# Supplementary material for: Synthetic lethality prediction in DNA damage repair, chromatin remodeling and the cell cycle using multi-omics data from cell lines and patients
Source: Sci Rep. 2023 Apr 29;13:7049. doi: 10.1038/s41598-023-34161-4 (PMC10148866; doi:10.1038/s41598-023-34161-4)
Supplement: Supplementary file 2 — Supplementary Table 1. [file 41598_2023_34161_MOESM2_ESM.xlsx]

## Sheet: Focus genes
Supplementary Table 1 includes a list of all focus genes with an indication of the pathway they belong to.
DDR						Chromatin remodeling				Cell cycle
https://www.nature.com/articles/nrc3891	https://pubmed.ncbi.nlm.nih.gov/29617664/	https://www.sciencedirect.com/science/article/pii/S0079610718302840?via%3Dihub	https://www.gsea-msigdb.org/gsea/msigdb/cards/KEGG_MISMATCH_REPAIR	https://www.nature.com/articles/ng1861#Sec2	https://pubmed.ncbi.nlm.nih.gov/16230380/	https://www.ncbi.nlm.nih.gov/pmc/articles/PMC7060479/	https://www.ebi.ac.uk/QuickGO/term/GO:0016514 http://www.informatics.jax.org/go/term/GO:0016514	http://www.informatics.jax.org/go/term/GO:0006338	http://www.informatics.jax.org/go/term/GO:0016570	https://www.gsea-msigdb.org/gsea/msigdb/cards/KEGG_CELL_CYCLE
ABL1	ABRAXAS1	ARID1A	EXO1	ACTL6A	ACBD5	ARID1A	ACTB	ACTL6A	ACTL6A	ABL1
ABRAXAS1	AEN	ATM	LIG1	ASF1B	ADGRG6	ARID2	ACTL6A	ACTL6B	ACTL6B	ANAPC1
ACD	ALKBH1	ATR	MLH1	ATAD2	ADH4	PBRM1	ACTL6B	ACTR5	AIRN	ANAPC10
ACTL6A	ALKBH2	AURKA	MLH3	AURKA	AGPAT5	SMARCA2	ARID1A	ACTR6	AKAP8	ANAPC11
ACTR5	ALKBH3	BLM	MSH2	AURKB	AGXT	SMARCA4	ARID2	ACTR8	AKAP8L	ANAPC13
ACTR8	APEX1	BRCA1	MSH3	CCNB1	ALDH1A1	SMARCB1	BCL11A	AICDA	APBB1	ANAPC2
ALKBH1	APEX2	BRCA2	MSH6	CCNB2	ALDH1B1		BCL11B	ANP32E	APP	ANAPC4
ALKBH2	APLF	CHEK1	PCNA	CCT5	ANKRD1		BCL7A	APOBEC1	ARID4A	ANAPC5
ALKBH3	APTX	CHEK2	PMS2	CDC20	ANTXR2		BCL7B	ARID1A	ARID4B	ANAPC7
AMN1	ASCC3	FANCD2	POLD1	CDC45	AOC1		BCL7C	ARID1B	ARID5A	ATM
APEX1	ATM	FANCM	POLD2	CDC6	ATP9A		BICRA	ATF7IP	ARRB1	ATR
APEX2	ATR	FBXW7	POLD3	CDCA3	B3GNT6		BICRAL	ATRX	ASH1L	BUB1
APLF	ATRIP	FEN1	POLD4	CDCA8	BBS7		BRD7	BAHD1	ASH2L	BUB1B
APTX	ATRX	KDM6A	RFC1	CDK1	BMP7		BRD9	BAZ1A	ASXL1	BUB3
ARID1A	BABAM2	LIG4	RFC2	CEP55	C4orf46		DPF1	BAZ1B	ASXL2	CCNA1
ARID1B	BARD1	MAD2L1	RFC3	CKAP5	C9orf72		DPF2	BAZ2A	ATG5	CCNA2
ARID2	BCAS2	MUS81	RFC4	CKS2	CA2		DPF3	BEND3	ATG7	CCNB1
ASF1A	BLM	PLK1	RFC5	CMAS	CACUL1		PBRM1	BPTF	ATM	CCNB2
ASF1B	BRCA1	PRKDC	RPA1	CTPS1	CAPN6		PHF10	BRDT	ATRX	CCNB3
ATF2	BRCA2	RAD54B	RPA2	DHCR7	CARNMT1		SMARCA2	CDKN2A	ATXN7	CCND1
ATM	BRIP1	RB1	RPA3	DKC1	CCDC25		SMARCA4	CEBPG	ATXN7L3	CCND2
ATP23	CCNH	TDP1	RPA4	ECT2	CDC14B		SMARCB1	CECR2	AURKB	CCND3
ATRX	CDC5L	TOP1	SSBP1	ELAVL1	CDC42SE1		SMARCC1	CENPP	AUTS2	CCNE1
ATXN3	CDK7	TP53		ESPL1	CDK4		SMARCC2	CENPV	BAP1	CCNE2
BABAM2	CENPS	TTK		EZH2	CDRT4		SMARCD1	CHD1	BAZ1B	CCNH
BAP1	CENPX	WEE1		FEN1	CEACAM1		SMARCD2	CHD1L	BAZ2A	CDC14A
BARD1	CETN2	WRN		FOXM1	CEPT1		SMARCD3	CHD3	BCL6	CDC14B
BAZ1A	CHAF1A	XRCC1		H2AX	CLDN1		SMARCE1	CHD5	BCOR	CDC16
BAZ1B	CHEK1			H2AZ1	CNIH1		SS18	CHD7	BEND3	CDC20
BCAS2	CHEK2			HDGF	CNOT9		SS18L1	CHD8	BMI1	CDC23
BLM	CLK2			KIF20A	COL8A1		SYT1	DAXX	BRCA1	CDC25A
BRCA1	CUL3			KIF4A	CORO2A			DICER1	BRCA2	CDC25B
BRCA2	CUL4A			LSM4	CPNE3			DMAP1	BRCC3	CDC25C
BRCC3	CUL5			MAD2L1	CTNNB1			DNMT1	BRD1	CDC26
BRD7	DCLRE1A			MCM10	CTSS			DNMT3A	BRD4	CDC27
BRIP1	DCLRE1B			MCM2	CYFIP2			DNMT3B	BRD7	CDC45
BTG2	DCLRE1C			MCM7	CYP1B1			DR1	BRD8	CDC6
CCNA2	DDB1			MELK	DACH1			ERCC6	BRMS1	CDC7
CCNB2	DDB2			MSH6	DDX3Y			EZH1	BRMS1L	CDK1
CCNB3	DMC1			MTCH2	DISC1			FAM172A	BRPF1	CDK2
CCNC	DNA2			NCAPD2	DNA2			FOXA1	BRPF3	CDK4
CCND1	DNTT			NCAPH	DOCK5			FSHR	C6orf89	CDK6
CCNE1	DUT			NDUFAB1	DOCK7			GATA3	CARM1	CDK7
CCNH	EID3			NEK2	EBF3			GATAD1	CBX8	CDKN1A
CCNO	ELOA			NEMP1	EDNRA			H2BC1	CCNA2	CDKN1B
CDC25A	ELOB			NUP205	EEF1A1			H3-3A	CCNB1	CDKN1C
CDC25B	ELOC			NXT1	EEF2			H3-5	CDC73	CDKN2A
CDC5L	EME1			OIP5	ELP5			HCFC1	CDK2	CDKN2B
CDK2	EME2			PBK	ERBB4			HCFC2	CDK5	CDKN2C
CDK4	ENDOV			PCNA	ETV3			HDAC1	CDK9	CDKN2D
CDK7	ERCC1			PRC1	FAM169A			HDAC4	CHD5	CHEK1
CDKN1A	ERCC2			PTTG1	FANCD2			HELLS	CHEK1	CHEK2
CDKN2A	ERCC3			RAD21	FARP1			HJURP	COPRS	CREBBP
CENPS	ERCC4			RAD51AP1	FAS			HMG20B	CREBBP	CUL1
CENPX	ERCC5			RFC4	FCGRT			HMGB1	CRTC2	DBF4
CETN2	ERCC6			RNASEH2A	FECH			HMGB2	CTBP1	E2F1
CHAF1A	ERCC8			RRM1	FGF13			HMGB3	CTCF	E2F2
CHRAC1	EXO1			RRM2	FGFBP1			HMGB4	CTCFL	E2F3
CIB1	EXO5			SRSF2	GABRE			HNF1A	CTNNB1	E2F4
CLK2	FAAP100			TOP2A	GATAD1			INO80	CTR9	E2F5
CLSPN	FAAP20			TPX2	GNG4			INO80B	CUL4B	EP300
CNOT7	FAAP24			TRIP13	GNPDA2			INO80C	CXXC1	ESPL1
COPS2	FAN1			TTK	GOLIM4			ITGB3BP	DAXX	FZR1
COPS3	FANCA			UBE2C	GPATCH2			JARID2	DCAF1	GADD45A
COPS4	FANCB			UNG	GPHN			KAT2B	DDB1	GADD45B
COPS5	FANCC			ZWILCH	GPR18			KDM4A	DDB2	GADD45G
COPS6	FANCD2			ZWINT	GRAMD1A			KDM4B	DMAP1	GSK3B
COPS7A	FANCE				GSR			KDM4C	DMRTC2	HDAC1
COPS7B	FANCF				GTF2H2			KDM4D	DNMT1	HDAC2
COPS8	FANCG				H19			KDM5A	DNMT3B	MAD1L1
CRY1	FANCI				H2BC13			KDM5B	DOT1L	MAD2L1
CRY2	FANCL				HGD			KDM5C	DPPA2	MAD2L2
CSNK1D	FANCM				HLA-DRB3			KDM5D	DPY30	MCM2
CSNK1E	FEN1				HLCS			KDM6A	DR1	MCM3
CTC1	GADD45A				HNRNPH1			KDM6B	DRD1	MCM4
CUL3	GADD45G				HSPA4L			KLF1	DTX3L	MCM5
CUL4A	GEN1				ID3			MBD2	DYDC1	MCM6
CUL5	GTF2H1				IGF1R			MBD3	DYDC2	MCM7
DAXX	GTF2H2				IL2RG			MEN1	EED	MDM2
DCLRE1A	GTF2H3				IRF7			MIS18A	EHMT1	MYC
DCLRE1B	GTF2H4				JOSD1			MORC2	EHMT2	ORC1
DDB1	GTF2H5				KDSR			MORF4L1	EID1	ORC2
DDB2	H2AX				KRT20			MPHOSPH8	ELK4	ORC3
DDX11	HELQ				KRT23			MPND	ENY2	ORC4
DKC1	HES1				KYAT3			MTA2	EP300	ORC5
DLGAP5	HFM1				L1CAM			MYB	EP400	ORC6
DMC1	HLTF				LRP2			MYC	EPC1	PCNA
DNA2	HMGB1				LRRC8C			MYSM1	EPOP	PKMYT1
DNMT1	HMGB2				LY6E			NAA40	EYA1	PLK1
DUT	HUS1				MAPK8			NASP	EYA2	PRKDC
EID3	IDH1				MARCKS			NPM1	EYA3	PTTG1
ELOA	INO80				MDM2			NPM2	EYA4	PTTG2
ELOB	KAT5				ME2			NPM3	EZH1	RAD21
ELOC	LIG1				MED6			NR3C1	EZH2	RB1
EME1	LIG3				MELTF			NRDE2	EZHIP	RBL1
EME2	LIG4				MMP16			NUDT5	FBL	RBL2
ERCC1	MAD2L2				MMP7			OIP5	FBLL1	RBX1
ERCC2	MBD4				MMS22L			PABPC1L	FENDRR	SFN
ERCC3	MDC1				MT1F			PADI4	FH	SKP1
ERCC4	MGMT				MT1G			PAK1	FLCN	SKP2
ERCC5	MLH1				MT1H			PAX7	FMR1	SMAD2
ERCC6	MLH3				MT1L			PBRM1	FOXP3	SMAD3
ERCC8	MMS19				MT1M			PHF2	GATA2	SMAD4
EXO1	MNAT1				MT1X			PHF8	GATA3	SMC1A
FAAP100	MPG				MT2A			PIH1D1	GCG	SMC1B
FAAP24	MPLKIP				MT3			PIWIL1	GFI1	SMC3
FAN1	MRE11				MTHFD2			POLE3	GFI1B	STAG1
FANCA	MRPL40				NARS1			POU5F1	GLYR1	STAG2
FANCB	MSH2				NAV2			PPHLN1	H1-2	TFDP1
FANCC	MSH3				NEDD9			PSME4	H1-3	TFDP2
FANCD2	MSH6				NEK1			PTMA	H1-4	TGFB1
FANCE	MUS81				NFATC2			RBBP4	HASPIN	TGFB2
FANCF	MUTYH				NFIB			RBBP7	HAT1	TGFB3
FANCG	NABP2				NUP43			RERE	HCFC1	TP53
FANCI	NBN				NUP50			RESF1	HDAC1	TTK
FANCL	NEIL1				NUTF2			RIOX1	HDAC10	WEE1
FANCM	NEIL2				OSBPL6			RNF8	HDAC11	WEE2
FBH1	NEIL3				OXCT1			RRP8	HDAC2	YWHAB
FEN1	NFATC2IP				PAQR3			RSF1	HDAC3	YWHAE
GADD45A	NHEJ1				PARM1			RUVBL1	HDAC4	YWHAG
GADD45G	NSMCE1				PAXBP1			RUVBL2	HDAC5	YWHAH
GAR1	NSMCE2				PDE12			SATB1	HDAC6	YWHAQ
GEN1	NSMCE3				PDK1			SATB2	HDAC7	YWHAZ
GPS1	NSMCE4A				PDYN			SCMH1	HDAC8	ZBTB17
GTF2H1	NTHL1				PGM2L1			SETDB1	HDAC9
GTF2H2	NUDT1				PHACTR1			SETDB2	HIPK4
GTF2H3	NUDT15				PHF5A			SIRT1	HLCS
GTF2H4	NUDT18				PIAS2			SIRT6	HNF1A
GTF2H5	OGG1				PIK3R3			SMARCA1	HOPX
H2AX	PALB2				PLA2R1			SMARCA2	HOTAIR
H2AZ1	PARG				PLEKHB1			SMARCA4	HR
HELQ	PARP1				PLIN2			SMARCA5	HSF4
HES1	PARP2				PLTP			SMARCAD1	HUWE1
HFM1	PARP3				PMEPA1			SMARCB1	IGF2
HINFP	PARP4				POLR3G			SMARCC1	INCENP
HLTF	PARPBP				PPID			SMARCC2	ING2
HMGB1	PAXIP1				PPP1R3D			SMARCD1	ING3
HMGB2	PCNA				PPP3CA			SMARCD2	ING4
HUS1	PER1				PRPF39			SMARCD3	ING5
HUS1B	PLK3				PSAT1			SMARCE1	IRF4
IGHMBP2	PLRG1				PTEN			SMCHD1	ISL1
INO80	PMS1				PTER			SMYD1	IWS1
INO80B	PMS2				PTP4A1			SOX9	JADE1
INO80C	PNKP				QPCT			SPTY2D1	JADE2
INO80D	POLA1				RABGGTB			SRCAP	JADE3
INO80E	POLB				RAD51D			SUV39H1	JAK2
IP6K3	POLD1				RAP1GDS1			SUV39H2	JARID2
KAT2A	POLD2				RAP2B			SYCP3	JDP2
KAT5	POLD3				RBFOX2			TADA2A	JMJD1C
LIG1	POLD4				RGCC			TADA2B	KANSL1
LIG3	POLE				RHOBTB3			TASOR	KANSL2
MAD2L2	POLE2				RNF138			TET1	KANSL3
MBD4	POLE3				RNF41			TFAM	KAT14
MCRS1	POLE4				RNLS			TNP1	KAT2A
MDC1	POLG				RSBN1			TNP2	KAT2B
MDM2	POLH				SATB2			TOP1	KAT5
MDM4	POLI				SCD			TP63	KAT6A
MEN1	POLK				SEC22B			TPR	KAT6B
MGMT	POLL				SELENOI			TRIM28	KAT7
MLH1	POLM				SENP5			TTF1	KAT8
MLH3	POLN				SEPTIN11			UBTF	KDM1A
MMS19	POLQ				SGCB			VPS72	KDM1B
MNAT1	PPP4C				SGMS2			ZBTB1	KDM2A
MPG	PPP4R1				SHANK2			ZBTB7A	KDM2B
MPLKIP	PPP4R2				SHOC2			ZNFX1	KDM3A
MRE11	PPP4R4				SKIL			ZNHIT1	KDM3B
MSH2	PRKDC				SLC18A2				KDM4A
MSH3	PRPF19				SLC25A37				KDM4B
MSH4	PTEN				SLC40A1				KDM4C
MSH5	RAD1				SMAD4				KDM4D
MSH6	RAD17				SOD2				KDM4E
MTOR	RAD18				SOX12				KDM5A
MUS81	RAD23A				SSX2IP				KDM5B
MUTYH	RAD23B				ST3GAL6				KDM5C
MVP	RAD50				STK17B				KDM5D
MYBBP1A	RAD51				STX1A				KDM6A
NABP1	RAD51B				TBL1X				KDM6B
NABP2	RAD51C				TGFBI				KDM7A
NBN	RAD51D				TMCT3				KDM8
NCAPD2	RAD52				TMEM47				KMT2A
NCAPD3	RAD54B				TNFRSF10B				KMT2B
NCAPG	RAD54L				TOB1				KMT2C
NCAPG2	RAD9A				TP53INP2				KMT2D
NCAPH	RAD9B				TRIB1				KMT2E
NCAPH2	RBBP8				TSPO2				KMT5B
NEIL1	RBX1				TSPYL1				KMT5C
NEIL2	RDM1				TTC19				KPNA7
NEIL3	RECQL				TTLL4				L3MBTL2
NFATC2IP	RECQL4				TUBE1				LDB1
NFRKB	RECQL5				TWSG1				LEF1
NHP2	REV1				TXNDC9				LEO1
NOP10	REV3L				UBXN8				LIF
NSMCE1	RFC1				UGT2B7				LMNA
NSMCE2	RFC2				VAMP4				LPIN1
NSMCE3	RFC3				VGLL1				LRRK2
NSMCE4A	RFC4				VPS35L				MACROH2A1
NTHL1	RFC5				WTAP				MAP3K12
NUDT1	RIF1				ZBTB20				MAPK3
OGG1	RMI1				ZDHHC9				MBD3
PALB2	RMI2				ZIC2				MBIP
PARG	RNF168				ZMYND8				MCRS1
PARP1	RNF4				ZNF140				MEAF6
PARP2	RNF8				ZNF24				MECP2
PARP3	RNMT								MEN1
PARP4	RPA1								METTL8
PARPBP	RPA2								MIER1
PAXIP1	RPA3								MIER2
PBRM1	RPA4								MIR208B
PCNA	RRM1								MIR744
PDS5A	RRM2								MLLT6
PDS5B	RRM2B								MORF4L1
PER1	RTEL1								MORF4L2
PER2	SEM1								MRGBP
PER3	SETMAR								MSL1
PIAS1	SHPRH								MSL2
PIAS2	SLX1A								MSL3
PIAS3	SLX1B								MSL3P1
PIAS4	SLX4								MST1
PIF1	SMARCA4								MTA1
PINX1	SMARCAD1								MTA2
PLRG1	SMC5								MTA3
PMS1	SMC6								MTF2
PMS2	SMUG1								MTHFR
PMS2P5	SOX4								MYB
PNKP	SPO11								MYOCD
POLA1	SPRTN								MYOD1
POLB	SWSAP1								MYOG
POLD1	TCEA1								MYSM1
POLD2	TDG								N6AMT1
POLD3	TDP1								NAA40
POLD4	TDP2								NAA50
POLE	TELO2								NAA60
POLE2	TOP3A								NAP1L2
POLE3	TOP3B								NCOA1
POLE4	TOPBP1								NCOA6
POLG	TP53								NCOR1
POLG2	TP53BP1								NEK11
POLH	TREX1								NELFA
POLI	TREX2								NIPBL
POLK	TYMS								NOC2L
POLL	UBE2A								NOS1
POLM	UBE2B								NR1H4
POLN	UBE2N								NSD1
POLQ	UBE2T								NSD2
POLR2A	UBE2V2								NSD3
POLR2B	UIMC1								NTMT1
POLR2C	UNG								OGT
POLR2D	USP1								OTUB1
POLR2E	UVSSA								OTUB2
POLR2F	WDR48								PADI1
POLR2G	WEE1								PADI2
POLR2H	WRN								PADI3
POLR2I	XAB2								PADI4
POLR2J	XPA								PADI6
POLR2K	XPC								PAF1
POLR2L	XRCC1								PAGR1
POLR3A	XRCC2								PARG
POT1	XRCC3								PARK7
PPP4C	XRCC4								PAX5
PPP4R1	XRCC5								PAX7
PPP4R2	XRCC6								PAXBP1
PPP4R3B	ZSWIM7								PAXIP1
PPP4R4									PCGF1
PRKCG									PCGF2
PRMT6									PCGF3
PRPF19									PCGF5
RAD1									PCGF6
RAD17									PER1
RAD18									PER2
RAD21									PHB
RAD23A									PHC1
RAD23B									PHF1
RAD50									PHF14
RAD51									PHF19
RAD51B									PHF2
RAD51C									PHF20
RAD51D									PHF8
RAD52									PIH1D1
RAD54B									PIM3
RAD54L									PINK1
RAD9A									PIWIL2
RAD9B									PKN1
RASSF7									PML
RBBP8									POLE3
RBX1									PPM1F
RDM1									PPP1R1B
RECQL									PPP5C
RECQL4									PRDM11
RECQL5									PRDM12
REV1									PRDM14
REV3L									PRDM5
RFC1									PRDM8
RFC2									PRDM9
RFC3									PRKCA
RFC4									PRKCB
RFC5									PRKCD
RIF1									PRKD1
RMI2									PRKD2
RNF168									PRMT1
RNF4									PRMT2
RNF8									PRMT5
RPA1									PRMT6
RPA2									PRMT7
RPA3									PRMT8
RPA4									PWP1
RPAIN									PYGO2
RPS27L									RAG1
RRM1									RBBP5
RRM2									RBM14
RRM2B									RCOR1
RTEL1									REST
RUVBL1									RIF1
RUVBL2									RING1
SEM1									RIOX1
SETMAR									RIOX2
SETX									RLF
SFR1									RNF168
SHPRH									RNF2
SIRT1									RNF20
SLX1A									RNF40
SLX1B									RNF8
SLX4									RPS6KA4
SMARCA2									RPS6KA5
SMARCA4									RTF1
SMARCA5									RUVBL1
SMARCAL1									RUVBL2
SMARCB1									RYBP
SMARCC1									SART3
SMARCC2									SATB1
SMARCD1									SCML2
SMARCE1									SDR16C5
SMC1A									SETD1A
SMC1B									SETD1B
SMC2									SETD2
SMC3									SETD3
SMC4									SETD5
SMC5									SETD6
SMC6									SETD7
SMG6									SETDB1
SMUG1									SETDB2
SOD1									SETMAR
SPO11									SFPQ
STAG1									SGF29
STAG2									SIN3A
STN1									SIN3B
SUMO1									SIRT1
SUMO2									SIRT2
SUMO3									SIRT6
SUMO4									SIRT7
SWI5									SKP1
TADA3									SLK
TCEA1									SMAD4
TDG									SMARCA4
TDP1									SMARCAD1
TDP2									SMARCB1
TELO2									SMYD1
TEN1									SMYD2
TENT4A									SMYD3
TEP1									SNAI2
TERF1									SNCA
TERF2									SNW1
TERF2IP									SPHK2
TERT									SPI1
TFPT									SREBF1
TINF2									SUDS3
TNKS									SUPT3H
TNP1									SUPT6H
TOP1									SUPT7L
TOP2A									SUV39H1
TOP2B									SUV39H2
TOP3A									SUZ12
TOP3B									TADA1
TOPBP1									TADA2A
TP53									TADA2B
TP53BP1									TADA3
TP73									TAF1
TREX1									TAF10
TREX2									TAF12
TRIM28									TAF5
TRIP13									TAF5L
TTI1									TAF6L
TTI2									TAF7
TYMS									TAF9
UBA1									TBL1X
UBA2									TBL1XR1
UBB									TCF21
UBC									TCF3
UBD									TERT
UBE2A									TET1
UBE2B									TET2
UBE2I									TET3
UBE2N									TGFB1
UBE2NL									THAP7
UBE2T									TP53
UBE2V1									TRIM16
UBE2V2									TRIM37
UIMC1									TRIP12
UNG									TRMT112
UPF1									TRRAP
USP1									TWIST1
UVRAG									UBE2A
UVSSA									UBE2B
VCP									UBE2E1
WDR48									UBE2N
WEE1									UBR2
WRAP53									UBR5
WRN									UFL1
XAB2									UHRF1
XPA									UIMC1
XPC									USP15
XRCC1									USP16
YBX1									USP21
ZRANB3									USP22
ZSWIM7									USP3
									USP36
									USP49
									USP51
									USP7
									UTY
									VEGFA
									VRK1
									WAC
									WBP2
									WDR5
									WDR5B
									WDR61
									WDR70
									WDR82
									XBP1
									YEATS2
									YEATS4
									ZBTB7B
									ZMPSTE24
									ZNF335
									ZNF451
									ZNHIT1
