# Supplementary material for: Synthetic lethality prediction in DNA damage repair, chromatin remodeling and the cell cycle using multi-omics data from cell lines and patients
Source: Sci Rep. 2023 Apr 29;13:7049. doi: 10.1038/s41598-023-34161-4 (PMC10148866; doi:10.1038/s41598-023-34161-4)
Supplement: Supplementary file 3 — Supplementary Table 2. [file 41598_2023_34161_MOESM3_ESM.xlsx]

## Sheet: Druggable genes
Supplementary Table 2 includes a list of all druggable genes with information about the development stage of drugs targeting them.
Ensembl ID	Gene symbol	Target Open Targets Tractability Antibody Best Bucket	Target Open Targets Tractability Antibody Top Category	Target Open Targets Tractability Smallmolecule Best Bucket	Target Open Targets Tractability Smallmolecule Top Category	Target Tcrd Drugability Class
ENSG00000146648	EGFR	1	clinical precedence	1	clinical precedence	compound_in_clinic
ENSG00000141736	ERBB2	1	clinical precedence	1	clinical precedence	compound_in_clinic
ENSG00000137285	TUBB2B	1	clinical precedence	1	clinical precedence	compound_in_clinic
ENSG00000134853	PDGFRA	1	clinical precedence	1	clinical precedence	compound_in_clinic
ENSG00000128052	KDR	1	clinical precedence	1	clinical precedence	compound_in_clinic
ENSG00000259207	ITGB3	1	clinical precedence	1	clinical precedence	compound_in_clinic
ENSG00000258947	TUBB3	1	clinical precedence	1	clinical precedence	compound_in_clinic
ENSG00000137267	TUBB2A	1	clinical precedence	1	clinical precedence	compound_in_clinic
ENSG00000104833	TUBB4A	1	clinical precedence	1	clinical precedence	compound_in_clinic
ENSG00000188229	TUBB4B	1	clinical precedence	1	clinical precedence	compound_in_clinic
ENSG00000261456	TUBB8	1	clinical precedence	1	clinical precedence	compound_in_clinic
ENSG00000196230	TUBB	1	clinical precedence	1	clinical precedence	compound_in_clinic
ENSG00000101162	TUBB1	1	clinical precedence	1	clinical precedence	compound_in_clinic
ENSG00000115232	ITGA4	1	clinical precedence	1	clinical precedence	compound_in_clinic
ENSG00000176014	TUBB6	1	clinical precedence	1	clinical precedence	compound_in_clinic
ENSG00000005844	ITGAL	1	clinical precedence	1	clinical precedence	compound_in_clinic
ENSG00000105976	MET	2	clinical precedence	1	clinical precedence	compound_in_clinic
ENSG00000140443	IGF1R	2	clinical precedence	1	clinical precedence	compound_in_clinic
ENSG00000182578	CSF1R	2	clinical precedence	1	clinical precedence	compound_in_clinic
ENSG00000065361	ERBB3	2	clinical precedence	1	clinical precedence	activity_in_chembl
ENSG00000139567	ACVRL1	2	clinical precedence	2	clinical precedence	activity_in_chembl
ENSG00000110195	FOLR1	2	clinical precedence	2	clinical precedence	activity_in_chembl
ENSG00000160791	CCR5	2	clinical precedence	1	clinical precedence	compound_in_clinic
ENSG00000174175	SELP	2	clinical precedence	2	clinical precedence	activity_in_chembl
ENSG00000100985	MMP9	2	clinical precedence	2	clinical precedence	activity_in_chembl
ENSG00000102755	FLT1	2	clinical precedence	1	clinical precedence	compound_in_clinic
ENSG00000131747	TOP2A	2	clinical precedence	1	clinical precedence	compound_in_clinic
ENSG00000197635	DPP4	2	clinical precedence	1	clinical precedence	compound_in_clinic
ENSG00000064989	CALCRL	2	clinical precedence	2	clinical precedence	activity_in_chembl
ENSG00000196126	HLA-DRB1	2	clinical precedence	2	clinical precedence	no_compound_activity_but_biological_knowledge
ENSG00000107159	CA9	2	clinical precedence	1	clinical precedence	compound_in_clinic
ENSG00000121807	CCR2	2	clinical precedence	2	clinical precedence	activity_in_chembl
ENSG00000037280	FLT4	3	clinical precedence	1	clinical precedence	compound_in_clinic
ENSG00000121966	CXCR4	3	clinical precedence	1	clinical precedence	compound_in_clinic
ENSG00000122025	FLT3	3	clinical precedence	1	clinical precedence	compound_in_clinic
ENSG00000215644	GCGR	3	clinical precedence	1	clinical precedence	compound_in_clinic
ENSG00000164078	MST1R	3	clinical precedence	2	clinical precedence	activity_in_chembl
ENSG00000163599	CTLA4	1	clinical precedence	4	discovery precedence	compound_in_clinic
ENSG00000169174	PCSK9	1	clinical precedence	4	discovery precedence	compound_in_clinic
ENSG00000113302	IL12B	1	clinical precedence	4	discovery precedence	compound_in_clinic
ENSG00000119888	EPCAM	1	clinical precedence	4	discovery precedence	no_compound_activity_but_biological_knowledge
ENSG00000177663	IL17RA	1	clinical precedence	4	discovery precedence	compound_in_clinic
ENSG00000106804	C5	1	clinical precedence	4	discovery precedence	compound_in_clinic
ENSG00000112715	VEGFA	1	clinical precedence	4	discovery precedence	compound_in_clinic
ENSG00000010610	CD4	1	clinical precedence	4	discovery precedence	activity_in_chembl
ENSG00000232810	TNF	1	clinical precedence	4	discovery precedence	compound_in_clinic
ENSG00000136244	IL6	1	clinical precedence	4	discovery precedence	compound_in_clinic
ENSG00000160712	IL6R	1	clinical precedence	4	discovery precedence	compound_in_clinic
ENSG00000120217	CD274	1	clinical precedence	4	discovery precedence	compound_in_clinic
ENSG00000012124	CD22	1	clinical precedence	4	discovery precedence	compound_in_clinic
ENSG00000150337	FCGR1A	1	clinical precedence	4	discovery precedence	activity_in_chembl
ENSG00000113525	IL5	1	clinical precedence	4	discovery precedence	compound_in_clinic
ENSG00000125538	IL1B	1	clinical precedence	7	discovery precedence	compound_in_clinic
ENSG00000203747	FCGR3A	1	clinical precedence	4	discovery precedence	no_compound_activity_but_biological_knowledge
ENSG00000112115	IL17A	1	clinical precedence	4	discovery precedence	compound_in_clinic
ENSG00000102524	TNFSF13B	1	clinical precedence	4	discovery precedence	compound_in_clinic
ENSG00000110944	IL23A	1	clinical precedence	4	discovery precedence	compound_in_clinic
ENSG00000004468	CD38	1	clinical precedence	4	discovery precedence	compound_in_clinic
ENSG00000105383	CD33	1	clinical precedence	4	discovery precedence	compound_in_clinic
ENSG00000139626	ITGB7	1	clinical precedence	4	discovery precedence	compound_in_clinic
ENSG00000142192	APP	2	clinical precedence	4	discovery precedence	activity_in_chembl
ENSG00000118972	FGF23	2	clinical precedence	4	discovery precedence	no_compound_activity_but_biological_knowledge
ENSG00000110799	VWF	2	clinical precedence	4	discovery precedence	no_compound_activity_but_biological_knowledge
ENSG00000106991	ENG	2	clinical precedence	4	discovery precedence	no_compound_activity_but_biological_knowledge
ENSG00000092969	TGFB2	2	clinical precedence	4	discovery precedence	no_compound_activity_but_biological_knowledge
ENSG00000101017	CD40	2	clinical precedence	7	discovery precedence	activity_in_chembl
ENSG00000164344	KLKB1	2	clinical precedence	4	discovery precedence	compound_in_clinic
ENSG00000102245	CD40LG	2	clinical precedence	4	discovery precedence	no_compound_activity_but_biological_knowledge
ENSG00000017427	IGF1	2	clinical precedence	4	discovery precedence	no_compound_activity_but_biological_knowledge
ENSG00000115221	ITGB6	2	clinical precedence	4	discovery precedence	no_compound_activity_but_biological_knowledge
ENSG00000134259	NGF	2	clinical precedence	4	discovery precedence	activity_in_chembl
ENSG00000115414	FN1	2	clinical precedence	4	discovery precedence	activity_in_chembl
ENSG00000185010	F8	2	clinical precedence	4	discovery precedence	no_compound_activity_but_biological_knowledge
ENSG00000019991	HGF	2	clinical precedence	4	discovery precedence	activity_in_chembl
ENSG00000185499	MUC1	2	clinical precedence	4	discovery precedence	no_compound_activity_but_biological_knowledge
ENSG00000197766	CFD	2	clinical precedence	4	discovery precedence	activity_in_chembl
ENSG00000169194	IL13	2	clinical precedence	4	discovery precedence	no_compound_activity_but_biological_knowledge
ENSG00000145777	TSLP	2	clinical precedence	4	discovery precedence	no_compound_activity_but_biological_knowledge
ENSG00000183813	CCR4	2	clinical precedence	7	discovery precedence	compound_in_clinic
ENSG00000114739	ACVR2B	2	clinical precedence	4	discovery precedence	activity_in_chembl
ENSG00000138448	ITGAV	2	clinical precedence	4	discovery precedence	activity_in_chembl
ENSG00000082781	ITGB5	2	clinical precedence	7	discovery precedence	no_compound_activity_but_biological_knowledge
ENSG00000149294	NCAM1	2	clinical precedence	4	discovery precedence	no_compound_activity_but_biological_knowledge
ENSG00000090339	ICAM1	2	clinical precedence	4	discovery precedence	activity_in_chembl
ENSG00000164400	CSF2	2	clinical precedence	4	discovery precedence	no_compound_activity_but_biological_knowledge
ENSG00000049249	TNFRSF9	2	clinical precedence	4	discovery precedence	no_compound_activity_but_biological_knowledge
ENSG00000215182	MUC5AC	2	clinical precedence	4	discovery precedence	no_compound_activity_but_biological_knowledge
ENSG00000108691	CCL2	2	clinical precedence	7	discovery precedence	activity_in_chembl
ENSG00000150093	ITGB1	2	clinical precedence	7	discovery precedence	compound_in_clinic
ENSG00000111537	IFNG	2	clinical precedence	4	discovery precedence	no_compound_activity_but_biological_knowledge
ENSG00000164171	ITGA2	2	clinical precedence	4	discovery precedence	no_compound_activity_but_biological_knowledge
ENSG00000086205	FOLH1	2	clinical precedence	4	discovery precedence	activity_in_chembl
ENSG00000169429	CXCL8	2	clinical precedence	4	discovery precedence	activity_in_chembl
ENSG00000134013	LOXL2	2	clinical precedence	7	discovery precedence	no_compound_activity_but_biological_knowledge
ENSG00000127318	IL22	2	clinical precedence	4	discovery precedence	no_compound_activity_but_biological_knowledge
ENSG00000188379	IFNA2	2	clinical precedence	4	discovery precedence	no_compound_activity_but_biological_knowledge
ENSG00000150782	IL18	2	clinical precedence	4	discovery precedence	no_compound_activity_but_biological_knowledge
ENSG00000146242	TPBG	2	clinical precedence	4	discovery precedence	no_compound_activity_but_biological_knowledge
ENSG00000134250	NOTCH2	3	clinical precedence	4	discovery precedence	activity_in_chembl
ENSG00000074181	NOTCH3	3	clinical precedence	7	discovery precedence	activity_in_chembl
ENSG00000148400	NOTCH1	3	clinical precedence	4	discovery precedence	activity_in_chembl
ENSG00000107165	TYRP1	3	clinical precedence	4	discovery precedence	no_compound_activity_but_biological_knowledge
ENSG00000067182	TNFRSF1A	3	clinical precedence	4	discovery precedence	activity_in_chembl
ENSG00000062038	CDH3	3	clinical precedence	4	discovery precedence	no_compound_activity_but_biological_knowledge
ENSG00000180340	FZD2	3	clinical precedence	4	discovery precedence	no_compound_activity_but_biological_knowledge
ENSG00000100385	IL2RB	3	clinical precedence	4	discovery precedence	compound_in_clinic
ENSG00000119630	PGF	3	clinical precedence	4	discovery precedence	compound_in_clinic
ENSG00000026508	CD44	3	clinical precedence	4	discovery precedence	no_compound_activity_but_biological_knowledge
ENSG00000074319	TSG101	3	clinical precedence	4	discovery precedence	no_compound_activity_but_biological_knowledge
ENSG00000115884	SDC1	3	clinical precedence	4	discovery precedence	no_compound_activity_but_biological_knowledge
ENSG00000161638	ITGA5	3	clinical precedence	7	discovery precedence	no_compound_activity_but_biological_knowledge
ENSG00000163251	FZD5	3	clinical precedence	4	discovery precedence	no_compound_activity_but_biological_knowledge
ENSG00000177283	FZD8	3	clinical precedence	4	discovery precedence	no_compound_activity_but_biological_knowledge
ENSG00000099250	NRP1	3	clinical precedence	4	discovery precedence	activity_in_chembl
ENSG00000105388	CEACAM5	3	clinical precedence	4	discovery precedence	no_compound_activity_but_biological_knowledge
ENSG00000155760	FZD7	3	clinical precedence	4	discovery precedence	no_compound_activity_but_biological_knowledge
ENSG00000198851	CD3E	1	clinical precedence	6	predicted tractable	compound_in_clinic
ENSG00000105329	TGFB1	2	clinical precedence	6	predicted tractable	activity_in_chembl
ENSG00000100368	CSF2RB	2	clinical precedence	5	predicted tractable	compound_in_clinic
ENSG00000081237	PTPRC	2	clinical precedence	6	predicted tractable	activity_in_chembl
ENSG00000007312	CD79B	2	clinical precedence	5	predicted tractable	no_compound_activity_but_biological_knowledge
ENSG00000134352	IL6ST	2	clinical precedence	5	predicted tractable	compound_in_clinic
ENSG00000198502	HLA-DRB5	2	clinical precedence	6	predicted tractable	no_compound_activity_but_biological_knowledge
ENSG00000104921	FCER2	2	clinical precedence	8	predicted tractable	activity_in_chembl
ENSG00000107984	DKK1	2	clinical precedence	8	predicted tractable	activity_in_chembl
ENSG00000169245	CXCL10	2	clinical precedence	5	predicted tractable	activity_in_chembl
ENSG00000078098	FAP	3	clinical precedence	5	predicted tractable	activity_in_chembl
ENSG00000072274	TFRC	3	clinical precedence	5	predicted tractable	no_compound_activity_but_biological_knowledge
ENSG00000134460	IL2RA	1	clinical precedence	NA	unknown	compound_in_clinic
ENSG00000177455	CD19	1	clinical precedence	NA	unknown	compound_in_clinic
ENSG00000167286	CD3D	1	clinical precedence	NA	unknown	compound_in_clinic
ENSG00000160654	CD3G	1	clinical precedence	NA	unknown	compound_in_clinic
ENSG00000120659	TNFSF11	1	clinical precedence	NA	unknown	compound_in_clinic
ENSG00000188389	PDCD1	1	clinical precedence	NA	unknown	compound_in_clinic
ENSG00000077238	IL4R	1	clinical precedence	NA	unknown	compound_in_clinic
ENSG00000156738	MS4A1	1	clinical precedence	NA	unknown	compound_in_clinic
ENSG00000026751	SLAMF7	1	clinical precedence	NA	unknown	compound_in_clinic
ENSG00000120949	TNFRSF8	1	clinical precedence	NA	unknown	compound_in_clinic
ENSG00000169442	CD52	1	clinical precedence	NA	unknown	compound_in_clinic
ENSG00000211891	IGHE	1	clinical precedence	NA	unknown	compound_in_clinic
ENSG00000198223	CSF2RA	2	clinical precedence	NA	unknown	compound_in_clinic
ENSG00000167941	SOST	2	clinical precedence	NA	unknown	no_compound_activity_but_biological_knowledge
ENSG00000128917	DLL4	2	clinical precedence	NA	unknown	no_compound_activity_but_biological_knowledge
ENSG00000139193	CD27	2	clinical precedence	NA	unknown	no_compound_activity_but_biological_knowledge
ENSG00000119699	TGFB3	2	clinical precedence	NA	unknown	no_compound_activity_but_biological_knowledge
ENSG00000167244	IGF2	2	clinical precedence	NA	unknown	no_compound_activity_but_biological_knowledge
ENSG00000105695	MAG	2	clinical precedence	NA	unknown	activity_in_chembl
ENSG00000100311	PDGFB	2	clinical precedence	NA	unknown	activity_in_chembl
ENSG00000132855	ANGPTL3	2	clinical precedence	NA	unknown	no_compound_activity_but_biological_knowledge
ENSG00000184292	TACSTD2	2	clinical precedence	NA	unknown	no_compound_activity_but_biological_knowledge
ENSG00000121594	CD80	2	clinical precedence	NA	unknown	compound_in_clinic
ENSG00000178562	CD28	2	clinical precedence	NA	unknown	no_compound_activity_but_biological_knowledge
ENSG00000136235	GPNMB	2	clinical precedence	NA	unknown	no_compound_activity_but_biological_knowledge
ENSG00000115594	IL1R1	2	clinical precedence	NA	unknown	compound_in_clinic
ENSG00000117586	TNFSF4	2	clinical precedence	NA	unknown	no_compound_activity_but_biological_knowledge
ENSG00000091879	ANGPT2	2	clinical precedence	NA	unknown	no_compound_activity_but_biological_knowledge
ENSG00000138379	MSTN	2	clinical precedence	NA	unknown	no_compound_activity_but_biological_knowledge
ENSG00000168811	IL12A	2	clinical precedence	NA	unknown	compound_in_clinic
ENSG00000169783	LINGO1	2	clinical precedence	NA	unknown	no_compound_activity_but_biological_knowledge
ENSG00000226979	LTA	2	clinical precedence	NA	unknown	no_compound_activity_but_biological_knowledge
ENSG00000116824	CD2	2	clinical precedence	NA	unknown	compound_in_clinic
ENSG00000142166	IFNAR1	2	clinical precedence	NA	unknown	compound_in_clinic
ENSG00000041982	TNC	2	clinical precedence	NA	unknown	no_compound_activity_but_biological_knowledge
ENSG00000113520	IL4	2	clinical precedence	NA	unknown	no_compound_activity_but_biological_knowledge
ENSG00000170458	CD14	2	clinical precedence	NA	unknown	no_compound_activity_but_biological_knowledge
ENSG00000181143	MUC16	2	clinical precedence	NA	unknown	no_compound_activity_but_biological_knowledge
ENSG00000175868	CALCB	2	clinical precedence	NA	unknown	no_compound_activity_but_biological_knowledge
ENSG00000120889	TNFRSF10B	2	clinical precedence	NA	unknown	no_compound_activity_but_biological_knowledge
ENSG00000104689	TNFRSF10A	2	clinical precedence	NA	unknown	activity_in_chembl
ENSG00000066405	CLDN18	2	clinical precedence	NA	unknown	no_compound_activity_but_biological_knowledge
ENSG00000172156	CCL11	2	clinical precedence	NA	unknown	no_compound_activity_but_biological_knowledge
ENSG00000115310	RTN4	2	clinical precedence	NA	unknown	no_compound_activity_but_biological_knowledge
ENSG00000236637	IFNA4	2	clinical precedence	NA	unknown	no_compound_activity_but_biological_knowledge
ENSG00000186803	IFNA10	2	clinical precedence	NA	unknown	no_compound_activity_but_biological_knowledge
ENSG00000145839	IL9	2	clinical precedence	NA	unknown	no_compound_activity_but_biological_knowledge
ENSG00000120242	IFNA8	2	clinical precedence	NA	unknown	no_compound_activity_but_biological_knowledge
ENSG00000120235	IFNA6	2	clinical precedence	NA	unknown	no_compound_activity_but_biological_knowledge
ENSG00000137080	IFNA21	2	clinical precedence	NA	unknown	no_compound_activity_but_biological_knowledge
ENSG00000174807	CD248	2	clinical precedence	NA	unknown	no_compound_activity_but_biological_knowledge
ENSG00000147873	IFNA5	2	clinical precedence	NA	unknown	no_compound_activity_but_biological_knowledge
ENSG00000172889	EGFL7	2	clinical precedence	NA	unknown	no_compound_activity_but_biological_knowledge
ENSG00000234829	IFNA17	2	clinical precedence	NA	unknown	no_compound_activity_but_biological_knowledge
ENSG00000228083	IFNA14	2	clinical precedence	NA	unknown	no_compound_activity_but_biological_knowledge
ENSG00000197919	IFNA1	2	clinical precedence	NA	unknown	no_compound_activity_but_biological_knowledge
ENSG00000103855	CD276	2	clinical precedence	NA	unknown	no_compound_activity_but_biological_knowledge
ENSG00000118523	CCN2	2	clinical precedence	NA	unknown	NA
ENSG00000214042	IFNA7	2	clinical precedence	NA	unknown	no_biological_knowledge
ENSG00000147885	IFNA16	2	clinical precedence	NA	unknown	no_biological_knowledge
ENSG00000243772	KIR2DL3	2	clinical precedence	NA	unknown	no_compound_activity_but_biological_knowledge
ENSG00000164136	IL15	2	clinical precedence	NA	unknown	no_compound_activity_but_biological_knowledge
ENSG00000099866	MADCAM1	2	clinical precedence	NA	unknown	no_compound_activity_but_biological_knowledge
ENSG00000102854	MSLN	2	clinical precedence	NA	unknown	no_compound_activity_but_biological_knowledge
ENSG00000125498	KIR2DL1	2	clinical precedence	NA	unknown	no_compound_activity_but_biological_knowledge
ENSG00000163600	ICOS	3	clinical precedence	NA	unknown	no_compound_activity_but_biological_knowledge
ENSG00000106327	TFR2	3	clinical precedence	NA	unknown	no_compound_activity_but_biological_knowledge
ENSG00000125726	CD70	3	clinical precedence	NA	unknown	no_compound_activity_but_biological_knowledge
ENSG00000140545	MFGE8	3	clinical precedence	NA	unknown	no_compound_activity_but_biological_knowledge
ENSG00000197646	PDCD1LG2	3	clinical precedence	NA	unknown	no_compound_activity_but_biological_knowledge
ENSG00000204385	SLC44A4	3	clinical precedence	NA	unknown	no_compound_activity_but_biological_knowledge
ENSG00000111321	LTBR	3	clinical precedence	NA	unknown	no_compound_activity_but_biological_knowledge
ENSG00000157240	FZD1	3	clinical precedence	NA	unknown	no_compound_activity_but_biological_knowledge
ENSG00000104894	CD37	3	clinical precedence	NA	unknown	no_compound_activity_but_biological_knowledge
ENSG00000143167	GPA33	3	clinical precedence	NA	unknown	no_compound_activity_but_biological_knowledge
ENSG00000164647	STEAP1	3	clinical precedence	NA	unknown	no_compound_activity_but_biological_knowledge
ENSG00000157764	BRAF	4	predicted tractable high confidence	1	clinical precedence	compound_in_clinic
ENSG00000165731	RET	4	predicted tractable high confidence	1	clinical precedence	compound_in_clinic
ENSG00000183454	GRIN2A	4	predicted tractable high confidence	1	clinical precedence	compound_in_clinic
ENSG00000144285	SCN1A	4	predicted tractable high confidence	1	clinical precedence	compound_in_clinic
ENSG00000117400	MPL	4	predicted tractable high confidence	1	clinical precedence	compound_in_clinic
ENSG00000273079	GRIN2B	4	predicted tractable high confidence	1	clinical precedence	compound_in_clinic
ENSG00000196876	SCN8A	4	predicted tractable high confidence	1	clinical precedence	compound_in_clinic
ENSG00000119535	CSF3R	4	predicted tractable high confidence	1	clinical precedence	compound_in_clinic
ENSG00000113327	GABRG2	4	predicted tractable high confidence	1	clinical precedence	compound_in_clinic
ENSG00000007314	SCN4A	4	predicted tractable high confidence	1	clinical precedence	compound_in_clinic
ENSG00000158445	KCNB1	4	predicted tractable high confidence	1	clinical precedence	compound_in_clinic
ENSG00000006071	ABCC8	4	predicted tractable high confidence	1	clinical precedence	compound_in_clinic
ENSG00000022355	GABRA1	4	predicted tractable high confidence	1	clinical precedence	compound_in_clinic
ENSG00000196839	ADA	4	predicted tractable high confidence	1	clinical precedence	compound_in_clinic
ENSG00000001626	CFTR	4	predicted tractable high confidence	1	clinical precedence	compound_in_clinic
ENSG00000136160	EDNRB	4	predicted tractable high confidence	1	clinical precedence	compound_in_clinic
ENSG00000091831	ESR1	4	predicted tractable high confidence	1	clinical precedence	compound_in_clinic
ENSG00000162733	DDR2	4	predicted tractable high confidence	1	clinical precedence	activity_in_chembl
ENSG00000137745	MMP13	4	predicted tractable high confidence	1	clinical precedence	activity_in_chembl
ENSG00000075043	KCNQ2	4	predicted tractable high confidence	1	clinical precedence	compound_in_clinic
ENSG00000136531	SCN2A	4	predicted tractable high confidence	1	clinical precedence	compound_in_clinic
ENSG00000131398	KCNC3	4	predicted tractable high confidence	1	clinical precedence	compound_in_clinic
ENSG00000183873	SCN5A	4	predicted tractable high confidence	1	clinical precedence	compound_in_clinic
ENSG00000138622	HCN4	4	predicted tractable high confidence	1	clinical precedence	compound_in_clinic
ENSG00000126895	AVPR2	4	predicted tractable high confidence	1	clinical precedence	compound_in_clinic
ENSG00000104267	CA2	4	predicted tractable high confidence	1	clinical precedence	compound_in_clinic
ENSG00000169432	SCN9A	4	predicted tractable high confidence	1	clinical precedence	compound_in_clinic
ENSG00000165029	ABCA1	4	predicted tractable high confidence	1	clinical precedence	compound_in_clinic
ENSG00000105409	ATP1A3	4	predicted tractable high confidence	1	clinical precedence	compound_in_clinic
ENSG00000036828	CASR	4	predicted tractable high confidence	1	clinical precedence	compound_in_clinic
ENSG00000141837	CACNA1A	4	predicted tractable high confidence	1	clinical precedence	activity_in_chembl
ENSG00000145888	GLRA1	4	predicted tractable high confidence	1	clinical precedence	compound_in_clinic
ENSG00000132915	PDE6A	4	predicted tractable high confidence	1	clinical precedence	compound_in_clinic
ENSG00000126583	PRKCG	4	predicted tractable high confidence	1	clinical precedence	activity_in_chembl
ENSG00000136928	GABBR2	4	predicted tractable high confidence	1	clinical precedence	compound_in_clinic
ENSG00000166206	GABRB3	4	predicted tractable high confidence	1	clinical precedence	compound_in_clinic
ENSG00000122194	PLG	4	predicted tractable high confidence	1	clinical precedence	compound_in_clinic
ENSG00000053918	KCNQ1	4	predicted tractable high confidence	1	clinical precedence	compound_in_clinic
ENSG00000153253	SCN3A	4	predicted tractable high confidence	1	clinical precedence	compound_in_clinic
ENSG00000111262	KCNA1	4	predicted tractable high confidence	1	clinical precedence	compound_in_clinic
ENSG00000070915	SLC12A3	4	predicted tractable high confidence	1	clinical precedence	compound_in_clinic
ENSG00000176884	GRIN1	4	predicted tractable high confidence	1	clinical precedence	compound_in_clinic
ENSG00000151067	CACNA1C	4	predicted tractable high confidence	1	clinical precedence	compound_in_clinic
ENSG00000095464	PDE6C	4	predicted tractable high confidence	1	clinical precedence	compound_in_clinic
ENSG00000147955	SIGMAR1	4	predicted tractable high confidence	1	clinical precedence	compound_in_clinic
ENSG00000142319	SLC6A3	4	predicted tractable high confidence	1	clinical precedence	compound_in_clinic
ENSG00000111199	TRPV4	4	predicted tractable high confidence	1	clinical precedence	activity_in_chembl
ENSG00000120156	TEK	4	predicted tractable high confidence	1	clinical precedence	compound_in_clinic
ENSG00000163932	PRKCD	4	predicted tractable high confidence	1	clinical precedence	compound_in_clinic
ENSG00000171094	ALK	4	predicted tractable high confidence	1	clinical precedence	compound_in_clinic
ENSG00000184156	KCNQ3	4	predicted tractable high confidence	1	clinical precedence	compound_in_clinic
ENSG00000142627	EPHA2	4	predicted tractable high confidence	1	clinical precedence	compound_in_clinic
ENSG00000055118	KCNH2	4	predicted tractable high confidence	1	clinical precedence	compound_in_clinic
ENSG00000018625	ATP1A2	4	predicted tractable high confidence	1	clinical precedence	compound_in_clinic
ENSG00000178568	ERBB4	4	predicted tractable high confidence	1	clinical precedence	compound_in_clinic
ENSG00000171303	KCNK3	4	predicted tractable high confidence	1	clinical precedence	compound_in_clinic
ENSG00000114859	CLCN2	4	predicted tractable high confidence	1	clinical precedence	compound_in_clinic
ENSG00000114200	BCHE	4	predicted tractable high confidence	1	clinical precedence	compound_in_clinic
ENSG00000197122	SRC	4	predicted tractable high confidence	1	clinical precedence	compound_in_clinic
ENSG00000169427	KCNK9	4	predicted tractable high confidence	1	clinical precedence	compound_in_clinic
ENSG00000145864	GABRB2	4	predicted tractable high confidence	1	clinical precedence	compound_in_clinic
ENSG00000129159	KCNC1	4	predicted tractable high confidence	1	clinical precedence	compound_in_clinic
ENSG00000163288	GABRB1	4	predicted tractable high confidence	1	clinical precedence	compound_in_clinic
ENSG00000177301	KCNA2	4	predicted tractable high confidence	1	clinical precedence	compound_in_clinic
ENSG00000182866	LCK	4	predicted tractable high confidence	1	clinical precedence	compound_in_clinic
ENSG00000197891	SLC22A12	4	predicted tractable high confidence	1	clinical precedence	compound_in_clinic
ENSG00000169313	P2RY12	4	predicted tractable high confidence	1	clinical precedence	compound_in_clinic
ENSG00000196557	CACNA1H	4	predicted tractable high confidence	1	clinical precedence	compound_in_clinic
ENSG00000185760	KCNQ5	4	predicted tractable high confidence	1	clinical precedence	compound_in_clinic
ENSG00000104783	KCNN4	4	predicted tractable high confidence	1	clinical precedence	activity_in_chembl
ENSG00000006283	CACNA1G	4	predicted tractable high confidence	1	clinical precedence	compound_in_clinic
ENSG00000104321	TRPA1	4	predicted tractable high confidence	1	clinical precedence	compound_in_clinic
ENSG00000274286	ADRA2B	4	predicted tractable high confidence	1	clinical precedence	compound_in_clinic
ENSG00000143473	KCNH1	4	predicted tractable high confidence	1	clinical precedence	compound_in_clinic
ENSG00000130037	KCNA5	4	predicted tractable high confidence	1	clinical precedence	compound_in_clinic
ENSG00000186795	KCNK18	4	predicted tractable high confidence	1	clinical precedence	compound_in_clinic
ENSG00000181072	CHRM2	4	predicted tractable high confidence	1	clinical precedence	compound_in_clinic
ENSG00000175535	PNLIP	4	predicted tractable high confidence	1	clinical precedence	compound_in_clinic
ENSG00000105464	GRIN2D	4	predicted tractable high confidence	1	clinical precedence	compound_in_clinic
ENSG00000178394	HTR1A	4	predicted tractable high confidence	1	clinical precedence	compound_in_clinic
ENSG00000184304	PRKD1	4	predicted tractable high confidence	1	clinical precedence	activity_in_chembl
ENSG00000101336	HCK	4	predicted tractable high confidence	1	clinical precedence	compound_in_clinic
ENSG00000163399	ATP1A1	4	predicted tractable high confidence	1	clinical precedence	compound_in_clinic
ENSG00000149295	DRD2	4	predicted tractable high confidence	1	clinical precedence	compound_in_clinic
ENSG00000137673	MMP7	4	predicted tractable high confidence	1	clinical precedence	activity_in_chembl
ENSG00000044524	EPHA3	4	predicted tractable high confidence	1	clinical precedence	activity_in_chembl
ENSG00000196411	EPHB4	4	predicted tractable high confidence	1	clinical precedence	activity_in_chembl
ENSG00000074410	CA12	4	predicted tractable high confidence	1	clinical precedence	compound_in_clinic
ENSG00000151577	DRD3	4	predicted tractable high confidence	1	clinical precedence	compound_in_clinic
ENSG00000103546	SLC6A2	4	predicted tractable high confidence	1	clinical precedence	compound_in_clinic
ENSG00000163485	ADORA1	4	predicted tractable high confidence	1	clinical precedence	compound_in_clinic
ENSG00000105851	PIK3CG	4	predicted tractable high confidence	1	clinical precedence	activity_in_chembl
ENSG00000145242	EPHA5	4	predicted tractable high confidence	1	clinical precedence	activity_in_chembl
ENSG00000112038	OPRM1	4	predicted tractable high confidence	1	clinical precedence	compound_in_clinic
ENSG00000135333	EPHA7	4	predicted tractable high confidence	1	clinical precedence	activity_in_chembl
ENSG00000204681	GABBR1	4	predicted tractable high confidence	1	clinical precedence	compound_in_clinic
ENSG00000137252	HCRTR2	4	predicted tractable high confidence	1	clinical precedence	compound_in_clinic
ENSG00000196611	MMP1	4	predicted tractable high confidence	1	clinical precedence	activity_in_chembl
ENSG00000102468	HTR2A	4	predicted tractable high confidence	1	clinical precedence	compound_in_clinic
ENSG00000154229	PRKCA	4	predicted tractable high confidence	1	clinical precedence	activity_in_chembl
ENSG00000116329	OPRD1	4	predicted tractable high confidence	1	clinical precedence	compound_in_clinic
ENSG00000196639	HRH1	4	predicted tractable high confidence	1	clinical precedence	compound_in_clinic
ENSG00000171132	PRKCE	4	predicted tractable high confidence	1	clinical precedence	activity_in_chembl
ENSG00000161509	GRIN2C	4	predicted tractable high confidence	1	clinical precedence	compound_in_clinic
ENSG00000118113	MMP8	4	predicted tractable high confidence	1	clinical precedence	activity_in_chembl
ENSG00000147246	HTR2C	4	predicted tractable high confidence	1	clinical precedence	compound_in_clinic
ENSG00000135312	HTR1B	4	predicted tractable high confidence	1	clinical precedence	compound_in_clinic
ENSG00000169252	ADRB2	4	predicted tractable high confidence	1	clinical precedence	compound_in_clinic
ENSG00000146904	EPHA1	4	predicted tractable high confidence	1	clinical precedence	activity_in_chembl
ENSG00000118432	CNR1	4	predicted tractable high confidence	1	clinical precedence	compound_in_clinic
ENSG00000154928	EPHB1	4	predicted tractable high confidence	1	clinical precedence	activity_in_chembl
ENSG00000120251	GRIA2	4	predicted tractable high confidence	1	clinical precedence	compound_in_clinic
ENSG00000155511	GRIA1	4	predicted tractable high confidence	1	clinical precedence	compound_in_clinic
ENSG00000150594	ADRA2A	4	predicted tractable high confidence	1	clinical precedence	compound_in_clinic
ENSG00000179097	HTR1F	4	predicted tractable high confidence	1	clinical precedence	activity_in_chembl
ENSG00000170214	ADRA1B	4	predicted tractable high confidence	1	clinical precedence	compound_in_clinic
ENSG00000120907	ADRA1A	4	predicted tractable high confidence	1	clinical precedence	compound_in_clinic
ENSG00000000938	FGR	4	predicted tractable high confidence	1	clinical precedence	activity_in_chembl
ENSG00000082556	OPRK1	4	predicted tractable high confidence	1	clinical precedence	compound_in_clinic
ENSG00000183317	EPHA10	4	predicted tractable high confidence	1	clinical precedence	no_compound_activity_but_biological_knowledge
ENSG00000168830	HTR1E	4	predicted tractable high confidence	1	clinical precedence	activity_in_chembl
ENSG00000121764	HCRTR1	4	predicted tractable high confidence	1	clinical precedence	compound_in_clinic
ENSG00000082482	KCNK2	4	predicted tractable high confidence	1	clinical precedence	compound_in_clinic
ENSG00000184408	KCND2	4	predicted tractable high confidence	1	clinical precedence	compound_in_clinic
ENSG00000179546	HTR1D	4	predicted tractable high confidence	1	clinical precedence	compound_in_clinic
ENSG00000164794	KCNV1	4	predicted tractable high confidence	1	clinical precedence	compound_in_clinic
ENSG00000069696	DRD4	4	predicted tractable high confidence	1	clinical precedence	activity_in_chembl
ENSG00000106123	EPHB6	4	predicted tractable high confidence	1	clinical precedence	activity_in_chembl
ENSG00000182255	KCNA4	4	predicted tractable high confidence	1	clinical precedence	compound_in_clinic
ENSG00000186642	PDE2A	4	predicted tractable high confidence	1	clinical precedence	compound_in_clinic
ENSG00000186038	HTR3E	4	predicted tractable high confidence	1	clinical precedence	activity_in_chembl
ENSG00000186090	HTR3D	4	predicted tractable high confidence	1	clinical precedence	activity_in_chembl
ENSG00000182580	EPHB3	4	predicted tractable high confidence	1	clinical precedence	activity_in_chembl
ENSG00000196689	TRPV1	4	predicted tractable high confidence	1	clinical precedence	compound_in_clinic
ENSG00000108576	SLC6A4	4	predicted tractable high confidence	1	clinical precedence	compound_in_clinic
ENSG00000026559	KCNG1	4	predicted tractable high confidence	1	clinical precedence	compound_in_clinic
ENSG00000149305	HTR3B	4	predicted tractable high confidence	1	clinical precedence	activity_in_chembl
ENSG00000135914	HTR2B	4	predicted tractable high confidence	1	clinical precedence	compound_in_clinic
ENSG00000050628	PTGER3	4	predicted tractable high confidence	1	clinical precedence	compound_in_clinic
ENSG00000170745	KCNS3	4	predicted tractable high confidence	1	clinical precedence	compound_in_clinic
ENSG00000166006	KCNC2	4	predicted tractable high confidence	1	clinical precedence	compound_in_clinic
ENSG00000197901	SLC22A6	4	predicted tractable high confidence	1	clinical precedence	compound_in_clinic
ENSG00000168418	KCNG4	4	predicted tractable high confidence	1	clinical precedence	compound_in_clinic
ENSG00000171126	KCNG3	4	predicted tractable high confidence	1	clinical precedence	compound_in_clinic
ENSG00000124134	KCNS1	4	predicted tractable high confidence	1	clinical precedence	compound_in_clinic
ENSG00000168065	SLC22A11	4	predicted tractable high confidence	1	clinical precedence	compound_in_clinic
ENSG00000131620	ANO1	4	predicted tractable high confidence	1	clinical precedence	compound_in_clinic
ENSG00000160191	PDE9A	4	predicted tractable high confidence	1	clinical precedence	activity_in_chembl
ENSG00000178084	HTR3C	4	predicted tractable high confidence	1	clinical precedence	activity_in_chembl
ENSG00000132681	ATP1A4	4	predicted tractable high confidence	1	clinical precedence	compound_in_clinic
ENSG00000107317	PTGDS	4	predicted tractable high confidence	1	clinical precedence	activity_in_chembl
ENSG00000130234	ACE2	4	predicted tractable high confidence	1	clinical precedence	activity_in_chembl
ENSG00000077782	FGFR1	5	predicted tractable high confidence	1	clinical precedence	compound_in_clinic
ENSG00000132155	RAF1	5	predicted tractable high confidence	1	clinical precedence	compound_in_clinic
ENSG00000169032	MAP2K1	5	predicted tractable high confidence	1	clinical precedence	compound_in_clinic
ENSG00000066468	FGFR2	5	predicted tractable high confidence	1	clinical precedence	compound_in_clinic
ENSG00000068078	FGFR3	5	predicted tractable high confidence	1	clinical precedence	compound_in_clinic
ENSG00000113721	PDGFRB	5	predicted tractable high confidence	1	clinical precedence	compound_in_clinic
ENSG00000105639	JAK3	5	predicted tractable high confidence	1	clinical precedence	compound_in_clinic
ENSG00000157404	KIT	5	predicted tractable high confidence	1	clinical precedence	compound_in_clinic
ENSG00000145675	PIK3R1	5	predicted tractable high confidence	1	clinical precedence	activity_in_chembl
ENSG00000096968	JAK2	5	predicted tractable high confidence	1	clinical precedence	compound_in_clinic
ENSG00000010671	BTK	5	predicted tractable high confidence	1	clinical precedence	compound_in_clinic
ENSG00000171298	GAA	5	predicted tractable high confidence	1	clinical precedence	compound_in_clinic
ENSG00000069431	ABCC9	5	predicted tractable high confidence	1	clinical precedence	compound_in_clinic
ENSG00000171105	INSR	5	predicted tractable high confidence	1	clinical precedence	compound_in_clinic
ENSG00000187486	KCNJ11	5	predicted tractable high confidence	1	clinical precedence	compound_in_clinic
ENSG00000160867	FGFR4	5	predicted tractable high confidence	1	clinical precedence	compound_in_clinic
ENSG00000118271	TTR	5	predicted tractable high confidence	1	clinical precedence	compound_in_clinic
ENSG00000113448	PDE4D	5	predicted tractable high confidence	1	clinical precedence	compound_in_clinic
ENSG00000177084	POLE	5	predicted tractable high confidence	1	clinical precedence	compound_in_clinic
ENSG00000115705	TPO	5	predicted tractable high confidence	1	clinical precedence	compound_in_clinic
ENSG00000196218	RYR1	5	predicted tractable high confidence	1	clinical precedence	compound_in_clinic
ENSG00000101204	CHRNA4	5	predicted tractable high confidence	1	clinical precedence	compound_in_clinic
ENSG00000081248	CACNA1S	5	predicted tractable high confidence	1	clinical precedence	compound_in_clinic
ENSG00000160716	CHRNB2	5	predicted tractable high confidence	1	clinical precedence	compound_in_clinic
ENSG00000109163	GNRHR	5	predicted tractable high confidence	1	clinical precedence	compound_in_clinic
ENSG00000167207	NOD2	5	predicted tractable high confidence	1	clinical precedence	compound_in_clinic
ENSG00000123700	KCNJ2	5	predicted tractable high confidence	1	clinical precedence	activity_in_chembl
ENSG00000074803	SLC12A1	5	predicted tractable high confidence	1	clinical precedence	compound_in_clinic
ENSG00000102001	CACNA1F	5	predicted tractable high confidence	1	clinical precedence	activity_in_chembl
ENSG00000147099	HDAC8	5	predicted tractable high confidence	1	clinical precedence	compound_in_clinic
ENSG00000102393	GLA	5	predicted tractable high confidence	1	clinical precedence	compound_in_clinic
ENSG00000108556	CHRNE	5	predicted tractable high confidence	1	clinical precedence	compound_in_clinic
ENSG00000180210	F2	5	predicted tractable high confidence	1	clinical precedence	compound_in_clinic
ENSG00000133256	PDE6B	5	predicted tractable high confidence	1	clinical precedence	compound_in_clinic
ENSG00000196811	CHRNG	5	predicted tractable high confidence	1	clinical precedence	compound_in_clinic
ENSG00000157388	CACNA1D	5	predicted tractable high confidence	1	clinical precedence	compound_in_clinic
ENSG00000126218	F10	5	predicted tractable high confidence	1	clinical precedence	compound_in_clinic
ENSG00000111319	SCNN1A	5	predicted tractable high confidence	1	clinical precedence	compound_in_clinic
ENSG00000138435	CHRNA1	5	predicted tractable high confidence	1	clinical precedence	compound_in_clinic
ENSG00000167434	CA4	5	predicted tractable high confidence	1	clinical precedence	compound_in_clinic
ENSG00000135902	CHRND	5	predicted tractable high confidence	1	clinical precedence	compound_in_clinic
ENSG00000196549	MME	5	predicted tractable high confidence	1	clinical precedence	compound_in_clinic
ENSG00000125675	GRIA3	5	predicted tractable high confidence	1	clinical precedence	compound_in_clinic
ENSG00000159640	ACE	5	predicted tractable high confidence	1	clinical precedence	compound_in_clinic
ENSG00000143839	REN	5	predicted tractable high confidence	1	clinical precedence	compound_in_clinic
ENSG00000157103	SLC6A1	5	predicted tractable high confidence	1	clinical precedence	compound_in_clinic
ENSG00000168447	SCNN1B	5	predicted tractable high confidence	1	clinical precedence	compound_in_clinic
ENSG00000131187	F12	5	predicted tractable high confidence	1	clinical precedence	activity_in_chembl
ENSG00000117013	KCNQ4	5	predicted tractable high confidence	1	clinical precedence	compound_in_clinic
ENSG00000168263	KCNV2	5	predicted tractable high confidence	1	clinical precedence	compound_in_clinic
ENSG00000185527	PDE6G	5	predicted tractable high confidence	1	clinical precedence	compound_in_clinic
ENSG00000171385	KCND3	5	predicted tractable high confidence	1	clinical precedence	compound_in_clinic
ENSG00000140675	SLC5A2	5	predicted tractable high confidence	1	clinical precedence	compound_in_clinic
ENSG00000151617	EDNRA	5	predicted tractable high confidence	1	clinical precedence	compound_in_clinic
ENSG00000144891	AGTR1	5	predicted tractable high confidence	1	clinical precedence	compound_in_clinic
ENSG00000106348	IMPDH1	5	predicted tractable high confidence	1	clinical precedence	compound_in_clinic
ENSG00000171608	PIK3CD	5	predicted tractable high confidence	1	clinical precedence	compound_in_clinic
ENSG00000082701	GSK3B	5	predicted tractable high confidence	1	clinical precedence	compound_in_clinic
ENSG00000133019	CHRM3	5	predicted tractable high confidence	1	clinical precedence	compound_in_clinic
ENSG00000166828	SCNN1G	5	predicted tractable high confidence	1	clinical precedence	compound_in_clinic
ENSG00000128602	SMO	5	predicted tractable high confidence	1	clinical precedence	compound_in_clinic
ENSG00000010810	FYN	5	predicted tractable high confidence	1	clinical precedence	compound_in_clinic
ENSG00000105737	GRIK5	5	predicted tractable high confidence	1	clinical precedence	compound_in_clinic
ENSG00000121853	GHSR	5	predicted tractable high confidence	1	clinical precedence	compound_in_clinic
ENSG00000152578	GRIA4	5	predicted tractable high confidence	1	clinical precedence	compound_in_clinic
ENSG00000133216	EPHB2	5	predicted tractable high confidence	1	clinical precedence	activity_in_chembl
ENSG00000164418	GRIK2	5	predicted tractable high confidence	1	clinical precedence	compound_in_clinic
ENSG00000165646	SLC18A2	5	predicted tractable high confidence	1	clinical precedence	compound_in_clinic
ENSG00000101213	PTK6	5	predicted tractable high confidence	1	clinical precedence	activity_in_chembl
ENSG00000267534	S1PR2	5	predicted tractable high confidence	1	clinical precedence	activity_in_chembl
ENSG00000171720	HDAC3	5	predicted tractable high confidence	1	clinical precedence	compound_in_clinic
ENSG00000166501	PRKCB	5	predicted tractable high confidence	1	clinical precedence	activity_in_chembl
ENSG00000164270	HTR4	5	predicted tractable high confidence	1	clinical precedence	compound_in_clinic
ENSG00000159164	SV2A	5	predicted tractable high confidence	1	clinical precedence	compound_in_clinic
ENSG00000169676	DRD5	5	predicted tractable high confidence	1	clinical precedence	activity_in_chembl
ENSG00000254087	LYN	5	predicted tractable high confidence	1	clinical precedence	compound_in_clinic
ENSG00000181104	F2R	5	predicted tractable high confidence	1	clinical precedence	compound_in_clinic
ENSG00000065675	PRKCQ	5	predicted tractable high confidence	1	clinical precedence	activity_in_chembl
ENSG00000148408	CACNA1B	5	predicted tractable high confidence	1	clinical precedence	compound_in_clinic
ENSG00000184611	KCNH7	5	predicted tractable high confidence	1	clinical precedence	compound_in_clinic
ENSG00000115353	TACR1	5	predicted tractable high confidence	1	clinical precedence	compound_in_clinic
ENSG00000116106	EPHA4	5	predicted tractable high confidence	1	clinical precedence	activity_in_chembl
ENSG00000168539	CHRM1	5	predicted tractable high confidence	1	clinical precedence	compound_in_clinic
ENSG00000198049	AVPR1B	5	predicted tractable high confidence	1	clinical precedence	compound_in_clinic
ENSG00000011677	GABRA3	5	predicted tractable high confidence	1	clinical precedence	compound_in_clinic
ENSG00000184160	ADRA2C	5	predicted tractable high confidence	1	clinical precedence	compound_in_clinic
ENSG00000145863	GABRA6	5	predicted tractable high confidence	1	clinical precedence	compound_in_clinic
ENSG00000027075	PRKCH	5	predicted tractable high confidence	1	clinical precedence	activity_in_chembl
ENSG00000101180	HRH3	5	predicted tractable high confidence	1	clinical precedence	compound_in_clinic
ENSG00000153956	CACNA2D1	5	predicted tractable high confidence	1	clinical precedence	compound_in_clinic
ENSG00000148680	HTR7	5	predicted tractable high confidence	1	clinical precedence	compound_in_clinic
ENSG00000122420	PTGFR	5	predicted tractable high confidence	1	clinical precedence	compound_in_clinic
ENSG00000067606	PRKCZ	5	predicted tractable high confidence	1	clinical precedence	activity_in_chembl
ENSG00000176105	YES1	5	predicted tractable high confidence	1	clinical precedence	compound_in_clinic
ENSG00000163558	PRKCI	5	predicted tractable high confidence	1	clinical precedence	activity_in_chembl
ENSG00000182256	GABRG3	5	predicted tractable high confidence	1	clinical precedence	compound_in_clinic
ENSG00000196616	ADH1B	5	predicted tractable high confidence	1	clinical precedence	compound_in_clinic
ENSG00000184845	DRD1	5	predicted tractable high confidence	1	clinical precedence	compound_in_clinic
ENSG00000012779	ALOX5	5	predicted tractable high confidence	1	clinical precedence	compound_in_clinic
ENSG00000166736	HTR3A	5	predicted tractable high confidence	1	clinical precedence	compound_in_clinic
ENSG00000163517	HDAC11	5	predicted tractable high confidence	1	clinical precedence	compound_in_clinic
ENSG00000170425	ADORA2B	5	predicted tractable high confidence	1	clinical precedence	compound_in_clinic
ENSG00000100433	KCNK10	5	predicted tractable high confidence	1	clinical precedence	compound_in_clinic
ENSG00000160951	PTGER1	5	predicted tractable high confidence	1	clinical precedence	compound_in_clinic
ENSG00000213694	S1PR3	5	predicted tractable high confidence	1	clinical precedence	compound_in_clinic
ENSG00000268089	GABRQ	5	predicted tractable high confidence	1	clinical precedence	compound_in_clinic
ENSG00000113749	HRH2	5	predicted tractable high confidence	1	clinical precedence	compound_in_clinic
ENSG00000166148	AVPR1A	5	predicted tractable high confidence	1	clinical precedence	compound_in_clinic
ENSG00000015413	DPEP1	5	predicted tractable high confidence	1	clinical precedence	compound_in_clinic
ENSG00000093010	COMT	5	predicted tractable high confidence	1	clinical precedence	compound_in_clinic
ENSG00000087085	ACHE	5	predicted tractable high confidence	1	clinical precedence	compound_in_clinic
ENSG00000186297	GABRA5	5	predicted tractable high confidence	1	clinical precedence	compound_in_clinic
ENSG00000168412	MTNR1A	5	predicted tractable high confidence	1	clinical precedence	compound_in_clinic
ENSG00000282608	ADORA3	5	predicted tractable high confidence	1	clinical precedence	activity_in_chembl
ENSG00000080224	EPHA6	5	predicted tractable high confidence	1	clinical precedence	activity_in_chembl
ENSG00000151834	GABRA2	5	predicted tractable high confidence	1	clinical precedence	compound_in_clinic
ENSG00000080644	CHRNA3	5	predicted tractable high confidence	1	clinical precedence	compound_in_clinic
ENSG00000157219	HTR5A	5	predicted tractable high confidence	1	clinical precedence	activity_in_chembl
ENSG00000109158	GABRA4	5	predicted tractable high confidence	1	clinical precedence	compound_in_clinic
ENSG00000171873	ADRA1D	5	predicted tractable high confidence	1	clinical precedence	compound_in_clinic
ENSG00000178342	KCNG2	5	predicted tractable high confidence	1	clinical precedence	compound_in_clinic
ENSG00000239732	TLR9	5	predicted tractable high confidence	1	clinical precedence	compound_in_clinic
ENSG00000110148	CCKBR	5	predicted tractable high confidence	1	clinical precedence	compound_in_clinic
ENSG00000173198	CYSLTR1	5	predicted tractable high confidence	1	clinical precedence	compound_in_clinic
ENSG00000163394	CCKAR	5	predicted tractable high confidence	1	clinical precedence	compound_in_clinic
ENSG00000144481	TRPM8	5	predicted tractable high confidence	1	clinical precedence	compound_in_clinic
ENSG00000116396	KCNC4	5	predicted tractable high confidence	1	clinical precedence	compound_in_clinic
ENSG00000070886	EPHA8	5	predicted tractable high confidence	1	clinical precedence	activity_in_chembl
ENSG00000188778	ADRB3	5	predicted tractable high confidence	1	clinical precedence	compound_in_clinic
ENSG00000102057	KCND1	5	predicted tractable high confidence	1	clinical precedence	compound_in_clinic
ENSG00000043591	ADRB1	5	predicted tractable high confidence	1	clinical precedence	compound_in_clinic
ENSG00000128271	ADORA2A	5	predicted tractable high confidence	1	clinical precedence	compound_in_clinic
ENSG00000178035	IMPDH2	5	predicted tractable high confidence	1	clinical precedence	compound_in_clinic
ENSG00000104368	PLAT	5	predicted tractable high confidence	1	clinical precedence	compound_in_clinic
ENSG00000243480	AMY2A	5	predicted tractable high confidence	1	clinical precedence	compound_in_clinic
ENSG00000065989	PDE4A	5	predicted tractable high confidence	1	clinical precedence	compound_in_clinic
ENSG00000257335	MGAM	5	predicted tractable high confidence	1	clinical precedence	compound_in_clinic
ENSG00000121361	KCNJ8	5	predicted tractable high confidence	1	clinical precedence	no_compound_activity_but_biological_knowledge
ENSG00000149403	GRIK4	5	predicted tractable high confidence	1	clinical precedence	compound_in_clinic
ENSG00000105675	ATP4A	5	predicted tractable high confidence	1	clinical precedence	compound_in_clinic
ENSG00000015520	NPC1L1	5	predicted tractable high confidence	1	clinical precedence	compound_in_clinic
ENSG00000182674	KCNB2	5	predicted tractable high confidence	1	clinical precedence	compound_in_clinic
ENSG00000211452	DIO1	5	predicted tractable high confidence	1	clinical precedence	compound_in_clinic
ENSG00000170989	S1PR1	5	predicted tractable high confidence	1	clinical precedence	compound_in_clinic
ENSG00000104848	KCNA7	5	predicted tractable high confidence	1	clinical precedence	compound_in_clinic
ENSG00000156486	KCNS2	5	predicted tractable high confidence	1	clinical precedence	compound_in_clinic
ENSG00000180739	S1PR5	5	predicted tractable high confidence	1	clinical precedence	compound_in_clinic
ENSG00000171189	GRIK1	5	predicted tractable high confidence	1	clinical precedence	compound_in_clinic
ENSG00000196664	TLR7	5	predicted tractable high confidence	1	clinical precedence	compound_in_clinic
ENSG00000180914	OXTR	5	predicted tractable high confidence	1	clinical precedence	compound_in_clinic
ENSG00000183960	KCNH8	5	predicted tractable high confidence	1	clinical precedence	compound_in_clinic
ENSG00000010322	NISCH	5	predicted tractable high confidence	1	clinical precedence	compound_in_clinic
ENSG00000125384	PTGER2	5	predicted tractable high confidence	1	clinical precedence	compound_in_clinic
ENSG00000112759	SLC29A1	5	predicted tractable high confidence	1	clinical precedence	compound_in_clinic
ENSG00000168398	BDKRB2	5	predicted tractable high confidence	1	clinical precedence	compound_in_clinic
ENSG00000177272	KCNA3	5	predicted tractable high confidence	1	clinical precedence	compound_in_clinic
ENSG00000067900	ROCK1	5	predicted tractable high confidence	1	clinical precedence	compound_in_clinic
ENSG00000135519	KCNH3	5	predicted tractable high confidence	1	clinical precedence	compound_in_clinic
ENSG00000163873	GRIK3	5	predicted tractable high confidence	1	clinical precedence	compound_in_clinic
ENSG00000140015	KCNH5	5	predicted tractable high confidence	1	clinical precedence	compound_in_clinic
ENSG00000149452	SLC22A8	5	predicted tractable high confidence	1	clinical precedence	compound_in_clinic
ENSG00000134640	MTNR1B	5	predicted tractable high confidence	1	clinical precedence	compound_in_clinic
ENSG00000117971	CHRNB4	5	predicted tractable high confidence	1	clinical precedence	compound_in_clinic
ENSG00000143105	KCNA10	5	predicted tractable high confidence	1	clinical precedence	compound_in_clinic
ENSG00000173826	KCNH6	5	predicted tractable high confidence	1	clinical precedence	compound_in_clinic
ENSG00000111816	FRK	5	predicted tractable high confidence	1	clinical precedence	activity_in_chembl
ENSG00000160013	PTGIR	5	predicted tractable high confidence	1	clinical precedence	compound_in_clinic
ENSG00000162975	KCNF1	5	predicted tractable high confidence	1	clinical precedence	compound_in_clinic
ENSG00000108839	ALOX12	5	predicted tractable high confidence	1	clinical precedence	activity_in_chembl
ENSG00000158748	HTR6	5	predicted tractable high confidence	1	clinical precedence	activity_in_chembl
ENSG00000089558	KCNH4	5	predicted tractable high confidence	1	clinical precedence	compound_in_clinic
ENSG00000125910	S1PR4	5	predicted tractable high confidence	1	clinical precedence	compound_in_clinic
ENSG00000248144	ADH1C	5	predicted tractable high confidence	1	clinical precedence	compound_in_clinic
ENSG00000002726	AOC1	5	predicted tractable high confidence	1	clinical precedence	activity_in_chembl
ENSG00000171522	PTGER4	5	predicted tractable high confidence	1	clinical precedence	compound_in_clinic
ENSG00000184984	CHRM5	5	predicted tractable high confidence	1	clinical precedence	compound_in_clinic
ENSG00000196344	ADH7	5	predicted tractable high confidence	1	clinical precedence	activity_in_chembl
ENSG00000180720	CHRM4	5	predicted tractable high confidence	1	clinical precedence	compound_in_clinic
ENSG00000131686	CA6	5	predicted tractable high confidence	1	clinical precedence	compound_in_clinic
ENSG00000187758	ADH1A	5	predicted tractable high confidence	1	clinical precedence	compound_in_clinic
ENSG00000118298	CA14	5	predicted tractable high confidence	1	clinical precedence	compound_in_clinic
ENSG00000198400	NTRK1	4	predicted tractable high confidence	2	clinical precedence	compound_in_clinic
ENSG00000116745	RPE65	4	predicted tractable high confidence	2	clinical precedence	no_compound_activity_but_biological_knowledge
ENSG00000080815	PSEN1	4	predicted tractable high confidence	2	clinical precedence	activity_in_chembl
ENSG00000106799	TGFBR1	4	predicted tractable high confidence	2	clinical precedence	activity_in_chembl
ENSG00000166603	MC4R	4	predicted tractable high confidence	2	clinical precedence	activity_in_chembl
ENSG00000156113	KCNMA1	4	predicted tractable high confidence	2	clinical precedence	compound_in_clinic
ENSG00000087245	MMP2	4	predicted tractable high confidence	2	clinical precedence	activity_in_chembl
ENSG00000087237	CETP	4	predicted tractable high confidence	2	clinical precedence	activity_in_chembl
ENSG00000148053	NTRK2	4	predicted tractable high confidence	2	clinical precedence	activity_in_chembl
ENSG00000080824	HSP90AA1	4	predicted tractable high confidence	2	clinical precedence	activity_in_chembl
ENSG00000198822	GRM3	4	predicted tractable high confidence	2	clinical precedence	activity_in_chembl
ENSG00000165025	SYK	4	predicted tractable high confidence	2	clinical precedence	activity_in_chembl
ENSG00000205155	PSENEN	4	predicted tractable high confidence	2	clinical precedence	activity_in_chembl
ENSG00000096384	HSP90AB1	4	predicted tractable high confidence	2	clinical precedence	activity_in_chembl
ENSG00000136869	TLR4	4	predicted tractable high confidence	2	clinical precedence	activity_in_chembl
ENSG00000149968	MMP3	4	predicted tractable high confidence	2	clinical precedence	activity_in_chembl
ENSG00000167601	AXL	4	predicted tractable high confidence	2	clinical precedence	activity_in_chembl
ENSG00000168229	PTGDR	4	predicted tractable high confidence	2	clinical precedence	compound_in_clinic
ENSG00000154589	LY96	4	predicted tractable high confidence	2	clinical precedence	activity_in_chembl
ENSG00000173585	CCR9	4	predicted tractable high confidence	2	clinical precedence	activity_in_chembl
ENSG00000183134	PTGDR2	4	predicted tractable high confidence	2	clinical precedence	activity_in_chembl
ENSG00000126266	FFAR1	4	predicted tractable high confidence	2	clinical precedence	activity_in_chembl
ENSG00000262406	MMP12	4	predicted tractable high confidence	2	clinical precedence	activity_in_chembl
ENSG00000168959	GRM5	4	predicted tractable high confidence	2	clinical precedence	activity_in_chembl
ENSG00000109991	P2RX3	4	predicted tractable high confidence	2	clinical precedence	activity_in_chembl
ENSG00000186318	BACE1	4	predicted tractable high confidence	2	clinical precedence	activity_in_chembl
ENSG00000174343	CHRNA9	4	predicted tractable high confidence	2	clinical precedence	activity_in_chembl
ENSG00000129749	CHRNA10	4	predicted tractable high confidence	2	clinical precedence	activity_in_chembl
ENSG00000188257	PLA2G2A	4	predicted tractable high confidence	2	clinical precedence	activity_in_chembl
ENSG00000138792	ENPEP	4	predicted tractable high confidence	2	clinical precedence	activity_in_chembl
ENSG00000007908	SELE	4	predicted tractable high confidence	2	clinical precedence	activity_in_chembl
ENSG00000137752	CASP1	4	predicted tractable high confidence	2	clinical precedence	activity_in_chembl
ENSG00000101188	NTSR1	4	predicted tractable high confidence	2	clinical precedence	activity_in_chembl
ENSG00000197405	C5AR1	4	predicted tractable high confidence	2	clinical precedence	activity_in_chembl
ENSG00000188404	SELL	4	predicted tractable high confidence	2	clinical precedence	activity_in_chembl
ENSG00000163823	CCR1	4	predicted tractable high confidence	2	clinical precedence	activity_in_chembl
ENSG00000069764	PLA2G10	4	predicted tractable high confidence	2	clinical precedence	activity_in_chembl
ENSG00000169403	PTAFR	4	predicted tractable high confidence	2	clinical precedence	activity_in_chembl
ENSG00000166825	ANPEP	4	predicted tractable high confidence	2	clinical precedence	activity_in_chembl
ENSG00000113441	LNPEP	4	predicted tractable high confidence	2	clinical precedence	activity_in_chembl
ENSG00000089041	P2RX7	4	predicted tractable high confidence	2	clinical precedence	activity_in_chembl
ENSG00000159593	NAE1	4	predicted tractable high confidence	2	clinical precedence	activity_in_chembl
ENSG00000196954	CASP4	4	predicted tractable high confidence	2	clinical precedence	activity_in_chembl
ENSG00000142208	AKT1	5	predicted tractable high confidence	2	clinical precedence	activity_in_chembl
ENSG00000143387	CTSK	5	predicted tractable high confidence	2	clinical precedence	activity_in_chembl
ENSG00000169836	TACR3	5	predicted tractable high confidence	2	clinical precedence	activity_in_chembl
ENSG00000090402	SI	5	predicted tractable high confidence	2	clinical precedence	activity_in_chembl
ENSG00000196517	SLC6A9	5	predicted tractable high confidence	2	clinical precedence	activity_in_chembl
ENSG00000101846	STS	5	predicted tractable high confidence	2	clinical precedence	activity_in_chembl
ENSG00000244734	HBB	5	predicted tractable high confidence	2	clinical precedence	no_compound_activity_but_biological_knowledge
ENSG00000143801	PSEN2	5	predicted tractable high confidence	2	clinical precedence	activity_in_chembl
ENSG00000198805	PNP	5	predicted tractable high confidence	2	clinical precedence	compound_in_clinic
ENSG00000167723	TRPV3	5	predicted tractable high confidence	2	clinical precedence	activity_in_chembl
ENSG00000100170	SLC5A1	5	predicted tractable high confidence	2	clinical precedence	activity_in_chembl
ENSG00000105221	AKT2	5	predicted tractable high confidence	2	clinical precedence	activity_in_chembl
ENSG00000162736	NCSTN	5	predicted tractable high confidence	2	clinical precedence	no_compound_activity_but_biological_knowledge
ENSG00000100030	MAPK1	5	predicted tractable high confidence	2	clinical precedence	activity_in_chembl
ENSG00000066230	SLC9A3	5	predicted tractable high confidence	2	clinical precedence	activity_in_chembl
ENSG00000164885	CDK5	5	predicted tractable high confidence	2	clinical precedence	activity_in_chembl
ENSG00000065883	CDK13	5	predicted tractable high confidence	2	clinical precedence	activity_in_chembl
ENSG00000113578	FGF1	5	predicted tractable high confidence	2	clinical precedence	activity_in_chembl
ENSG00000206172	HBA1	5	predicted tractable high confidence	2	clinical precedence	no_compound_activity_but_biological_knowledge
ENSG00000007402	CACNA2D2	5	predicted tractable high confidence	2	clinical precedence	compound_in_clinic
ENSG00000140992	PDPK1	5	predicted tractable high confidence	2	clinical precedence	activity_in_chembl
ENSG00000188536	HBA2	5	predicted tractable high confidence	2	clinical precedence	NA
ENSG00000101266	CSNK2A1	5	predicted tractable high confidence	2	clinical precedence	activity_in_chembl
ENSG00000116044	NFE2L2	5	predicted tractable high confidence	2	clinical precedence	activity_in_chembl
ENSG00000127472	PLA2G5	5	predicted tractable high confidence	2	clinical precedence	activity_in_chembl
ENSG00000185000	DGAT1	5	predicted tractable high confidence	2	clinical precedence	compound_in_clinic
ENSG00000146070	PLA2G7	5	predicted tractable high confidence	2	clinical precedence	activity_in_chembl
ENSG00000175344	CHRNA7	5	predicted tractable high confidence	2	clinical precedence	activity_in_chembl
ENSG00000136930	PSMB7	5	predicted tractable high confidence	2	clinical precedence	no_compound_activity_but_biological_knowledge
ENSG00000143106	PSMA5	5	predicted tractable high confidence	2	clinical precedence	no_compound_activity_but_biological_knowledge
ENSG00000008018	PSMB1	5	predicted tractable high confidence	2	clinical precedence	compound_in_clinic
ENSG00000106588	PSMA2	5	predicted tractable high confidence	2	clinical precedence	no_compound_activity_but_biological_knowledge
ENSG00000117362	APH1A	5	predicted tractable high confidence	2	clinical precedence	no_compound_activity_but_biological_knowledge
ENSG00000140538	NTRK3	5	predicted tractable high confidence	2	clinical precedence	activity_in_chembl
ENSG00000169684	CHRNA5	5	predicted tractable high confidence	2	clinical precedence	no_compound_activity_but_biological_knowledge
ENSG00000164082	GRM2	5	predicted tractable high confidence	2	clinical precedence	activity_in_chembl
ENSG00000138613	APH1B	5	predicted tractable high confidence	2	clinical precedence	no_compound_activity_but_biological_knowledge
ENSG00000164307	ERAP1	5	predicted tractable high confidence	2	clinical precedence	activity_in_chembl
ENSG00000125255	SLC10A2	5	predicted tractable high confidence	2	clinical precedence	compound_in_clinic
ENSG00000085563	ABCB1	5	predicted tractable high confidence	2	clinical precedence	activity_in_chembl
ENSG00000112062	MAPK14	5	predicted tractable high confidence	2	clinical precedence	activity_in_chembl
ENSG00000006638	TBXA2R	5	predicted tractable high confidence	2	clinical precedence	compound_in_clinic
ENSG00000175591	P2RY2	5	predicted tractable high confidence	2	clinical precedence	compound_in_clinic
ENSG00000122121	XPNPEP2	5	predicted tractable high confidence	2	clinical precedence	activity_in_chembl
ENSG00000075073	TACR2	5	predicted tractable high confidence	2	clinical precedence	activity_in_chembl
ENSG00000180871	CXCR2	5	predicted tractable high confidence	2	clinical precedence	activity_in_chembl
ENSG00000169398	PTK2	5	predicted tractable high confidence	2	clinical precedence	activity_in_chembl
ENSG00000120088	CRHR1	5	predicted tractable high confidence	2	clinical precedence	compound_in_clinic
ENSG00000111142	METAP2	5	predicted tractable high confidence	2	clinical precedence	activity_in_chembl
ENSG00000125510	OPRL1	5	predicted tractable high confidence	2	clinical precedence	activity_in_chembl
ENSG00000163464	CXCR1	5	predicted tractable high confidence	2	clinical precedence	activity_in_chembl
ENSG00000188822	CNR2	5	predicted tractable high confidence	2	clinical precedence	activity_in_chembl
ENSG00000100739	BDKRB1	5	predicted tractable high confidence	2	clinical precedence	activity_in_chembl
ENSG00000134489	HRH4	5	predicted tractable high confidence	2	clinical precedence	activity_in_chembl
ENSG00000164129	NPY5R	5	predicted tractable high confidence	2	clinical precedence	activity_in_chembl
ENSG00000181408	UTS2R	5	predicted tractable high confidence	2	clinical precedence	activity_in_chembl
ENSG00000102539	MLNR	5	predicted tractable high confidence	2	clinical precedence	activity_in_chembl
ENSG00000058091	CDK14	5	predicted tractable high confidence	2	clinical precedence	activity_in_chembl
ENSG00000176393	RNPEP	5	predicted tractable high confidence	2	clinical precedence	activity_in_chembl
ENSG00000213903	LTB4R	5	predicted tractable high confidence	2	clinical precedence	activity_in_chembl
ENSG00000084207	GSTP1	5	predicted tractable high confidence	2	clinical precedence	activity_in_chembl
ENSG00000147434	CHRNA6	5	predicted tractable high confidence	2	clinical precedence	activity_in_chembl
ENSG00000102225	CDK16	5	predicted tractable high confidence	2	clinical precedence	activity_in_chembl
ENSG00000106366	SERPINE1	4	predicted tractable high confidence	3	clinical precedence	activity_in_chembl
ENSG00000142875	PRKACB	4	predicted tractable high confidence	3	clinical precedence	activity_in_chembl
ENSG00000105835	NAMPT	4	predicted tractable high confidence	3	clinical precedence	activity_in_chembl
ENSG00000158125	XDH	6	predicted tractable medium to low confidence	1	clinical precedence	compound_in_clinic
ENSG00000168356	SCN11A	6	predicted tractable medium to low confidence	1	clinical precedence	compound_in_clinic
ENSG00000170175	CHRNB1	6	predicted tractable medium to low confidence	1	clinical precedence	compound_in_clinic
ENSG00000136573	BLK	6	predicted tractable medium to low confidence	1	clinical precedence	activity_in_chembl
ENSG00000185313	SCN10A	6	predicted tractable medium to low confidence	1	clinical precedence	compound_in_clinic
ENSG00000141506	PIK3R5	6	predicted tractable medium to low confidence	1	clinical precedence	no_compound_activity_but_biological_knowledge
ENSG00000136546	SCN7A	6	predicted tractable medium to low confidence	1	clinical precedence	compound_in_clinic
ENSG00000163285	GABRG1	6	predicted tractable medium to low confidence	1	clinical precedence	compound_in_clinic
ENSG00000198785	GRIN3A	6	predicted tractable medium to low confidence	1	clinical precedence	compound_in_clinic
ENSG00000116032	GRIN3B	6	predicted tractable medium to low confidence	1	clinical precedence	compound_in_clinic
ENSG00000134318	ROCK2	6	predicted tractable medium to low confidence	1	clinical precedence	compound_in_clinic
ENSG00000182333	LIPF	6	predicted tractable medium to low confidence	1	clinical precedence	compound_in_clinic
ENSG00000137869	CYP19A1	7	predicted tractable medium to low confidence	1	clinical precedence	compound_in_clinic
ENSG00000189221	MAOA	7	predicted tractable medium to low confidence	1	clinical precedence	compound_in_clinic
ENSG00000077498	TYR	7	predicted tractable medium to low confidence	1	clinical precedence	compound_in_clinic
ENSG00000277893	SRD5A2	7	predicted tractable medium to low confidence	1	clinical precedence	compound_in_clinic
ENSG00000128039	SRD5A3	7	predicted tractable medium to low confidence	1	clinical precedence	no_compound_activity_but_biological_knowledge
ENSG00000138823	MTTP	7	predicted tractable medium to low confidence	1	clinical precedence	compound_in_clinic
ENSG00000102967	DHODH	7	predicted tractable medium to low confidence	1	clinical precedence	compound_in_clinic
ENSG00000203859	HSD3B2	7	predicted tractable medium to low confidence	1	clinical precedence	compound_in_clinic
ENSG00000172572	PDE3A	7	predicted tractable medium to low confidence	1	clinical precedence	compound_in_clinic
ENSG00000115486	GGCX	7	predicted tractable medium to low confidence	1	clinical precedence	compound_in_clinic
ENSG00000171791	BCL2	7	predicted tractable medium to low confidence	1	clinical precedence	compound_in_clinic
ENSG00000116133	DHCR24	7	predicted tractable medium to low confidence	1	clinical precedence	no_compound_activity_but_biological_knowledge
ENSG00000117594	HSD11B1	7	predicted tractable medium to low confidence	1	clinical precedence	compound_in_clinic
ENSG00000167397	VKORC1	7	predicted tractable medium to low confidence	1	clinical precedence	compound_in_clinic
ENSG00000100346	CACNA1I	7	predicted tractable medium to low confidence	1	clinical precedence	compound_in_clinic
ENSG00000073756	PTGS2	7	predicted tractable medium to low confidence	1	clinical precedence	compound_in_clinic
ENSG00000152270	PDE3B	7	predicted tractable medium to low confidence	1	clinical precedence	compound_in_clinic
ENSG00000095303	PTGS1	7	predicted tractable medium to low confidence	1	clinical precedence	compound_in_clinic
ENSG00000113161	HMGCR	7	predicted tractable medium to low confidence	1	clinical precedence	compound_in_clinic
ENSG00000069535	MAOB	7	predicted tractable medium to low confidence	1	clinical precedence	compound_in_clinic
ENSG00000160868	CYP3A4	7	predicted tractable medium to low confidence	1	clinical precedence	compound_in_clinic
ENSG00000145545	SRD5A1	7	predicted tractable medium to low confidence	1	clinical precedence	compound_in_clinic
ENSG00000057252	SOAT1	7	predicted tractable medium to low confidence	1	clinical precedence	activity_in_chembl
ENSG00000117480	FAAH	7	predicted tractable medium to low confidence	1	clinical precedence	activity_in_chembl
ENSG00000148154	UGCG	7	predicted tractable medium to low confidence	1	clinical precedence	compound_in_clinic
ENSG00000205560	CPT1B	7	predicted tractable medium to low confidence	1	clinical precedence	activity_in_chembl
ENSG00000198838	RYR3	7	predicted tractable medium to low confidence	1	clinical precedence	compound_in_clinic
ENSG00000121879	PIK3CA	8	predicted tractable medium to low confidence	1	clinical precedence	compound_in_clinic
ENSG00000169083	AR	8	predicted tractable medium to low confidence	1	clinical precedence	compound_in_clinic
ENSG00000051382	PIK3CB	8	predicted tractable medium to low confidence	1	clinical precedence	activity_in_chembl
ENSG00000120899	PTK2B	6	predicted tractable medium to low confidence	2	clinical precedence	activity_in_chembl
ENSG00000263715	LINC02210-CRHR1	6	predicted tractable medium to low confidence	2	clinical precedence	NA
ENSG00000139625	MAP3K12	6	predicted tractable medium to low confidence	2	clinical precedence	activity_in_chembl
ENSG00000177628	GBA	7	predicted tractable medium to low confidence	2	clinical precedence	activity_in_chembl
ENSG00000059377	TBXAS1	7	predicted tractable medium to low confidence	2	clinical precedence	activity_in_chembl
ENSG00000079459	FDFT1	7	predicted tractable medium to low confidence	2	clinical precedence	activity_in_chembl
ENSG00000171552	BCL2L1	7	predicted tractable medium to low confidence	2	clinical precedence	activity_in_chembl
ENSG00000143384	MCL1	7	predicted tractable medium to low confidence	2	clinical precedence	activity_in_chembl
ENSG00000178467	P4HTM	7	predicted tractable medium to low confidence	2	clinical precedence	activity_in_chembl
ENSG00000164308	ERAP2	7	predicted tractable medium to low confidence	2	clinical precedence	activity_in_chembl
ENSG00000132965	ALOX5AP	7	predicted tractable medium to low confidence	2	clinical precedence	activity_in_chembl
ENSG00000257743	MGAM2	7	predicted tractable medium to low confidence	2	clinical precedence	no_biological_knowledge
ENSG00000137875	BCL2L10	7	predicted tractable medium to low confidence	2	clinical precedence	activity_in_chembl
ENSG00000172901	LVRN	7	predicted tractable medium to low confidence	2	clinical precedence	no_compound_activity_but_biological_knowledge
ENSG00000102882	MAPK3	8	predicted tractable medium to low confidence	2	clinical precedence	activity_in_chembl
ENSG00000168522	FNTA	8	predicted tractable medium to low confidence	2	clinical precedence	no_compound_activity_but_biological_knowledge
ENSG00000109339	MAPK10	8	predicted tractable medium to low confidence	2	clinical precedence	activity_in_chembl
ENSG00000072062	PRKACA	6	predicted tractable medium to low confidence	3	clinical precedence	activity_in_chembl
ENSG00000137193	PIM1	6	predicted tractable medium to low confidence	3	clinical precedence	activity_in_chembl
ENSG00000130669	PAK4	9	predicted tractable medium to low confidence	3	clinical precedence	activity_in_chembl
ENSG00000126934	MAP2K2	NA	unknown	1	clinical precedence	compound_in_clinic
ENSG00000119772	DNMT3A	NA	unknown	1	clinical precedence	compound_in_clinic
ENSG00000171759	PAH	NA	unknown	1	clinical precedence	compound_in_clinic
ENSG00000160882	CYP11B1	NA	unknown	1	clinical precedence	compound_in_clinic
ENSG00000140459	CYP11A1	NA	unknown	1	clinical precedence	compound_in_clinic
ENSG00000132170	PPARG	NA	unknown	1	clinical precedence	compound_in_clinic
ENSG00000135446	CDK4	NA	unknown	1	clinical precedence	compound_in_clinic
ENSG00000112294	ALDH5A1	NA	unknown	1	clinical precedence	compound_in_clinic
ENSG00000021826	CPS1	NA	unknown	1	clinical precedence	compound_in_clinic
ENSG00000132437	DDC	NA	unknown	1	clinical precedence	compound_in_clinic
ENSG00000105647	PIK3R2	NA	unknown	1	clinical precedence	no_compound_activity_but_biological_knowledge
ENSG00000126351	THRA	NA	unknown	1	clinical precedence	compound_in_clinic
ENSG00000062822	POLD1	NA	unknown	1	clinical precedence	compound_in_clinic
ENSG00000101076	HNF4A	NA	unknown	1	clinical precedence	activity_in_chembl
ENSG00000182054	IDH2	NA	unknown	1	clinical precedence	compound_in_clinic
ENSG00000180176	TH	NA	unknown	1	clinical precedence	compound_in_clinic
ENSG00000113580	NR3C1	NA	unknown	1	clinical precedence	compound_in_clinic
ENSG00000151090	THRB	NA	unknown	1	clinical precedence	compound_in_clinic
ENSG00000228716	DHFR	NA	unknown	1	clinical precedence	compound_in_clinic
ENSG00000198793	MTOR	NA	unknown	1	clinical precedence	compound_in_clinic
ENSG00000148795	CYP17A1	NA	unknown	1	clinical precedence	compound_in_clinic
ENSG00000158104	HPD	NA	unknown	1	clinical precedence	compound_in_clinic
ENSG00000105397	TYK2	NA	unknown	1	clinical precedence	compound_in_clinic
ENSG00000111424	VDR	NA	unknown	1	clinical precedence	compound_in_clinic
ENSG00000151623	NR3C2	NA	unknown	1	clinical precedence	compound_in_clinic
ENSG00000176387	HSD11B2	NA	unknown	1	clinical precedence	activity_in_chembl
ENSG00000157184	CPT2	NA	unknown	1	clinical precedence	activity_in_chembl
ENSG00000025708	TYMP	NA	unknown	1	clinical precedence	compound_in_clinic
ENSG00000113851	CRBN	NA	unknown	1	clinical precedence	compound_in_clinic
ENSG00000186716	BCR	NA	unknown	1	clinical precedence	compound_in_clinic
ENSG00000068024	HDAC4	NA	unknown	1	clinical precedence	compound_in_clinic
ENSG00000012504	NR1H4	NA	unknown	1	clinical precedence	compound_in_clinic
ENSG00000101868	POLA1	NA	unknown	1	clinical precedence	compound_in_clinic
ENSG00000130816	DNMT1	NA	unknown	1	clinical precedence	compound_in_clinic
ENSG00000077092	RARB	NA	unknown	1	clinical precedence	compound_in_clinic
ENSG00000113263	ITK	NA	unknown	1	clinical precedence	compound_in_clinic
ENSG00000130414	NDUFA10	NA	unknown	1	clinical precedence	compound_in_clinic
ENSG00000097007	ABL1	NA	unknown	1	clinical precedence	compound_in_clinic
ENSG00000114491	UMPS	NA	unknown	1	clinical precedence	compound_in_clinic
ENSG00000139053	PDE6H	NA	unknown	1	clinical precedence	compound_in_clinic
ENSG00000112541	PDE10A	NA	unknown	1	clinical precedence	compound_in_clinic
ENSG00000183044	ABAT	NA	unknown	1	clinical precedence	compound_in_clinic
ENSG00000162434	JAK1	NA	unknown	1	clinical precedence	compound_in_clinic
ENSG00000174990	CA5A	NA	unknown	1	clinical precedence	compound_in_clinic
ENSG00000160752	FDPS	NA	unknown	1	clinical precedence	compound_in_clinic
ENSG00000105810	CDK6	NA	unknown	1	clinical precedence	compound_in_clinic
ENSG00000094631	HDAC6	NA	unknown	1	clinical precedence	compound_in_clinic
ENSG00000117461	PIK3R3	NA	unknown	1	clinical precedence	no_compound_activity_but_biological_knowledge
ENSG00000156973	PDE6D	NA	unknown	1	clinical precedence	compound_in_clinic
ENSG00000113231	PDE8B	NA	unknown	1	clinical precedence	compound_in_clinic
ENSG00000133731	IMPA1	NA	unknown	1	clinical precedence	compound_in_clinic
ENSG00000048052	HDAC9	NA	unknown	1	clinical precedence	compound_in_clinic
ENSG00000100387	RBX1	NA	unknown	1	clinical precedence	no_compound_activity_but_biological_knowledge
ENSG00000077514	POLD3	NA	unknown	1	clinical precedence	no_compound_activity_but_biological_knowledge
ENSG00000100804	PSMB5	NA	unknown	1	clinical precedence	compound_in_clinic
ENSG00000116478	HDAC1	NA	unknown	1	clinical precedence	compound_in_clinic
ENSG00000140009	ESR2	NA	unknown	1	clinical precedence	compound_in_clinic
ENSG00000131759	RARA	NA	unknown	1	clinical precedence	compound_in_clinic
ENSG00000186350	RXRA	NA	unknown	1	clinical precedence	compound_in_clinic
ENSG00000172175	MALT1	NA	unknown	1	clinical precedence	activity_in_chembl
ENSG00000154678	PDE1C	NA	unknown	1	clinical precedence	compound_in_clinic
ENSG00000105723	GSK3A	NA	unknown	1	clinical precedence	compound_in_clinic
ENSG00000196591	HDAC2	NA	unknown	1	clinical precedence	compound_in_clinic
ENSG00000143799	PARP1	NA	unknown	1	clinical precedence	compound_in_clinic
ENSG00000176890	TYMS	NA	unknown	1	clinical precedence	compound_in_clinic
ENSG00000198056	PRIM1	NA	unknown	1	clinical precedence	no_compound_activity_but_biological_knowledge
ENSG00000088832	FKBP1A	NA	unknown	1	clinical precedence	compound_in_clinic
ENSG00000198900	TOP1	NA	unknown	1	clinical precedence	compound_in_clinic
ENSG00000184588	PDE4B	NA	unknown	1	clinical precedence	compound_in_clinic
ENSG00000082175	PGR	NA	unknown	1	clinical precedence	compound_in_clinic
ENSG00000172819	RARG	NA	unknown	1	clinical precedence	compound_in_clinic
ENSG00000104687	GSR	NA	unknown	1	clinical precedence	compound_in_clinic
ENSG00000115159	GPD2	NA	unknown	1	clinical precedence	no_compound_activity_but_biological_knowledge
ENSG00000108840	HDAC5	NA	unknown	1	clinical precedence	compound_in_clinic
ENSG00000198431	TXNRD1	NA	unknown	1	clinical precedence	compound_in_clinic
ENSG00000139287	TPH2	NA	unknown	1	clinical precedence	activity_in_chembl
ENSG00000111275	ALDH2	NA	unknown	1	clinical precedence	compound_in_clinic
ENSG00000100429	HDAC10	NA	unknown	1	clinical precedence	compound_in_clinic
ENSG00000079999	KEAP1	NA	unknown	1	clinical precedence	compound_in_clinic
ENSG00000061273	HDAC7	NA	unknown	1	clinical precedence	compound_in_clinic
ENSG00000171848	RRM2	NA	unknown	1	clinical precedence	compound_in_clinic
ENSG00000077097	TOP2B	NA	unknown	1	clinical precedence	activity_in_chembl
ENSG00000185386	MAPK11	NA	unknown	1	clinical precedence	activity_in_chembl
ENSG00000100479	POLE2	NA	unknown	1	clinical precedence	no_compound_activity_but_biological_knowledge
ENSG00000014138	POLA2	NA	unknown	1	clinical precedence	no_compound_activity_but_biological_knowledge
ENSG00000115252	PDE1A	NA	unknown	1	clinical precedence	compound_in_clinic
ENSG00000125508	SRMS	NA	unknown	1	clinical precedence	activity_in_chembl
ENSG00000106628	POLD2	NA	unknown	1	clinical precedence	no_compound_activity_but_biological_knowledge
ENSG00000139842	CUL4A	NA	unknown	1	clinical precedence	no_compound_activity_but_biological_knowledge
ENSG00000171408	PDE7B	NA	unknown	1	clinical precedence	compound_in_clinic
ENSG00000073417	PDE8A	NA	unknown	1	clinical precedence	compound_in_clinic
ENSG00000129484	PARP2	NA	unknown	1	clinical precedence	compound_in_clinic
ENSG00000129167	TPH1	NA	unknown	1	clinical precedence	compound_in_clinic
ENSG00000128059	PPAT	NA	unknown	1	clinical precedence	compound_in_clinic
ENSG00000167986	DDB1	NA	unknown	1	clinical precedence	no_compound_activity_but_biological_knowledge
ENSG00000143171	RXRG	NA	unknown	1	clinical precedence	compound_in_clinic
ENSG00000186951	PPARA	NA	unknown	1	clinical precedence	compound_in_clinic
ENSG00000146143	PRIM2	NA	unknown	1	clinical precedence	no_compound_activity_but_biological_knowledge
ENSG00000138735	PDE5A	NA	unknown	1	clinical precedence	compound_in_clinic
ENSG00000133742	CA1	NA	unknown	1	clinical precedence	compound_in_clinic
ENSG00000123360	PDE1B	NA	unknown	1	clinical precedence	compound_in_clinic
ENSG00000112033	PPARD	NA	unknown	1	clinical precedence	activity_in_chembl
ENSG00000175482	POLD4	NA	unknown	1	clinical precedence	no_biological_knowledge
ENSG00000061918	GUCY1B1	NA	unknown	1	clinical precedence	compound_in_clinic
ENSG00000160870	CYP3A7	NA	unknown	1	clinical precedence	compound_in_clinic
ENSG00000106258	CYP3A5	NA	unknown	1	clinical precedence	compound_in_clinic
ENSG00000204231	RXRB	NA	unknown	1	clinical precedence	compound_in_clinic
ENSG00000145692	BHMT	NA	unknown	1	clinical precedence	activity_in_chembl
ENSG00000021461	CYP3A43	NA	unknown	1	clinical precedence	compound_in_clinic
ENSG00000184428	TOP1MT	NA	unknown	1	clinical precedence	compound_in_clinic
ENSG00000041880	PARP3	NA	unknown	1	clinical precedence	compound_in_clinic
ENSG00000115758	ODC1	NA	unknown	1	clinical precedence	compound_in_clinic
ENSG00000167325	RRM1	NA	unknown	1	clinical precedence	compound_in_clinic
ENSG00000115825	PRKD3	NA	unknown	1	clinical precedence	activity_in_chembl
ENSG00000284762	AC022414.1	NA	unknown	1	clinical precedence	NA
ENSG00000205268	PDE7A	NA	unknown	1	clinical precedence	compound_in_clinic
ENSG00000105650	PDE4C	NA	unknown	1	clinical precedence	compound_in_clinic
ENSG00000132840	BHMT2	NA	unknown	1	clinical precedence	activity_in_chembl
ENSG00000168748	CA7	NA	unknown	1	clinical precedence	compound_in_clinic
ENSG00000159131	GART	NA	unknown	1	clinical precedence	compound_in_clinic
ENSG00000004799	PDK4	NA	unknown	1	clinical precedence	activity_in_chembl
ENSG00000148229	POLE3	NA	unknown	1	clinical precedence	no_compound_activity_but_biological_knowledge
ENSG00000067992	PDK3	NA	unknown	1	clinical precedence	activity_in_chembl
ENSG00000197894	ADH5	NA	unknown	1	clinical precedence	activity_in_chembl
ENSG00000005882	PDK2	NA	unknown	1	clinical precedence	activity_in_chembl
ENSG00000152256	PDK1	NA	unknown	1	clinical precedence	activity_in_chembl
ENSG00000282301	CYP3A7-CYP3A51P	NA	unknown	1	clinical precedence	NA
ENSG00000085662	AKR1B1	NA	unknown	1	clinical precedence	compound_in_clinic
ENSG00000172955	ADH6	NA	unknown	1	clinical precedence	no_compound_activity_but_biological_knowledge
ENSG00000164879	CA3	NA	unknown	1	clinical precedence	compound_in_clinic
ENSG00000198099	ADH4	NA	unknown	1	clinical precedence	no_compound_activity_but_biological_knowledge
ENSG00000185015	CA13	NA	unknown	1	clinical precedence	compound_in_clinic
ENSG00000169239	CA5B	NA	unknown	1	clinical precedence	compound_in_clinic
ENSG00000183765	CHEK2	NA	unknown	2	clinical precedence	activity_in_chembl
ENSG00000095015	MAP3K1	NA	unknown	2	clinical precedence	activity_in_chembl
ENSG00000197616	MYH6	NA	unknown	2	clinical precedence	no_compound_activity_but_biological_knowledge
ENSG00000117020	AKT3	NA	unknown	2	clinical precedence	activity_in_chembl
ENSG00000175054	ATR	NA	unknown	2	clinical precedence	activity_in_chembl
ENSG00000092054	MYH7	NA	unknown	2	clinical precedence	no_compound_activity_but_biological_knowledge
ENSG00000111245	MYL2	NA	unknown	2	clinical precedence	no_compound_activity_but_biological_knowledge
ENSG00000118194	TNNT2	NA	unknown	2	clinical precedence	no_compound_activity_but_biological_knowledge
ENSG00000064012	CASP8	NA	unknown	2	clinical precedence	activity_in_chembl
ENSG00000204264	PSMB8	NA	unknown	2	clinical precedence	compound_in_clinic
ENSG00000104365	IKBKB	NA	unknown	2	clinical precedence	activity_in_chembl
ENSG00000160808	MYL3	NA	unknown	2	clinical precedence	no_compound_activity_but_biological_knowledge
ENSG00000188641	DPYD	NA	unknown	2	clinical precedence	compound_in_clinic
ENSG00000129991	TNNI3	NA	unknown	2	clinical precedence	no_compound_activity_but_biological_knowledge
ENSG00000135766	EGLN1	NA	unknown	2	clinical precedence	activity_in_chembl
ENSG00000003400	CASP10	NA	unknown	2	clinical precedence	activity_in_chembl
ENSG00000138160	KIF11	NA	unknown	2	clinical precedence	activity_in_chembl
ENSG00000114854	TNNC1	NA	unknown	2	clinical precedence	compound_in_clinic
ENSG00000253729	PRKDC	NA	unknown	2	clinical precedence	activity_in_chembl
ENSG00000082898	XPO1	NA	unknown	2	clinical precedence	activity_in_chembl
ENSG00000130598	TNNI2	NA	unknown	2	clinical precedence	no_compound_activity_but_biological_knowledge
ENSG00000105146	AURKC	NA	unknown	2	clinical precedence	activity_in_chembl
ENSG00000159377	PSMB4	NA	unknown	2	clinical precedence	no_compound_activity_but_biological_knowledge
ENSG00000185324	CDK10	NA	unknown	2	clinical precedence	no_compound_activity_but_biological_knowledge
ENSG00000132964	CDK8	NA	unknown	2	clinical precedence	activity_in_chembl
ENSG00000196236	XPNPEP3	NA	unknown	2	clinical precedence	no_compound_activity_but_biological_knowledge
ENSG00000105141	CASP14	NA	unknown	2	clinical precedence	activity_in_chembl
ENSG00000134058	CDK7	NA	unknown	2	clinical precedence	activity_in_chembl
ENSG00000205220	PSMB10	NA	unknown	2	clinical precedence	activity_in_chembl
ENSG00000142507	PSMB6	NA	unknown	2	clinical precedence	no_compound_activity_but_biological_knowledge
ENSG00000101182	PSMA7	NA	unknown	2	clinical precedence	no_compound_activity_but_biological_knowledge
ENSG00000100902	PSMA6	NA	unknown	2	clinical precedence	no_compound_activity_but_biological_knowledge
ENSG00000240065	PSMB9	NA	unknown	2	clinical precedence	activity_in_chembl
ENSG00000167258	CDK12	NA	unknown	2	clinical precedence	activity_in_chembl
ENSG00000129084	PSMA1	NA	unknown	2	clinical precedence	compound_in_clinic
ENSG00000257365	FNTB	NA	unknown	2	clinical precedence	activity_in_chembl
ENSG00000041357	PSMA4	NA	unknown	2	clinical precedence	no_compound_activity_but_biological_knowledge
ENSG00000154611	PSMA8	NA	unknown	2	clinical precedence	no_biological_knowledge
ENSG00000100567	PSMA3	NA	unknown	2	clinical precedence	no_compound_activity_but_biological_knowledge
ENSG00000222028	PSMB11	NA	unknown	2	clinical precedence	no_compound_activity_but_biological_knowledge
ENSG00000126067	PSMB2	NA	unknown	2	clinical precedence	compound_in_clinic
ENSG00000198336	MYL4	NA	unknown	2	clinical precedence	no_compound_activity_but_biological_knowledge
ENSG00000269858	EGLN2	NA	unknown	2	clinical precedence	activity_in_chembl
ENSG00000136807	CDK9	NA	unknown	2	clinical precedence	activity_in_chembl
ENSG00000023445	BIRC3	NA	unknown	2	clinical precedence	activity_in_chembl
ENSG00000123374	CDK2	NA	unknown	2	clinical precedence	activity_in_chembl
ENSG00000131203	IDO1	NA	unknown	2	clinical precedence	activity_in_chembl
ENSG00000149554	CHEK1	NA	unknown	2	clinical precedence	activity_in_chembl
ENSG00000130595	TNNT3	NA	unknown	2	clinical precedence	no_compound_activity_but_biological_knowledge
ENSG00000087586	AURKA	NA	unknown	2	clinical precedence	activity_in_chembl
ENSG00000129521	EGLN3	NA	unknown	2	clinical precedence	activity_in_chembl
ENSG00000166851	PLK1	NA	unknown	2	clinical precedence	activity_in_chembl
ENSG00000170312	CDK1	NA	unknown	2	clinical precedence	activity_in_chembl
ENSG00000101470	TNNC2	NA	unknown	2	clinical precedence	no_compound_activity_but_biological_knowledge
ENSG00000078814	MYH7B	NA	unknown	2	clinical precedence	no_compound_activity_but_biological_knowledge
ENSG00000277791	PSMB3	NA	unknown	2	clinical precedence	no_biological_knowledge
ENSG00000125954	CHURC1-FNTB	NA	unknown	2	clinical precedence	NA
ENSG00000156345	CDK20	NA	unknown	2	clinical precedence	no_compound_activity_but_biological_knowledge
ENSG00000140379	BCL2A1	NA	unknown	2	clinical precedence	activity_in_chembl
ENSG00000141279	NPEPPS	NA	unknown	2	clinical precedence	activity_in_chembl
ENSG00000095596	CYP26A1	NA	unknown	2	clinical precedence	activity_in_chembl
ENSG00000073803	MAP3K13	NA	unknown	2	clinical precedence	activity_in_chembl
ENSG00000142327	RNPEPL1	NA	unknown	2	clinical precedence	no_compound_activity_but_biological_knowledge
ENSG00000148120	AOPEP	NA	unknown	2	clinical precedence	no_compound_activity_but_biological_knowledge
ENSG00000132906	CASP9	NA	unknown	2	clinical precedence	activity_in_chembl
ENSG00000106631	MYL7	NA	unknown	2	clinical precedence	no_compound_activity_but_biological_knowledge
ENSG00000173327	MAP3K11	NA	unknown	2	clinical precedence	activity_in_chembl
ENSG00000178999	AURKB	NA	unknown	2	clinical precedence	activity_in_chembl
ENSG00000164305	CASP3	NA	unknown	2	clinical precedence	activity_in_chembl
ENSG00000166483	WEE1	NA	unknown	2	clinical precedence	activity_in_chembl
ENSG00000107643	MAPK8	NA	unknown	2	clinical precedence	activity_in_chembl
ENSG00000164024	METAP1	NA	unknown	2	clinical precedence	activity_in_chembl
ENSG00000165806	CASP7	NA	unknown	2	clinical precedence	activity_in_chembl
ENSG00000138794	CASP6	NA	unknown	2	clinical precedence	activity_in_chembl
ENSG00000106144	CASP2	NA	unknown	2	clinical precedence	activity_in_chembl
ENSG00000097046	CDC7	NA	unknown	2	clinical precedence	activity_in_chembl
ENSG00000110330	BIRC2	NA	unknown	2	clinical precedence	activity_in_chembl
ENSG00000050748	MAPK9	NA	unknown	2	clinical precedence	activity_in_chembl
ENSG00000197442	MAP3K5	NA	unknown	2	clinical precedence	activity_in_chembl
ENSG00000089022	MAPKAPK5	NA	unknown	2	clinical precedence	activity_in_chembl
ENSG00000196482	ESRRG	NA	unknown	2	clinical precedence	activity_in_chembl
ENSG00000138395	CDK15	NA	unknown	2	clinical precedence	activity_in_chembl
ENSG00000129473	BCL2L2	NA	unknown	2	clinical precedence	activity_in_chembl
ENSG00000144744	UBA3	NA	unknown	2	clinical precedence	no_compound_activity_but_biological_knowledge
ENSG00000059758	CDK17	NA	unknown	2	clinical precedence	activity_in_chembl
ENSG00000172878	METAP1D	NA	unknown	2	clinical precedence	no_compound_activity_but_biological_knowledge
ENSG00000248333	CDK11B	NA	unknown	2	clinical precedence	activity_in_chembl
ENSG00000215440	NPEPL1	NA	unknown	2	clinical precedence	no_biological_knowledge
ENSG00000181019	NQO1	NA	unknown	2	clinical precedence	activity_in_chembl
ENSG00000006432	MAP3K9	NA	unknown	2	clinical precedence	activity_in_chembl
ENSG00000155111	CDK19	NA	unknown	2	clinical precedence	activity_in_chembl
ENSG00000108039	XPNPEP1	NA	unknown	2	clinical precedence	activity_in_chembl
ENSG00000130758	MAP3K10	NA	unknown	2	clinical precedence	activity_in_chembl
ENSG00000117266	CDK18	NA	unknown	2	clinical precedence	activity_in_chembl
ENSG00000250506	CDK3	NA	unknown	2	clinical precedence	activity_in_chembl
ENSG00000002549	LAP3	NA	unknown	2	clinical precedence	activity_in_chembl
ENSG00000123992	DNPEP	NA	unknown	2	clinical precedence	activity_in_chembl
ENSG00000137757	CASP5	NA	unknown	2	clinical precedence	activity_in_chembl
ENSG00000204403	CASP12	NA	unknown	2	clinical precedence	no_compound_activity_but_biological_knowledge
ENSG00000110092	CCND1	NA	unknown	3	clinical precedence	activity_in_chembl
ENSG00000142731	PLK4	NA	unknown	3	clinical precedence	activity_in_chembl
ENSG00000143365	RORC	NA	unknown	3	clinical precedence	activity_in_chembl
ENSG00000078061	ARAF	NA	unknown	3	clinical precedence	activity_in_chembl
ENSG00000165059	PRKACG	NA	unknown	3	clinical precedence	no_compound_activity_but_biological_knowledge
ENSG00000025434	NR1H3	NA	unknown	3	clinical precedence	activity_in_chembl
ENSG00000108443	RPS6KB1	NA	unknown	3	clinical precedence	activity_in_chembl
ENSG00000162889	MAPKAPK2	NA	unknown	3	clinical precedence	activity_in_chembl
ENSG00000175634	RPS6KB2	NA	unknown	3	clinical precedence	no_compound_activity_but_biological_knowledge
ENSG00000131408	NR1H2	NA	unknown	3	clinical precedence	activity_in_chembl
ENSG00000112742	TTK	NA	unknown	3	clinical precedence	activity_in_chembl
ENSG00000198355	PIM3	NA	unknown	3	clinical precedence	activity_in_chembl
ENSG00000102096	PIM2	NA	unknown	3	clinical precedence	activity_in_chembl
