# Supplementary material for: Synthetic lethality prediction in DNA damage repair, chromatin remodeling and the cell cycle using multi-omics data from cell lines and patients
Source: Sci Rep. 2023 Apr 29;13:7049. doi: 10.1038/s41598-023-34161-4 (PMC10148866; doi:10.1038/s41598-023-34161-4)
Supplement: Supplementary file 4 — Supplementary Table 3. [file 41598_2023_34161_MOESM4_ESM.xlsx]

## Sheet: SuppTable3
Supplementary Table 3 contains the list of 683 top focus gene pairs sorted according to the final ranking. It also includes details of all SLIDE-VIP tests for those gene pairs.
												Cell line tests												Patient tests																		Drug tests
	Gene pair				Meets SL evidence criteria			Other SL scores				DepMap 20Q3 (CRISPR gene B knockout)					Demeter2 v6 (RNAi gene B knockout)							SoF		ExprSL			SurvLRT						iSurvLRT							SPDD PRISM set drugs ln(IC50)				SPDD GDSC set drugs ln(IC50)
rank	Gene A	Gene B	Gene A ensmbl	Gene B ensmbl	TCGA: SoF / SurvLRT / iSurvLRT / ExprSL	Drug SPDD: PRISM / GDSC	Pathway: SPSP	SynLethDB score v.2.0	Shen 2017 HeLa Z	Shen 2017 A549 Z	Shen 2017 X293T Z	SPID Wilcoxon statistic DepMap20Q3	SPID p-val DepMap20Q3	positive ES DepMap20Q3	normalised positive ES DepMap20Q3	SPEA p-val DepMap20Q3	SPID Wilcoxon statistic Demeter2 v6	SPID p-val Demeter2 v6	positive ES Demeter2 v6	normalised positive ES Demeter2 v6	SPEA p-val Demeter2 v6	Fisher combined p-val for 4 CL tests	Fisher combined p-val 4CL_BH	SoF p-val	SoF p-val BH	ExprSL correlation	ExprSL p-val	ExprSL p-val BH	SurvLRT statistic	SurvLRT p-val	SurvLRT SL flag	SurvLRT effect	SurvLRT CL flag	SurvLRT p-val BH	iSurvLRT statistic	iSurvLRT p-val	iSurvLRT SL flag	iSurvLRT minimum threshold	iSurvLRT effect	iSurvLRT CL flag	iSurvLRT p-val BH	drug id PRISM	drug name PRISM	SPDD p-val PRISM	SPDD p-val BH PRISM	drug id GDSC	drug name GDSC	SPDD p-val GDSC	SPDD p-val BH GDSC
1	TP53	CHEK2	ENSG00000141510	ENSG00000183765	1 / 0 / 0 / 0	0 / 0	1	0.3	0.251	1.379	0.339	40949	5.41211e-21	0.22341	36.7855	0.00497512	24932	8.70151e-24	0.174705	10.3388	0.00497512	2.68434e-43	3.00873e-38	3.47179e-191	7.40174e-188	0.226246	0	0	0.334497	0.563023	-1	0.23545	-1	0.699289	37.9342	7.31724e-10	-1	9.17985	0.584956	-1	8.9392e-07	BRD-K03063480-001-06-6	PF-477736	0.3015	0.467042	1022	AZD7762	0.504	0.647449
2	RB1	E2F3	ENSG00000139687	ENSG00000112242	1 / 0 / 0 / 0	NA / NA	1	0.4305	NA	NA	NA	10731	2.68921e-14	0.619271	2.19134	0.00497512	7427	3.6085e-09	0.690031	1.7303	0.00497512	9.68448e-23	4.34192e-18	3.12031e-30	4.64236e-28	0.0154695	0.138669	0.147777	0.850318	0.356463	1	-0.471195	1	0.521226	2.21005	0.137114	-1	9.70157	0.566619	-1	0.240321	NA	NA	NA	NA	NA	NA	NA	NA
3	RB1	SKP2	ENSG00000139687	ENSG00000145604	1 / NA / 0 / 0	NA / NA	1	0.2	NA	NA	NA	13354	7.30347e-10	0.492627	2.34373	0.00497512	6632	7.61772e-11	0.716422	1.95723	0.00497512	4.02205e-20	1.5027e-15	1.65107e-42	4.41177e-40	-0.0382045	0.000254087	0.000299622	NA	NA	NA	NA	NA	NA	4.87358	0.0272709	-1	9.76625	0.677146	1	0.09734	NA	NA	NA	NA	NA	NA	NA	NA
4	TP53	PLK1	ENSG00000141510	ENSG00000166851	1 / 0 / 0 / 0	0 / 0	0	0.3	NA	NA	NA	63150	0.0912278	0.124125	1.44117	0.109453	27740	2.13118e-19	0.443739	2.39122	0.00497512	2.76633e-19	8.85894e-15	0	0	0.227476	0	0	3.08955	0.0787967	1	-0.76828	1	0.214119	21.1394	4.27053e-06	-1	10.2878	0.499102	-1	0.000634463	BRD-K83699324-001-01-1	NMS-1286937	0.3406	0.500321	1179	MK-1775	0.071	0.25639
5	RB1	TFDP1	ENSG00000139687	ENSG00000198176	1 / NA / 0 / 0	NA / NA	1	0	NA	NA	NA	12449	3.6101e-10	0.516504	2.5087	0.00497512	9643	2.39761e-05	0.541236	1.61051	0.00497512	3.0438e-15	8.0788e-11	1.24215e-61	6.19239e-59	0.140991	0	0	NA	NA	NA	NA	NA	NA	3.4459	0.0634089	-1	11.6131	0.819363	-1	0.155583	NA	NA	NA	NA	NA	NA	NA	NA
6	ARID1A	ARID1B	ENSG00000117713	ENSG00000049618	1 / 0 / 0 / 1	NA / NA	1	0.2	NA	NA	NA	22979	9.30967e-09	0.673445	1.89586	0.00497512	18528	9.95361e-07	0.708014	1.92736	0.00497512	3.2435e-15	8.0788e-11	0.00204775	0.00753336	0.713587	0	0	1.19297	0.274732	1	-0.25936	1	0.443335	2.4686	0.116142	1	11.9721	-0.258283	-1	0.218624	NA	NA	NA	NA	NA	NA	NA	NA
7	TP53	CHD8	ENSG00000141510	ENSG00000100888	1 / 0 / 0 / 0	NA / NA	0	0	NA	NA	NA	52485	3.67765e-07	0.439433	1.5304	0.00497512	36802	3.381e-07	0.462025	1.57111	0.00497512	3.62578e-14	8.12789e-10	2.48621e-05	0.00013875	0.147169	0	0	0.23685	0.62649	1	-0.115689	-1	0.747927	12.1327	0.000495462	1	11.0966	-0.690189	-1	0.011111	NA	NA	NA	NA	NA	NA	NA	NA
8	TP53	UBE2N	ENSG00000141510	ENSG00000177889	1 / NA / 0 / 0	0 / NA	1	0	NA	NA	NA	56021	8.77087e-05	0.240854	1.763	0.00497512	34841	2.49269e-09	0.463217	1.51784	0.00497512	6.11791e-14	1.24677e-09	3.69216e-17	1.57097e-15	0.0964151	0	0	NA	NA	NA	NA	NA	NA	5.21279	0.0224213	-1	11.5456	0.311772	-1	0.0874675	BRD-K20605374-001-05-4	NSC-697923	0.5631	0.676706	NA	NA	NA	NA
9	RB1	CDK2	ENSG00000139687	ENSG00000123374	1 / NA / 0 / 0	0 / 0	1	0	NA	NA	NA	14539	3.65395e-07	0.446783	2.43607	0.00497512	9137	3.7049e-06	0.595324	1.52424	0.00497512	3.30279e-13	6.16986e-09	1.65273e-61	8.19842e-59	-0.082925	1.77636e-15	2.61368e-15	NA	NA	NA	NA	NA	NA	0.120362	0.728642	1	10.6376	-0.126727	1	0.73747	BRD-K49669041-001-08-4	BX-912	0.1173	0.304241	1401	AZD5438	0.1474	0.346621
10	RB1	CCNE2	ENSG00000139687	ENSG00000175305	1 / NA / 0 / 0	NA / NA	1	0	NA	NA	NA	16634	1.30102e-05	0.599941	1.971	0.00497512	9789	4.30095e-05	0.530464	2.3752	0.00497512	8.2515e-11	1.15608e-06	4.14665e-57	1.8184e-54	0.0677668	8.36875e-11	1.13845e-10	NA	NA	NA	NA	NA	NA	7.15901	0.00745885	-1	6.77528	0.896225	-1	0.0479412	NA	NA	NA	NA	NA	NA	NA	NA
11	TP53	BRD7	ENSG00000141510	ENSG00000166164	1 / 0 / 0 / 0	NA / NA	1	0	NA	NA	NA	54010	4.61805e-06	0.392758	1.44981	0.00497512	26125	0.000124819	0.400675	1.34224	0.0149254	2.29712e-10	2.86079e-06	1.08723e-05	6.53017e-05	0.0342641	0.00103595	0.00119964	0.0864224	0.768776	-1	0.123677	-1	0.853799	7.81773	0.00517361	1	11.1978	-0.311525	-1	0.0392008	NA	NA	NA	NA	NA	NA	NA	NA
12	TP53	MAD2L2	ENSG00000141510	ENSG00000116670	1 / NA / 0 / 0	NA / NA	0	0	NA	NA	NA	55209	2.19675e-06	0.263509	2.17989	0.00497512	24125	0.000566582	0.393033	1.35932	0.0149254	4.60904e-10	5.43791e-06	8.77281e-81	6.00039e-78	0.0914788	0	0	NA	NA	NA	NA	NA	NA	1.75579	0.18515	-1	9.162	0.349142	-1	0.285742	NA	NA	NA	NA	NA	NA	NA	NA
13	TP53	MRE11	ENSG00000141510	ENSG00000020922	1 / 0 / 0 / 0	NA / 0	1	0	NA	NA	NA	58355	0.000194791	0.293329	1.73617	0.00995025	38467	1.83255e-05	0.416273	1.44344	0.00497512	8.27261e-10	8.42938e-06	4.61925e-58	2.07097e-55	0.176453	0	0	0.601549	0.437988	1	NA	1	0.594054	8.14433	0.0043196	-1	10.0447	0.27322	-1	0.0354622	NA	NA	NA	NA	1048	Mirin	0.9965	0.998622
14	PRKDC	ATM	ENSG00000253729	ENSG00000149311	0 / 1 / 0 / 0	0 / 1	1	0.65	-1.383	0.551	-2.679	13746	9.76796e-06	0.473031	2.07199	0.00497512	13347	0.000893566	0.323772	3.1944	0.00497512	9.91482e-10	8.516e-06	1	1	0.19323	0	0	8.51147	0.00352914	1	-0.900734	1	0.0419105	5.69639	0.0169998	1	10.7249	-0.613471	1	0.0750153	BRD-K04701033-001-03-9	VE-822	0.6286	0.726563	1185	KU-60019	0.04338	0.213893
15	TP53	RFC2	ENSG00000141510	ENSG00000049541	1 / 0 / 0 / 0	NA / NA	1	0	NA	NA	NA	49669	6.30919e-11	0.265918	3.2044	0.00497512	50709	0.835203	0.203897	0.857806	0.855721	1.02571e-09	8.516e-06	1.83793e-133	2.20557e-130	0.173223	0	0	2.39133	0.12201	1	-0.778367	-1	0.274068	35.2248	2.93764e-09	-1	10.4317	0.613176	-1	2.68163e-06	NA	NA	NA	NA	NA	NA	NA	NA
16	ATF7IP	WRN	ENSG00000171681	ENSG00000165392	0 / NA / 0 / 1	NA / NA	0	0	NA	NA	NA	11358	6.43021e-06	0.625688	1.64054	0.00497512	11930	0.00204404	0.770312	2.22786	0.00497512	1.4332e-09	1.10786e-05	0.147232	0.322912	0.420801	0	0	NA	NA	NA	NA	NA	NA	2.01767	0.155478	-1	8.65158	0.583194	-1	0.258322	NA	NA	NA	NA	NA	NA	NA	NA
17	EZH2	MTHFD2	ENSG00000106462	ENSG00000065911	1 / NA / 0 / 1	NA / NA	0	0	NA	NA	NA	6061	0.00560125	0.537805	3.02011	0.00995025	4354	2.03562e-06	0.581705	1.75674	0.00497512	2.35129e-09	1.75696e-05	4.23961e-05	0.000225898	0.536814	0	0	NA	NA	NA	NA	NA	NA	9.73788	0.00180509	-1	11.1433	1.82214	-1	0.0222949	NA	NA	NA	NA	NA	NA	NA	NA
18	TP53	CCNB1	ENSG00000141510	ENSG00000134057	1 / NA / 0 / 0	0 / NA	1	0	NA	NA	NA	59053	0.000457834	0.24664	1.68072	0.00995025	38103	9.12833e-06	0.413333	1.34704	0.0149254	2.56044e-09	1.85152e-05	1.70847e-257	8.77913e-254	0.235208	0	0	NA	NA	NA	NA	NA	NA	19.8582	8.34052e-06	-1	10.3508	0.545531	-1	0.000994998	BRD-K37312348-001-15-0	kenpaullone	0.9127	0.936387	NA	NA	NA	NA
19	KMT2B	WRN	ENSG00000272333	ENSG00000165392	0 / 1 / 0 / 0	NA / NA	0	0	NA	NA	NA	16443	3.17056e-05	0.756779	2.03322	0.00497512	14566	0.00177585	0.800483	2.32658	0.00497512	5.28419e-09	3.70173e-05	0.0535709	0.135968	0.283784	0	0	10.811	0.00100899	1	-1.3331	1	0.0222641	1.05031	0.305437	1	8.77575	-0.363451	1	0.386019	NA	NA	NA	NA	NA	NA	NA	NA
20	RB1	ORC1	ENSG00000139687	ENSG00000085840	1 / NA / 0 / 0	NA / NA	1	0	NA	NA	NA	18618	0.000997275	0.277292	1.91189	0.00995025	6813	3.49773e-05	0.520827	2.02271	0.00497512	6.40011e-09	4.17599e-05	1.117e-38	2.52941e-36	-0.0580963	2.61507e-08	3.38726e-08	NA	NA	NA	NA	NA	NA	4.30446	0.0380126	-1	7.15491	1.01122	1	0.117013	NA	NA	NA	NA	NA	NA	NA	NA
21	KMT2D	ATM	ENSG00000167548	ENSG00000149311	0 / 0 / 0 / 1	0 / 1	0	0	0.677	-0.053	-1.199	36986	0.000331244	0.361002	1.80647	0.00497512	25063	0.000215035	0.29219	3.20833	0.00497512	6.52006e-09	4.17599e-05	1	1	0.471806	0	0	4.43081	0.0352957	1	-0.486527	1	0.138523	6.00349	0.0142776	1	10.394	-0.417593	-1	0.0682957	BRD-K04701033-001-03-9	VE-822	0.4592	0.596499	1030	KU-55933	0.004268	0.103135
22	RB1	CCNE1	ENSG00000139687	ENSG00000105173	1 / NA / NA / 0	NA / NA	1	0	NA	NA	NA	16003	2.00687e-05	0.538431	1.42923	0.0199005	10292	0.000184347	0.525044	1.62753	0.0298507	7.9381e-09	4.8952e-05	5.25346e-58	2.35004e-55	-0.203975	0	0	NA	NA	NA	NA	NA	NA	NA	NA	NA	NA	NA	NA	NA	NA	NA	NA	NA	NA	NA	NA	NA
23	TP53	UBE2V1	ENSG00000141510	ENSG00000244687	1 / NA / 0 / 0	NA / NA	0	0	NA	NA	NA	59620	0.0056882	0.00124109	0.307382	0.507463	36184	1.56098e-07	0.371736	1.43168	0.00497512	8.07973e-09	4.8952e-05	3.50944e-112	3.49905e-109	-0.0774711	1.11466e-13	1.59504e-13	NA	NA	NA	NA	NA	NA	25.9424	3.51752e-07	-1	8.67368	0.477209	-1	0.000106582	NA	NA	NA	NA	NA	NA	NA	NA
24	TP53	PKMYT1	ENSG00000141510	ENSG00000127564	1 / NA / 0 / 0	NA / NA	1	0	NA	NA	NA	57517	6.52945e-05	0.268671	1.89771	0.00497512	41259	0.00115102	0.391699	1.35652	0.00995025	1.26923e-08	6.77431e-05	2.82051e-236	9.26631e-233	0.213988	0	0	NA	NA	NA	NA	NA	NA	29.4196	5.82852e-08	-1	8.34283	0.752192	-1	2.65587e-05	NA	NA	NA	NA	NA	NA	NA	NA
25	RERE	WRN	ENSG00000142599	ENSG00000165392	0 / NA / 1 / 0	NA / NA	NA	0	NA	NA	NA	14354	4.7639e-05	0.667109	1.83438	0.00497512	13673	0.00363678	0.726045	2.18317	0.00497512	1.44031e-08	7.50865e-05	0.165413	0.356057	0.112428	0	0	NA	NA	NA	NA	NA	NA	12.8614	0.000335431	1	9.2462	-1.3848	1	0.00896419	NA	NA	NA	NA	NA	NA	NA	NA
26	NSD1	GSK3B	ENSG00000165671	ENSG00000082701	0 / NA / 0 / 1	1 / 0	0	0	NA	NA	NA	10594	9.70122e-05	0.537776	2.4297	0.00497512	7668	0.0011624	0.330076	3.26092	0.00995025	1.82104e-08	8.87435e-05	0.13876	0.307178	0.424317	0	0	NA	NA	NA	NA	NA	NA	1.54538	0.213818	1	11.6258	-0.332017	1	0.310862	BRD-K37312348-001-15-0	kenpaullone	0.02159	0.213633	154	CHIR-99021	0.1539	0.353146
27	NCOA6	ATM	ENSG00000198646	ENSG00000149311	0 / 1 / 0 / 0	0 / 1	0	0	NA	NA	NA	10741	0.000660003	0.497407	2.09046	0.00995025	8153	0.000201105	0.402914	3.73876	0.00497512	2.1048e-08	9.76773e-05	0.999995	1	0.130788	0	0	9.33339	0.00225015	1	-1.25176	1	0.0331841	2.11693	0.145678	1	10.6284	-0.48698	1	0.248819	BRD-K04701033-001-03-9	VE-822	0.2443	0.417805	1185	KU-60019	0.03981	0.210157
28	TP53	PAX5	ENSG00000141510	ENSG00000196092	1 / 0 / 0 / 0	NA / NA	0	0	NA	NA	NA	62953	0.0216904	0.351485	1.17387	0.079602	37298	9.95064e-07	0.4347	1.46798	0.00497512	2.65835e-08	0.000119184	1.88892e-20	1.22906e-18	0.0228954	0.0283986	0.0312359	1.38726	0.238868	1	-0.598966	1	0.407181	10.3549	0.00129133	-1	4.25697	0.298822	-1	0.0186211	NA	NA	NA	NA	NA	NA	NA	NA
29	TP53	PSAT1	ENSG00000141510	ENSG00000135069	1 / 0 / 0 / 0	NA / NA	0	0	NA	NA	NA	65048	0.245329	0.165939	1.20592	0.20398	33511	3.57416e-08	0.402604	1.54826	0.00497512	2.7549e-08	0.000121091	8.4921e-120	8.91026e-117	0.0498578	1.79576e-06	2.23464e-06	2.00573	0.156706	1	-0.823429	-1	0.317606	1.62987	0.20172	-1	9.40164	0.149931	-1	0.300453	NA	NA	NA	NA	NA	NA	NA	NA
30	ARID1A	ARID2	ENSG00000117713	ENSG00000189079	1 / 0 / 0 / 1	NA / NA	1	0	NA	NA	NA	27737	0.000352424	0.384572	1.49166	0.00497512	14283	0.00136914	0.489187	1.56997	0.00497512	3.57584e-08	0.000148443	2.14069e-05	0.000121102	0.655045	0	0	3.1129	0.0776745	1	-0.447153	1	0.212558	2.09656	0.147631	1	10.4156	-0.266512	-1	0.250764	NA	NA	NA	NA	NA	NA	NA	NA
31	EP300	ATM	ENSG00000100393	ENSG00000149311	0 / 0 / 0 / 1	0 / 0	1	0	NA	NA	NA	28910	0.0011123	0.414772	1.97191	0.00497512	20457	0.000478839	0.32389	3.4322	0.00497512	3.90265e-08	0.000157709	1	1	0.445731	0	0	5.36606	0.0205323	1	-0.6641	1	0.103278	5.65897	0.0173663	1	10.6284	-0.551997	-1	0.0758448	BRD-K04701033-001-03-9	VE-822	0.6026	0.706063	1185	KU-60019	0.1087	0.305554
32	JARID2	MDM4	ENSG00000008083	ENSG00000198625	0 / NA / 0 / 1	NA / 1	0	0	NA	NA	NA	14248	0.0492462	0.492404	1.34648	0.0696517	8494	7.80822e-07	0.699292	2.02604	0.00497512	3.93974e-08	0.000157709	0.045158	0.117146	0.40209	0	0	NA	NA	NA	NA	NA	NA	3.17429	0.0748058	-1	10.6897	0.614111	-1	0.170571	NA	NA	NA	NA	269	NSC-207895	0.0219	0.175426
33	SETD1B	PLK1	ENSG00000139718	ENSG00000166851	1 / NA / NA / 0	0 / 1	0	0	NA	NA	NA	16895	0.0509773	0.202471	1.5293	0.0895522	9420	8.342e-07	0.46088	2.11936	0.00497512	5.37848e-08	0.000204354	3.66205e-09	4.27906e-08	0.196827	0	0	NA	NA	NA	NA	NA	NA	NA	NA	NA	NA	NA	NA	NA	BRD-K92428232-001-10-6	GSK461364	0.238	0.412905	1179	MK-1775	0.01087	0.137247
34	TP53	DBF4	ENSG00000141510	ENSG00000006634	1 / 0 / 0 / 0	NA / NA	1	0	NA	NA	NA	59229	0.000563414	0.272969	1.58119	0.00497512	40191	0.000360681	0.355181	1.44924	0.0199005	5.67165e-08	0.000208427	1.44229e-267	8.02896e-264	0.125366	0	0	1.00284	0.316623	-1	0.487986	-1	0.483775	35.7488	2.24467e-09	-1	9.17	0.593533	-1	2.17439e-06	NA	NA	NA	NA	NA	NA	NA	NA
35	TP53	E2F5	ENSG00000141510	ENSG00000133740	1 / NA / 0 / 0	NA / NA	0	0	NA	NA	NA	66855	0.234486	0.0281508	3.1143	0.00497512	38054	4.73847e-06	0.44094	1.4987	0.00497512	7.47339e-08	0.000257739	2.2292e-12	4.5484e-11	0.210375	0	0	NA	NA	NA	NA	NA	NA	6.48808	0.01086	-1	8.98118	0.227673	-1	0.0589039	NA	NA	NA	NA	NA	NA	NA	NA
36	TP53	SETDB1	ENSG00000141510	ENSG00000143379	1 / 0 / 0 / 0	NA / NA	0	0	NA	NA	NA	64695	0.209248	0.213392	1.1597	0.164179	21831	1.68371e-07	0.490487	1.59199	0.00497512	7.77819e-08	0.000264186	3.63995e-14	9.87096e-13	0.245675	0	0	2.2419	0.134316	1	-0.411532	-1	0.28984	9.93478	0.00162185	-1	10.9151	0.28607	-1	0.0210382	NA	NA	NA	NA	NA	NA	NA	NA
37	KMT2B	SRCAP	ENSG00000272333	ENSG00000080603	1 / 0 / 0 / 1	NA / NA	NA	0	NA	NA	NA	17593	0.00125657	0.285145	1.94277	0.00497512	14286	0.000532162	0.394744	1.52665	0.00995025	8.79991e-08	0.000285894	0.00674704	0.021892	0.458275	0	0	5.66151	0.0173412	1	-0.710866	1	0.0938073	3.93242	0.0473638	-1	12.1046	1.08591	-1	0.132213	NA	NA	NA	NA	NA	NA	NA	NA
38	TP53	GFI1	ENSG00000141510	ENSG00000162676	1 / 0 / 0 / 0	NA / NA	0	0	NA	NA	NA	50947	2.20536e-08	0.471142	1.3737	0.00497512	48519	0.531501	0.255213	0.965274	0.59204	9.13215e-08	0.000292449	5.87602e-22	4.46562e-20	0.0597308	1.05103e-08	1.3731e-08	2.13785	0.143703	1	-0.891581	1	0.302371	30.771	2.90345e-08	-1	5.97184	0.504169	-1	1.57376e-05	NA	NA	NA	NA	NA	NA	NA	NA
39	EP400	ATM	ENSG00000183495	ENSG00000149311	0 / 0 / 1 / 0	0 / 0	1	0	NA	NA	NA	20397	0.00765912	0.49146	2.37367	0.00497512	14874	0.000197414	0.341172	3.64941	0.00497512	9.80437e-08	0.000309554	1	1	0.374431	0	0	3.47567	0.0622775	1	-0.560758	1	0.187644	13.7943	0.00020395	1	10.6284	-1.118	1	0.00677131	BRD-K04701033-001-03-9	VE-822	0.1276	0.313906	152	CP466722	0.07188	0.257663
40	NOS1	ATM	ENSG00000089250	ENSG00000149311	0 / 0 / 1 / 0	0 / 0	0	0.3	NA	NA	NA	10929	0.000501523	0.443992	1.9259	0.0149254	9015	0.000618478	0.415105	3.44054	0.00995025	1.17706e-07	0.000342849	0.998464	1	-0.024981	0.0167821	0.0186321	5.7932	0.0160883	1	-0.746339	1	0.0901163	11.3577	0.00075135	1	11.016	-0.971871	1	0.013886	BRD-K04701033-001-03-9	VE-822	0.2958	0.461753	1030	KU-55933	0.3603	0.533594
41	KMT2B	SATB2	ENSG00000272333	ENSG00000119042	1 / 0 / 0 / 0	NA / NA	0	0	NA	NA	NA	20224	0.0681036	0.554598	1.6903	0.00497512	13199	2.92677e-05	0.523354	2.22232	0.00497512	1.25024e-07	0.000350331	3.34035e-08	3.26659e-07	-0.192454	0	0	0.0842112	0.77167	1	-0.0954084	1	0.855597	1.29436	0.255246	1	8.01356	-0.373832	1	0.345341	NA	NA	NA	NA	NA	NA	NA	NA
42	KMT2D	ARID1B	ENSG00000167548	ENSG00000049618	0 / 0 / 0 / 1	NA / NA	1	0	NA	NA	NA	37046	0.00236676	0.451279	1.29659	0.0149254	25135	0.000298029	0.555611	1.49505	0.00497512	1.31772e-07	0.000360235	0.437375	0.783756	0.610456	0	0	2.08664	0.148593	1	-0.3495	1	0.308213	2.73088	0.0984251	-1	10.8569	0.553788	-1	0.198928	NA	NA	NA	NA	NA	NA	NA	NA
43	ASH1L	RFC4	ENSG00000116539	ENSG00000163918	1 / NA / 0 / 0	NA / NA	0	0	NA	NA	NA	22923	0.004255	0.255645	1.7098	0.0248756	16415	0.000101495	0.306459	1.74645	0.00497512	1.34135e-07	0.000362275	1.48188e-11	2.62485e-10	-0.214835	0	0	NA	NA	NA	NA	NA	NA	3.37591	0.0661559	-1	9.1321	0.893073	1	0.159343	NA	NA	NA	NA	NA	NA	NA	NA
44	TP53	IGF2	ENSG00000141510	ENSG00000167244	1 / NA / 0 / 0	NA / NA	0	0.855	NA	NA	NA	66446	0.194899	0.289094	1.02777	0.40796	21152	1.50846e-07	0.491194	1.77364	0.00497512	1.47764e-07	0.000394335	1.59569e-12	3.32726e-11	0.0296708	0.00450303	0.00510722	NA	NA	NA	NA	NA	NA	6.18165	0.0129082	-1	9.74706	0.249152	-1	0.0647347	NA	NA	NA	NA	NA	NA	NA	NA
45	EZH2	SUZ12	ENSG00000106462	ENSG00000178691	0 / NA / 0 / 1	NA / NA	1	0	NA	NA	NA	6234	0.0234493	0.453934	1.28973	0.139303	4338	3.72221e-06	0.762504	2.23707	0.00497512	1.49547e-07	0.000394397	0.297123	0.577328	0.418268	0	0	NA	NA	NA	NA	NA	NA	1.55233	0.212791	-1	11.0528	0.634152	1	0.309999	NA	NA	NA	NA	NA	NA	NA	NA
46	TP53	PCNA	ENSG00000141510	ENSG00000132646	1 / NA / 0 / 0	NA / NA	1	0.3	NA	NA	NA	59655	0.00588369	0.160063	1.94001	0.0199005	39736	0.000106008	0.294734	1.58716	0.00497512	1.52281e-07	0.000396938	1.68057e-158	2.59072e-155	0.213383	0	0	NA	NA	NA	NA	NA	NA	29.0198	7.16416e-08	-1	12.1472	0.508986	-1	3.12294e-05	NA	NA	NA	NA	NA	NA	NA	NA
47	TP53	CDKN2D	ENSG00000141510	ENSG00000129355	1 / NA / 0 / 0	NA / NA	1	0	NA	NA	NA	64004	0.0473625	0.322543	1.18966	0.0895522	38057	3.36267e-06	0.349225	1.59967	0.00497512	1.7203e-07	0.000438226	8.5589e-83	5.95572e-80	-0.0839355	8.88178e-16	1.31199e-15	NA	NA	NA	NA	NA	NA	11.0931	0.0008665	-1	8.1346	0.382606	-1	0.0150267	NA	NA	NA	NA	NA	NA	NA	NA
48	PRKDC	ATR	ENSG00000253729	ENSG00000175054	0 / 0 / 0 / 1	0 / 0	1	0.1775	NA	NA	NA	15792	0.00121318	0.255602	1.7779	0.0298507	12799	0.000221977	0.440757	1.5919	0.00995025	1.91088e-07	0.000480075	0.455796	0.809104	0.498392	0	0	2.53132	0.111607	1	-0.475375	1	0.260579	0.9156	0.338633	-1	10.2309	0.271773	1	0.412248	BRD-K26756394-001-02-2	VE-821	0.1427	0.327491	2111	VE821	0.05267	0.230537
49	EZH2	CARM1	ENSG00000106462	ENSG00000142453	1 / NA / 0 / 1	NA / NA	1	0	NA	NA	NA	6447	0.0373998	0.563885	1.6691	0.00497512	5208	8.72602e-05	0.606546	1.80975	0.00497512	1.92742e-07	0.000480075	5.90759e-08	5.51477e-07	0.460233	0	0	NA	NA	NA	NA	NA	NA	5.63281	0.0176274	-1	11.1911	1.43645	1	0.0764627	NA	NA	NA	NA	NA	NA	NA	NA
50	KMT2D	WRN	ENSG00000167548	ENSG00000165392	1 / 0 / 0 / 1	NA / NA	0	0	NA	NA	NA	40829	0.0337057	0.593856	1.6526	0.00497512	24218	0.000102563	0.71	2.17508	0.00497512	2.0272e-07	0.000493952	1.38365e-07	1.20734e-06	0.492512	0	0	2.60011	0.106856	1	-0.61716	1	0.254285	1.35229	0.244879	-1	8.30593	0.376003	-1	0.336768	NA	NA	NA	NA	NA	NA	NA	NA
51	TP53	JDP2	ENSG00000141510	ENSG00000140044	1 / NA / 0 / 0	NA / NA	0	0	NA	NA	NA	69120	0.511194	0.0334004	0.766503	0.711443	20852	5.45719e-08	0.501567	1.65341	0.00497512	2.29817e-07	0.000542292	4.10092e-41	1.03768e-38	0.000102893	0.992142	0.992485	NA	NA	NA	NA	NA	NA	8.88202	0.00287992	-1	9.43705	0.316593	-1	0.0285287	NA	NA	NA	NA	NA	NA	NA	NA
52	JARID2	WRN	ENSG00000008083	ENSG00000165392	1 / NA / 0 / 1	NA / NA	0	0	NA	NA	NA	10921	4.8286e-05	0.686693	1.80511	0.00497512	12592	0.0874364	0.71091	2.00229	0.00497512	2.41512e-07	0.00055814	0.0149336	0.0443581	0.467824	0	0	NA	NA	NA	NA	NA	NA	1.75459	0.185301	-1	8.4951	0.700305	-1	0.285892	NA	NA	NA	NA	NA	NA	NA	NA
53	RB1	ORC6	ENSG00000139687	ENSG00000091651	1 / NA / 0 / 0	NA / NA	1	0	NA	NA	NA	19496	0.00469205	0.270818	2.07893	0.00995025	7477	0.000461311	0.566142	1.92695	0.00497512	2.46863e-07	0.000558981	3.38208e-28	4.43867e-26	-0.0999104	0	0	NA	NA	NA	NA	NA	NA	3.99563	0.0456183	-1	7.85822	0.830072	1	0.129515	NA	NA	NA	NA	NA	NA	NA	NA
54	TP53BP1	WRN	ENSG00000067369	ENSG00000165392	0 / NA / 0 / 1	NA / NA	1	0	NA	NA	NA	9799	0.000121369	0.704696	1.85725	0.00497512	11062	0.0426332	0.772476	2.38826	0.00497512	2.88552e-07	0.000616042	0.0414196	0.10868	0.442889	0	0	NA	NA	NA	NA	NA	NA	0.437172	0.508491	1	9.2462	-0.258989	1	0.54643	NA	NA	NA	NA	NA	NA	NA	NA
55	EP300	CREBBP	ENSG00000100393	ENSG00000005339	0 / 0 / 0 / 1	NA / NA	1	0.3	NA	NA	NA	25504	2.20254e-05	0.576473	1.73721	0.00497512	22262	0.0138834	0.286503	1.5477	0.0895522	3.04567e-07	0.000642615	0.999967	1	0.734246	0	0	8.89067e-05	0.992477	1	-0.00227495	-1	0.995487	2.36174	0.124344	1	12.1201	-0.373419	1	0.227306	NA	NA	NA	NA	NA	NA	NA	NA
56	TP53	CARM1	ENSG00000141510	ENSG00000142453	1 / 0 / 0 / 0	NA / NA	0	0	NA	NA	NA	57028	0.000324393	0.363268	1.35848	0.00995025	42800	0.00855287	0.392326	1.34694	0.00497512	3.06732e-07	0.000642615	2.77649e-162	4.59852e-159	0.251281	0	0	0.0563557	0.812352	-1	0.124927	-1	0.882695	24.4025	7.81673e-07	-1	11.0962	0.501152	-1	0.000193702	NA	NA	NA	NA	NA	NA	NA	NA
57	ASH1L	PAQR3	ENSG00000116539	ENSG00000163291	1 / NA / 0 / 0	NA / NA	0	0	NA	NA	NA	20932	0.000121264	0.345407	1.49519	0.0149254	10587	0.00835728	0.425418	1.89346	0.00995025	3.32258e-07	0.000685866	5.41111e-05	0.000282025	0.27795	0	0	NA	NA	NA	NA	NA	NA	2.70213	0.100214	1	8.67341	-0.6172	1	0.20097	NA	NA	NA	NA	NA	NA	NA	NA
58	NIPBL	ATR	ENSG00000164190	ENSG00000175054	0 / 0 / 0 / 1	0 / 0	0	0	NA	NA	NA	21853	0.000427069	0.273808	2.06611	0.00497512	19660	0.00142002	0.344718	1.3436	0.0547264	3.60254e-07	0.000708401	0.480893	0.842933	0.530233	0	0	4.44023	0.0351016	1	-0.6492	1	0.138043	3.03682	0.081395	1	10.1481	-0.575751	1	0.178754	BRD-K26756394-001-02-2	VE-821	0.09706	0.285901	2111	VE821	0.2804	0.466991
59	KMT2D	UBA2	ENSG00000167548	ENSG00000126261	1 / NA / 0 / 0	NA / NA	0	0	NA	NA	NA	39686	0.0107928	0.174211	1.77106	0.0199005	24823	0.000159307	0.400883	1.75307	0.00497512	3.69973e-07	0.000717931	3.79708e-09	4.42415e-08	0.0918289	0	0	NA	NA	NA	NA	NA	NA	1.83606	0.175413	-1	12.2696	0.214258	-1	0.276906	NA	NA	NA	NA	NA	NA	NA	NA
60	TP53BP1	SMC4	ENSG00000067369	ENSG00000113810	1 / 0 / NA / 0	NA / NA	0	0	NA	NA	NA	10412	0.00185386	0.309659	2.16713	0.0149254	7390	0.00138141	0.360287	1.88142	0.00497512	4.075e-07	0.000761241	0.00776403	0.0248166	0.297934	0	0	4.92856	0.0264164	1	-0.941663	1	0.117775	NA	NA	NA	NA	NA	NA	NA	NA	NA	NA	NA	NA	NA	NA	NA
61	NCOA6	ATF7IP	ENSG00000198646	ENSG00000171681	0 / NA / 0 / 1	NA / NA	0	0	NA	NA	NA	9861	0.000216627	0.562342	1.68848	0.00497512	5270	0.0195357	0.559941	1.79549	0.00995025	4.434e-07	0.000812473	0.999687	1	0.433328	0	0	NA	NA	NA	NA	NA	NA	1.79295	0.180567	1	11.5824	-0.517007	1	0.281565	NA	NA	NA	NA	NA	NA	NA	NA
62	KMT2E	KMT2D	ENSG00000005483	ENSG00000167548	1 / 0 / 0 / 1	NA / NA	1	0	NA	NA	NA	9589	0.00457052	0.432274	1.54136	0.0199005	6681	9.31675e-05	0.570224	1.63182	0.0248756	4.45798e-07	0.000812473	0.00227575	0.00828695	0.650456	0	0	1.33844	0.247308	1	-0.348077	1	0.416223	0.495993	0.481266	1	11.9929	-0.261006	1	0.524554	NA	NA	NA	NA	NA	NA	NA	NA
63	RB1	E2F1	ENSG00000139687	ENSG00000101412	1 / NA / 0 / 0	NA / NA	1	0.1775	NA	NA	NA	18726	0.00566145	0.36026	1.24663	0.0895522	10070	9.4274e-05	0.599028	1.70922	0.00497512	4.95148e-07	0.00086044	1.54401e-66	8.50076e-64	-0.284874	0	0	NA	NA	NA	NA	NA	NA	4.31396	0.0378009	-1	9.76926	0.734887	-1	0.116661	NA	NA	NA	NA	NA	NA	NA	NA
64	RB1	TP53	ENSG00000139687	ENSG00000141510	1 / 0 / 0 / 0	0 / 1	1	0.4	NA	NA	NA	20868	0.0338597	0.214127	3.62097	0.00995025	10254	0.000148984	0.37838	3.38219	0.00497512	5.16711e-07	0.000884204	0.0011247	0.00439441	0.0601634	8.22379e-09	1.07669e-08	0.14855	0.699925	1	-0.0658052	-1	0.803758	4.7894	0.0286355	1	10.155	-0.744854	1	0.0999402	BRD-A12230535-001-06-7	nutlin-3	0.2029	0.383808	1931	MIRA-1	0.02129	0.173606
65	TP53	TET1	ENSG00000141510	ENSG00000138336	1 / 0 / 0 / 0	NA / NA	0	0	NA	NA	NA	56507	0.000167173	0.0176478	0.983627	0.462687	40102	0.000195121	0.395986	1.34752	0.0199005	6.06742e-07	0.00100009	4.11677e-13	9.40839e-12	0.151572	0	0	0.881785	0.347713	1	-0.206818	-1	0.513254	4.61131	0.0317618	1	5.93078	-0.245778	-1	0.105881	NA	NA	NA	NA	NA	NA	NA	NA
66	TP53	ORC3	ENSG00000141510	ENSG00000135336	1 / 0 / 0 / 0	NA / NA	1	0	NA	NA	NA	58120	0.000144433	0.255139	1.81532	0.00995025	28015	0.0099607	0.30755	1.37498	0.0248756	7.03512e-07	0.0011106	2.31254e-09	2.80027e-08	0.0639641	8.86306e-10	1.18251e-09	0.623431	0.429775	1	-0.347319	-1	0.58735	1.82249	0.177017	1	9.58831	-0.188172	-1	0.278408	NA	NA	NA	NA	NA	NA	NA	NA
67	STAG2	EP300	ENSG00000101972	ENSG00000100393	0 / 0 / 0 / 1	0 / NA	1	0	NA	NA	NA	12633	0.0245327	0.479544	1.44852	0.0149254	6401	0.00019742	0.537949	2.4496	0.00497512	7.09593e-07	0.00111237	0.986562	1	0.543913	0	0	4.96172	0.0259145	1	-0.831615	1	0.116585	3.15151	0.0758568	1	11.8572	-0.628711	1	0.171917	BRD-K07572174-001-39-4	curcumin	0.8907	0.920454	NA	NA	NA	NA
68	POLQ	ATM	ENSG00000051341	ENSG00000149311	0 / 0 / 1 / 0	0 / 0	1	0	NA	NA	NA	17723	0.00787733	0.32935	1.42731	0.114428	13619	8.43162e-05	0.312294	3.15436	0.00497512	7.41154e-07	0.00114796	1	1	-0.0909297	0	0	7.33766	0.00675247	1	-0.905395	1	0.0579227	12.3453	0.000442093	1	10.7249	-0.979006	1	0.0104684	BRD-K04701033-001-03-9	VE-822	0.2653	0.435561	1030	KU-55933	0.7246	0.809089
69	SMAD4	SOX9	ENSG00000141646	ENSG00000125398	1 / NA / 0 / 0	NA / NA	1	0	NA	NA	NA	14583	0.0194346	0.49014	1.3622	0.0199005	7888	0.000205489	0.580134	1.64702	0.00497512	7.70471e-07	0.00116045	1.04323e-14	3.05791e-13	-0.0438452	2.68457e-05	3.24735e-05	NA	NA	NA	NA	NA	NA	4.95911	0.0259536	1	10.9713	-0.745671	-1	0.0946247	NA	NA	NA	NA	NA	NA	NA	NA
70	TP53	NSD3	ENSG00000141510	ENSG00000147548	1 / NA / 0 / 0	NA / NA	0	0	NA	NA	NA	65112	0.252211	0.0340103	0.749642	0.731343	36913	4.32138e-07	0.359266	1.44211	0.00497512	7.72445e-07	0.00116045	0.000446712	0.00190747	0.0495055	2.12284e-06	2.63754e-06	NA	NA	NA	NA	NA	NA	1.26796	0.26015	-1	11.7249	0.102407	-1	0.349485	NA	NA	NA	NA	NA	NA	NA	NA
71	HUWE1	SATB2	ENSG00000086758	ENSG00000119042	0 / 1 / 0 / 0	NA / NA	0	0	NA	NA	NA	22721	0.222166	0.538434	1.71337	0.00497512	12403	8.35584e-05	0.516374	2.34271	0.00497512	8.7774e-07	0.00130306	0.518595	0.891659	-0.0938316	0	0	15.6561	7.59652e-05	1	-1.49341	1	0.00602538	2.30109	0.129283	-1	8.01356	0.342158	-1	0.232324	NA	NA	NA	NA	NA	NA	NA	NA
72	SRCAP	WRN	ENSG00000080603	ENSG00000165392	1 / NA / 0 / 0	NA / NA	NA	0	NA	NA	NA	19863	0.00838907	0.595879	1.63819	0.00497512	12963	0.00225366	0.790429	2.32964	0.00497512	8.91758e-07	0.00131516	0.00734864	0.0236313	0.357213	0	0	NA	NA	NA	NA	NA	NA	2.23279	0.13511	-1	9.2462	0.416993	1	0.238333	NA	NA	NA	NA	NA	NA	NA	NA
73	KMT2D	SMARCD1	ENSG00000167548	ENSG00000066117	1 / 0 / 0 / 0	NA / NA	1	0	NA	NA	NA	35160	0.000149141	0.403528	1.34128	0.00995025	19141	0.0046311	0.345666	1.48232	0.0696517	9.09444e-07	0.00133248	4.95902e-26	5.49372e-24	0.329269	0	0	0.171647	0.678653	-1	0.209084	-1	0.788509	2.50556	0.113445	-1	11.322	0.414582	-1	0.215785	NA	NA	NA	NA	NA	NA	NA	NA
74	TP53BP1	KDM6A	ENSG00000067369	ENSG00000147050	0 / 0 / 0 / 1	0 / NA	0	0	NA	NA	NA	9728	0.00668003	0.179751	3.14132	0.0149254	9661	0.000975372	0.501887	2.11593	0.00497512	9.1789e-07	0.00133612	0.290511	0.56675	0.423177	0	0	4.98289	0.0255991	1	-0.901384	1	0.115803	2.00562	0.156718	1	10.5298	-0.55805	1	0.259558	BRD-K98203492-003-04-1	GSK-J4	0.4286	0.571559	NA	NA	NA	NA
75	TP53	MSH2	ENSG00000141510	ENSG00000095002	1 / 0 / 0 / 0	NA / NA	1	0	NA	NA	NA	70091	0.637032	0.201689	0.892995	0.800995	36276	1.92624e-07	0.418247	1.78764	0.00497512	9.26408e-07	0.00133982	1.50841e-107	1.41259e-104	0.173211	0	0	0.114305	0.735296	1	-0.126173	-1	0.829745	1.25681	0.262256	-1	10.6263	0.104705	-1	0.351194	NA	NA	NA	NA	NA	NA	NA	NA
76	TP53	ACTB	ENSG00000141510	ENSG00000075624	1 / 0 / 0 / 0	0 / NA	0	0.3	NA	NA	NA	59881	0.00729569	0.271036	1.28307	0.0348259	40649	0.000403392	0.342225	1.45846	0.00497512	9.60664e-07	0.00138046	1.19086e-117	1.23655e-114	0.222575	0	0	0.00114946	0.972954	-1	0.0160285	-1	0.982552	12.0025	0.000531299	-1	17.688	0.380029	-1	0.0115085	BRD-K47000838-001-01-6	cytochalasin-b	0.285	0.453954	NA	NA	NA	NA
77	SMARCA4	BRCA2	ENSG00000127616	ENSG00000139618	1 / 0 / 0 / 0	NA / NA	0	0	-0.223	-0.731	-1.129	23194	6.18008e-05	0.294871	1.77611	0.00497512	23196	0.0492559	0.391317	1.32262	0.0348259	9.89175e-07	0.00141237	4.93657e-11	8.00803e-10	0.196594	0	0	6.04083	0.0139787	1	-0.954717	1	0.0836371	2.23347	0.13505	-1	8.37644	0.432111	1	0.238269	NA	NA	NA	NA	NA	NA	NA	NA
78	HDAC4	WRN	ENSG00000068024	ENSG00000165392	1 / NA / 0 / 0	NA / NA	1	0	NA	NA	NA	9918	7.46251e-05	0.728257	1.90852	0.00497512	12807	0.303386	0.726042	2.20068	0.00497512	1.04251e-06	0.00147911	0.0112475	0.0345157	0.215303	0	0	NA	NA	NA	NA	NA	NA	0.468936	0.493477	1	9.06941	-0.295829	1	0.534428	NA	NA	NA	NA	NA	NA	NA	NA
79	KMT2B	GSK3B	ENSG00000272333	ENSG00000082701	0 / NA / 1 / 0	0 / 0	0	0	NA	NA	NA	19182	0.00735394	0.367693	1.7404	0.0348259	13931	0.000447169	0.274501	2.87487	0.00497512	1.05761e-06	0.00149109	0.997486	1	0.123712	0	0	NA	NA	NA	NA	NA	NA	12.6874	0.000368134	1	11.6897	-0.991999	1	0.00943332	BRD-K62810658-001-12-2	PD-98059	0.1311	0.316553	1025	SB216763	0.1162	0.314828
80	SMC4	MTA2	ENSG00000113810	ENSG00000149480	1 / NA / 0 / 0	NA / NA	0	0	NA	NA	NA	11722	0.00831829	0.486672	1.35463	0.00995025	9570	0.000791007	0.543955	1.95966	0.00995025	1.18764e-06	0.00162583	1.18754e-14	3.45512e-13	0.267212	0	0	NA	NA	NA	NA	NA	NA	10.0072	0.00155929	-1	12.2034	1.32733	-1	0.0206016	NA	NA	NA	NA	NA	NA	NA	NA
81	TP53BP1	USP7	ENSG00000067369	ENSG00000187555	1 / 0 / 0 / 0	0 / 1	0	0	NA	NA	NA	12289	0.0634873	0.340435	1.53576	0.0348259	8740	5.93265e-05	0.618357	1.71126	0.00497512	1.18944e-06	0.00162583	0.00323467	0.0113502	0.325576	0	0	2.02567	0.154661	1	-0.622457	1	0.315613	1.06812	0.301371	-1	12.3057	0.475219	-1	0.382755	BRD-K13606314-001-01-3	P5091	0.1127	0.300066	1933	P22077	0.00788	0.124419
82	UBR5	INCENP	ENSG00000104517	ENSG00000149503	1 / NA / 0 / 1	NA / NA	0	0	NA	NA	NA	18586	0.0115742	0.216812	1.62211	0.0447761	14930	0.00014361	0.340955	1.66158	0.00995025	1.32687e-06	0.00173145	1.50094e-18	7.6954e-17	0.403633	0	0	NA	NA	NA	NA	NA	NA	2.76314	0.0964586	-1	10.0316	0.539842	1	0.196556	NA	NA	NA	NA	NA	NA	NA	NA
83	CKAP5	GSK3B	ENSG00000175216	ENSG00000082701	0 / NA / 0 / 1	1 / 0	0	0	NA	NA	NA	14910	0.00224982	0.473146	2.25561	0.00497512	12977	0.00443913	0.289549	2.76967	0.0149254	1.32851e-06	0.00173145	0.948899	1	0.402374	0	0	NA	NA	NA	NA	NA	NA	2.22142	0.136108	1	11.5536	-0.625257	1	0.239319	BRD-K12040459-001-06-0	AT7867	0.04626	0.234715	366	TWS119	0.2315	0.424178
84	TEP1	FGF13	ENSG00000129566	ENSG00000129682	0 / NA / 1 / 0	NA / NA	NA	0	NA	NA	NA	12554	0.00761342	0.422988	1.38283	0.0845771	4542	0.000241038	0.488251	4.07951	0.00497512	1.37572e-06	0.00177238	1	1	-0.165113	0	0	NA	NA	NA	NA	NA	NA	8.36483	0.00382553	1	5.10138	-1.23091	1	0.033246	NA	NA	NA	NA	NA	NA	NA	NA
85	CREBBP	WRN	ENSG00000005339	ENSG00000165392	1 / 1 / 0 / 1	NA / NA	0	0.4	NA	NA	NA	26385	0.162796	0.636554	1.73581	0.00497512	15079	0.00020954	0.758323	2.28841	0.00497512	1.48609e-06	0.00185494	0.0020938	0.00768569	0.442266	0	0	9.20745	0.00241032	1	-1.14095	1	0.0344389	3.76004	0.0524913	-1	8.0103	0.954865	-1	0.139997	NA	NA	NA	NA	NA	NA	NA	NA
86	ATRX	ATM	ENSG00000085224	ENSG00000149311	0 / 1 / 1 / 1	0 / 0	0	0	NA	NA	NA	18983	0.00325675	0.463548	2.09479	0.00995025	13826	0.00268876	0.346131	3.26318	0.00995025	1.52041e-06	0.00188053	1	1	0.60374	0	0	8.74519	0.00310419	1	-0.912272	1	0.0393735	7.49902	0.00617327	1	10.9324	-0.658341	1	0.0431384	BRD-K04701033-001-03-9	VE-822	0.6177	0.718463	1030	KU-55933	0.8136	0.875704
87	INO80	RTF1	ENSG00000128908	ENSG00000137815	1 / NA / 0 / 1	NA / NA	0	0	NA	NA	NA	11574	0.00813883	0.303472	1.80653	0.0199005	10434	0.00108701	0.348618	2.1814	0.00497512	1.53395e-06	0.00188053	0.000210778	0.000965992	0.413619	0	0	NA	NA	NA	NA	NA	NA	0.705474	0.40095	-1	11.4204	0.441689	-1	0.461174	NA	NA	NA	NA	NA	NA	NA	NA
88	KMT2B	TTK	ENSG00000272333	ENSG00000112742	1 / 0 / 0 / 0	0 / 0	0	0	NA	NA	NA	21452	0.125814	0.19867	1.33279	0.19403	12759	7.78442e-06	0.410951	1.63483	0.00497512	1.63845e-06	0.00197468	3.08212e-12	6.13949e-11	0.355639	0	0	2.19162	0.138763	1	-0.534537	1	0.295902	12.8113	0.000344541	-1	7.91856	1.56787	-1	0.00907761	BRD-K45551181-001-02-1	MPI-0479605	0.2946	0.460645	294	MPS-1-IN-1	0.4029	0.568599
89	TP53	RNMT	ENSG00000141510	ENSG00000101654	1 / 0 / 0 / 0	NA / NA	0	0	NA	NA	NA	59875	0.00725465	0.211263	2.09559	0.00497512	41881	0.00271553	0.372879	1.35054	0.00995025	1.68293e-06	0.00200671	2.24208e-16	8.50025e-15	-0.0504736	1.33683e-06	1.6685e-06	0.0366865	0.848105	-1	0.085505	-1	0.905264	7.65907	0.00564875	1	11.058	-0.249142	-1	0.0410964	NA	NA	NA	NA	NA	NA	NA	NA
90	HCFC1	PLK1	ENSG00000172534	ENSG00000166851	1 / NA / 0 / 1	0 / 0	0	0	NA	NA	NA	12547	0.012276	0.271625	2.03398	0.0199005	8611	0.000821409	0.437176	1.95588	0.00497512	1.71729e-06	0.00201562	4.53309e-11	7.40567e-10	0.507318	0	0	NA	NA	NA	NA	NA	NA	3.76851	0.052226	-1	9.5854	1.08132	1	0.139651	BRD-K83699324-001-01-1	NMS-1286937	0.06324	0.255513	1179	MK-1775	0.1654	0.364475
91	SHPRH	WRN	ENSG00000146414	ENSG00000165392	0 / NA / 0 / 1	NA / NA	0	0	NA	NA	NA	13180	0.0260379	0.63295	1.65109	0.00497512	8806	0.00154916	0.847144	2.52541	0.00497512	1.71738e-06	0.00201562	0.0231786	0.065315	0.632376	0	0	NA	NA	NA	NA	NA	NA	5.906	0.0150894	-1	9.16176	0.833778	-1	0.070342	NA	NA	NA	NA	NA	NA	NA	NA
92	ARID1A	WRN	ENSG00000117713	ENSG00000165392	0 / 1 / 0 / 1	NA / NA	0	0	NA	NA	NA	28815	0.000415001	0.637324	1.78066	0.00497512	24314	0.102186	0.669009	2.01621	0.00497512	1.79313e-06	0.00206233	0.192625	0.404423	0.451883	0	0	10.6271	0.00111444	1	-1.36549	1	0.0232932	3.56141	0.0591374	1	9.2462	-0.311334	1	0.14972	NA	NA	NA	NA	NA	NA	NA	NA
93	TP53	MT1G	ENSG00000141510	ENSG00000125144	1 / NA / 0 / 0	NA / NA	0	0	NA	NA	NA	62315	0.0128105	0.263177	1.27974	0.039801	6742	0.000414021	0.422747	1.63949	0.00497512	1.79398e-06	0.00206233	4.1695e-10	5.7587e-09	0.00128017	0.902478	0.907021	NA	NA	NA	NA	NA	NA	3.88664	0.0486718	-1	6.40485	0.197793	-1	0.134186	NA	NA	NA	NA	NA	NA	NA	NA
94	STAG2	STAG1	ENSG00000101972	ENSG00000118007	0 / 0 / 0 / 1	NA / NA	1	0.2	NA	NA	NA	10342	4.79901e-05	0.717852	2.02481	0.00497512	2676	0.149009	0.294567	2.598	0.0298507	1.81129e-06	0.00207161	0.968803	1	0.591151	0	0	1.64255	0.199976	1	-0.550013	1	0.366201	5.05381	0.0245719	1	10.4306	-0.680601	1	0.0919645	NA	NA	NA	NA	NA	NA	NA	NA
95	NIPBL	MDM4	ENSG00000164190	ENSG00000198625	0 / NA / 0 / 1	NA / 0	0	0	NA	NA	NA	24139	0.0158389	0.430451	1.22416	0.0646766	18789	0.00022444	0.570335	1.77492	0.00497512	1.93102e-06	0.00216159	0.623958	1	0.415062	0	0	NA	NA	NA	NA	NA	NA	1.58637	0.207846	-1	9.7194	0.594643	-1	0.305673	NA	NA	NA	NA	269	NSC-207895	0.576	0.703131
96	ARID1B	WRN	ENSG00000049618	ENSG00000165392	1 / NA / 0 / 1	NA / NA	0	0	NA	NA	NA	15495	0.000184715	0.607304	1.64823	0.00497512	15161	0.261269	0.656556	2.01352	0.00497512	2.00448e-06	0.00222446	0.000649136	0.00267745	0.43546	0	0	NA	NA	NA	NA	NA	NA	3.77604	0.0519917	-1	8.4951	0.822061	-1	0.139329	NA	NA	NA	NA	NA	NA	NA	NA
97	UBR5	PARP2	ENSG00000104517	ENSG00000129484	1 / NA / 0 / 0	0 / 0	0	0	NA	NA	NA	14534	1.68471e-06	0.379712	5.60837	0.00497512	7823	0.343542	0.313234	1.07278	0.427861	2.05852e-06	0.00226204	3.35551e-06	2.23223e-05	0.138028	0	0	NA	NA	NA	NA	NA	NA	3.75494	0.0526517	-1	9.81755	0.567805	-1	0.140269	BRD-K05444225-001-01-7	E7449	0.1433	0.328055	1259	Talazoparib	0.05369	0.232377
98	LRP2	ATM	ENSG00000081479	ENSG00000149311	0 / 1 / 1 / 0	1 / 0	0	0	NA	NA	NA	34719	0.155537	0.315299	1.52968	0.0447761	22840	3.64578e-05	0.271552	2.97458	0.00497512	2.10334e-06	0.00230002	0.999878	1	0.230269	0	0	11.3711	0.000745948	1	-0.937693	1	0.0192073	17.1568	3.44183e-05	1	11.016	-0.874411	1	0.0023927	BRD-K04701033-001-03-9	VE-822	0.009136	0.199167	152	CP466722	0.3167	0.49802
99	RB1	CDKN2C	ENSG00000139687	ENSG00000123080	1 / NA / 0 / 0	NA / NA	1	0	NA	NA	NA	19207	0.00288909	0.0113774	0.654363	0.517413	10274	0.000174774	0.443606	2.44963	0.00497512	2.15569e-06	0.00233449	1.6831e-23	1.50446e-21	-0.119616	0	0	NA	NA	NA	NA	NA	NA	1.06153	0.302866	-1	9.26777	0.255004	-1	0.383871	NA	NA	NA	NA	NA	NA	NA	NA
100	TP53BP1	TTK	ENSG00000067369	ENSG00000112742	1 / 0 / 0 / 0	1 / 0	0	0	NA	NA	NA	12455	0.0380577	0.245724	1.58599	0.0696517	8894	0.000103029	0.45351	1.72591	0.00497512	2.23957e-06	0.00240212	1.70339e-06	1.20263e-05	-0.0361537	0.000536957	0.000627211	0.338496	0.560698	1	-0.24991	1	0.697517	1.95267	0.1623	-1	8.2812	0.754326	1	0.264858	BRD-K45551181-001-02-1	MPI-0479605	0.02224	0.214731	294	MPS-1-IN-1	0.1414	0.340005
101	UBR5	WRN	ENSG00000104517	ENSG00000165392	1 / NA / 0 / 1	NA / NA	0	0	NA	NA	NA	17625	0.000785457	0.688241	1.82919	0.00497512	17939	0.0715516	0.726478	2.21377	0.00497512	2.28534e-06	0.0024224	0.00204362	0.00751983	0.569303	0	0	NA	NA	NA	NA	NA	NA	1.95759	0.161772	-1	8.97566	0.399661	-1	0.264347	NA	NA	NA	NA	NA	NA	NA	NA
102	HDAC9	RFC4	ENSG00000048052	ENSG00000163918	1 / NA / 0 / 0	NA / NA	0	0	NA	NA	NA	11573	0.000562463	0.338729	2.01762	0.00995025	10225	0.00417507	0.288735	1.48218	0.0597015	2.2909e-06	0.0024224	1.85329e-07	1.57791e-06	-0.0957305	0	0	NA	NA	NA	NA	NA	NA	14.06	0.000177073	-1	9.29789	1.69743	-1	0.00624868	NA	NA	NA	NA	NA	NA	NA	NA
103	FBXW7	WRN	ENSG00000109670	ENSG00000165392	1 / 0 / 0 / 0	NA / NA	0	0	NA	NA	NA	14617	0.00410087	0.578786	1.53952	0.00497512	9956	0.013903	0.800049	2.49226	0.00497512	2.31378e-06	0.0024351	6.45904e-05	0.000331148	0.264611	0	0	3.75733	0.0525765	1	-0.811631	1	0.170191	0.85888	0.354052	-1	8.0103	0.465919	-1	0.424353	NA	NA	NA	NA	NA	NA	NA	NA
104	TP53	USP15	ENSG00000141510	ENSG00000135655	1 / 0 / 0 / 0	NA / NA	0	0	NA	NA	NA	57826	9.85421e-05	0.265073	1.42723	0.00995025	26559	0.0421276	0.345775	1.30594	0.0348259	2.35228e-06	0.00246406	1.08449e-26	1.27247e-24	-0.114844	0	0	2.23768	0.134683	1	-0.507378	-1	0.290127	12.0365	0.000521684	-1	10.5132	0.461637	-1	0.0114067	NA	NA	NA	NA	NA	NA	NA	NA
105	TRRAP	CDC16	ENSG00000196367	ENSG00000130177	0 / 1 / 0 / 0	NA / NA	0	0	NA	NA	NA	19394	8.72209e-05	0.290383	2.67746	0.00497512	3274	0.0610238	0.401185	1.55657	0.0547264	2.36722e-06	0.00246817	0.0566125	0.142598	-0.050981	1.04559e-06	1.30842e-06	9.11066	0.00254124	1	-1.3044	1	0.0356088	1.13367	0.286994	1	11.0998	-0.326169	-1	0.371378	NA	NA	NA	NA	NA	NA	NA	NA
106	HDAC10	RAD51	ENSG00000100429	ENSG00000051180	1 / NA / NA / 0	0 / NA	0	0	NA	NA	NA	5501	0.000430141	0.404978	2.18711	0.00995025	6948	0.00592705	0.346487	1.53165	0.0597015	2.4587e-06	0.00255168	0.00400416	0.013735	0.204199	0	0	NA	NA	NA	NA	NA	NA	NA	NA	NA	NA	NA	NA	NA	BRD-K79555887-001-01-0	RI-1	0.713	0.788204	NA	NA	NA	NA
107	KMT2D	BCOR	ENSG00000167548	ENSG00000183337	0 / 0 / 0 / 1	NA / NA	0	0	NA	NA	NA	36324	0.154565	0.163371	1.31405	0.208955	23170	9.55345e-06	0.488843	1.50034	0.00497512	2.48739e-06	0.00256957	0.966351	1	0.547854	0	0	0.559849	0.454321	1	-0.192595	1	0.608891	2.1646	0.141221	-1	9.76423	0.536265	-1	0.244458	NA	NA	NA	NA	NA	NA	NA	NA
108	PHF20	SMARCA4	ENSG00000025293	ENSG00000127616	1 / NA / 0 / 0	NA / 0	0	0	NA	NA	NA	6438	0.000103951	0.513277	1.57275	0.00497512	7492	0.0405479	0.511732	1.33292	0.0746269	2.52894e-06	0.00258863	2.80658e-08	2.7829e-07	0.0843548	4.44089e-16	6.58396e-16	NA	NA	NA	NA	NA	NA	10.8524	0.000986654	-1	12.9401	1.52617	-1	0.0160933	NA	NA	NA	NA	1530	PFI-3	0.3065	0.488657
109	CECR2	WRN	ENSG00000099954	ENSG00000165392	1 / NA / 0 / 0	NA / NA	NA	0	NA	NA	NA	17188	0.538737	0.661037	1.7586	0.00497512	8994	0.000141834	0.784674	2.32999	0.00497512	2.97584e-06	0.00293873	0.00841463	0.0266584	0.0840213	8.88178e-16	1.31199e-15	NA	NA	NA	NA	NA	NA	0.980203	0.322149	1	9.2462	-0.372555	1	0.399176	NA	NA	NA	NA	NA	NA	NA	NA
110	CHD8	WRN	ENSG00000100888	ENSG00000165392	0 / NA / 0 / 1	NA / NA	0	0	NA	NA	NA	20235	0.00371682	0.638014	1.71982	0.00497512	16091	0.0209404	0.73413	2.12762	0.00497512	3.02326e-06	0.00297246	0.0206327	0.0589811	0.473378	0	0	NA	NA	NA	NA	NA	NA	0.295401	0.58678	-1	9.06941	0.194802	1	0.611183	NA	NA	NA	NA	NA	NA	NA	NA
111	EZH2	EED	ENSG00000106462	ENSG00000074266	1 / NA / NA / 1	NA / NA	1	0	NA	NA	NA	7571	0.242857	0.36503	1.12001	0.313433	4552	5.17768e-06	0.693334	2.04128	0.00497512	3.06942e-06	0.00300467	2.91995e-07	2.39422e-06	0.510741	0	0	NA	NA	NA	NA	NA	NA	NA	NA	NA	NA	NA	NA	NA	NA	NA	NA	NA	NA	NA	NA	NA
112	TP53	CDC23	ENSG00000141510	ENSG00000094880	1 / 0 / 0 / 0	NA / NA	1	0	NA	NA	NA	65461	0.117593	0.11856	1.39103	0.124378	38985	2.81571e-05	0.294551	1.9741	0.00497512	3.18734e-06	0.00310654	2.63023e-06	1.7876e-05	0.0473112	5.87157e-06	7.2204e-06	6.02601	0.0140966	1	-1.3343	1	0.0838721	4.48695	0.0341546	-1	10.6188	0.196236	-1	0.11021	NA	NA	NA	NA	NA	NA	NA	NA
113	ATRX	WRN	ENSG00000085224	ENSG00000165392	0 / NA / 0 / 1	NA / NA	1	0	NA	NA	NA	20898	0.0507708	0.519556	1.40509	0.00497512	13323	0.00166648	0.703823	2.15021	0.00497512	3.24775e-06	0.00313812	0.111818	0.256044	0.489555	0	0	NA	NA	NA	NA	NA	NA	1.0604	0.303125	-1	9.2462	0.244077	-1	0.384057	NA	NA	NA	NA	NA	NA	NA	NA
114	BRCA2	ANAPC7	ENSG00000139618	ENSG00000196510	1 / NA / 0 / 0	NA / NA	0	0	NA	NA	NA	18020	0.00476052	0.419049	1.48929	0.00995025	2170	0.00230973	0.531627	1.57468	0.0199005	3.35791e-06	0.00321683	3.35337e-05	0.000182509	0.247641	0	0	NA	NA	NA	NA	NA	NA	11.2639	0.000790306	-1	11.2896	0.98951	-1	0.0142665	NA	NA	NA	NA	NA	NA	NA	NA
115	KMT2D	ARID2	ENSG00000167548	ENSG00000189079	1 / 0 / 0 / 1	NA / NA	1	0	-0.851	-0.711	-0.503	36197	0.000733263	0.371355	1.46282	0.00497512	18521	0.0174136	0.405143	1.33315	0.0348259	3.40424e-06	0.00323738	0.000504797	0.00213237	0.637671	0	0	1.53274	0.215701	1	-0.300184	1	0.38166	0.745162	0.388012	1	10.5715	-0.135801	-1	0.45113	NA	NA	NA	NA	NA	NA	NA	NA
116	SRCAP	ATR	ENSG00000080603	ENSG00000175054	1 / 0 / 0 / 0	1 / 0	NA	0	NA	NA	NA	19679	0.00629937	0.273199	1.93349	0.00497512	13149	0.00177605	0.409022	1.47251	0.039801	3.40824e-06	0.00323738	0.0107096	0.0330381	0.397812	0	0	5.46293	0.0194241	1	-0.871116	1	0.100098	3.15282	0.0757959	1	10.5288	-0.510157	1	0.171838	BRD-K42436189-001-01-2	AZ20	0.04524	0.233838	2111	VE821	0.09846	0.292271
117	EP300	SMARCA5	ENSG00000100393	ENSG00000153147	0 / NA / 1 / 0	NA / NA	1	0	NA	NA	NA	28273	0.00282689	0.347374	1.51222	0.00995025	22360	0.0160558	0.379926	1.45909	0.00497512	3.44973e-06	0.00326297	0.870313	1	0.373358	0	0	NA	NA	NA	NA	NA	NA	9.90628	0.00164716	1	11.9008	-1.15209	1	0.0211719	NA	NA	NA	NA	NA	NA	NA	NA
118	TP53	ANAPC1	ENSG00000141510	ENSG00000153107	1 / 0 / 0 / 0	NA / NA	1	0	NA	NA	NA	70733	0.713537	0.0769234	0.771376	0.766169	21882	8.42406e-07	0.310761	1.90072	0.00497512	3.508e-06	0.00327079	1.17189e-113	1.18612e-110	0.11431	0	0	1.17305	0.278775	1	-0.338049	-1	0.446968	20.1917	7.0055e-06	-1	9.07536	0.703416	-1	0.000889254	NA	NA	NA	NA	NA	NA	NA	NA
119	ERBB4	CDK4	ENSG00000178568	ENSG00000135446	1 / NA / 0 / 0	0 / 1	0	0	NA	NA	NA	15775	9.42669e-05	0.427321	1.48939	0.0149254	15261	0.0819215	0.562203	1.31625	0.0199005	3.51133e-06	0.00327079	0.00181202	0.00675252	-0.0736777	1.64468e-12	2.30668e-12	NA	NA	NA	NA	NA	NA	1.48145	0.223548	-1	11.3504	0.425045	1	0.319045	BRD-K51791723-003-01-7	P276-00	0.08416	0.273304	1054	Palbociclib	0.03206	0.196949
120	HDAC4	SATB2	ENSG00000068024	ENSG00000119042	1 / NA / 0 / 0	NA / NA	1	0	NA	NA	NA	15375	0.682525	0.519035	1.55406	0.0298507	8683	2.27768e-05	0.553171	2.23497	0.00497512	3.53095e-06	0.00327079	0.00131982	0.00507803	-0.103387	0	0	NA	NA	NA	NA	NA	NA	2.08867	0.148395	1	8.22106	-0.673576	1	0.251536	NA	NA	NA	NA	NA	NA	NA	NA
121	NIPBL	TAF5	ENSG00000164190	ENSG00000148835	1 / NA / 0 / 0	NA / NA	0	0	NA	NA	NA	22325	0.00291572	0.216334	1.76253	0.0199005	20223	0.00462221	0.374376	1.41023	0.00995025	3.99751e-06	0.00358447	3.84986e-09	4.48096e-08	0.244038	0	0	NA	NA	NA	NA	NA	NA	5.43383	0.0197504	-1	7.5384	0.863612	-1	0.0813927	NA	NA	NA	NA	NA	NA	NA	NA
122	DOCK7	TTK	ENSG00000116641	ENSG00000112742	1 / NA / 0 / 0	0 / 0	0	0	NA	NA	NA	12545	0.00864192	0.2963	1.86244	0.0199005	8821	0.00161485	0.4099	1.52487	0.00995025	4.11865e-06	0.00366378	2.32246e-10	3.34843e-09	0.184018	0	0	NA	NA	NA	NA	NA	NA	19.1216	1.22646e-05	-1	8.65991	1.77244	-1	0.00127017	BRD-K45551181-001-02-1	MPI-0479605	0.1782	0.361908	294	MPS-1-IN-1	0.619	0.731859
123	ASCC3	WRN	ENSG00000112249	ENSG00000165392	1 / NA / 0 / 1	NA / NA	0	0	NA	NA	NA	17192	0.0788185	0.577598	1.53115	0.00497512	12279	0.00143815	0.785972	2.31978	0.00497512	4.17257e-06	0.00369707	0.00198165	0.00731454	0.443194	0	0	NA	NA	NA	NA	NA	NA	3.29738	0.0693905	-1	8.4951	0.983332	-1	0.163642	NA	NA	NA	NA	NA	NA	NA	NA
124	LRP2	PLK1	ENSG00000081479	ENSG00000166851	1 / 0 / 0 / 0	0 / 1	0	0	NA	NA	NA	29271	0.00122899	0.225357	2.21367	0.00497512	25676	0.00773152	0.27805	1.41132	0.0597015	4.19368e-06	0.00370115	4.64491e-24	4.3888e-22	-0.385697	0	0	1.04872	0.305803	1	-0.476525	1	0.473061	9.94552	0.00161241	-1	10.2878	0.812704	1	0.0209883	BRD-K90382497-001-10-7	GW-843682X	0.385	0.536244	1179	MK-1775	0.02671	0.186805
125	TP53BP1	ARID1B	ENSG00000067369	ENSG00000049618	0 / 0 / 0 / 1	NA / NA	0	0	NA	NA	NA	9771	0.000373287	0.620291	1.67406	0.00497512	11707	0.0787766	0.560196	1.47244	0.0199005	4.30675e-06	0.00378322	0.541642	0.921043	0.560197	0	0	1.40243	0.236317	1	-0.409979	1	0.404421	0.324531	0.568897	-1	11.8234	0.220845	1	0.596085	NA	NA	NA	NA	NA	NA	NA	NA
126	NIPBL	USP7	ENSG00000164190	ENSG00000187555	1 / 0 / 0 / 0	0 / 0	0	0	NA	NA	NA	23497	0.0163227	0.330053	1.61516	0.00497512	20525	0.00730821	0.519881	1.48717	0.00497512	4.35883e-06	0.00379515	0.00168642	0.00633325	0.390288	0	0	0.666071	0.414425	1	-0.291359	1	0.574306	0.664239	0.415067	1	12.3719	-0.259529	1	0.4723	BRD-K13606314-001-01-3	P5091	0.3521	0.510373	1933	P22077	0.2213	0.41501
127	UBR5	RAD50	ENSG00000104517	ENSG00000113522	0 / 0 / 1 / 0	NA / NA	0	0	NA	NA	NA	19338	0.0146828	0.451758	1.48123	0.00497512	15792	0.00210743	0.332998	1.83708	0.0199005	4.49853e-06	0.00386372	0.999971	1	0.325753	0	0	2.04295	0.152913	1	-0.626408	1	0.313627	10.2285	0.00138286	1	10.9194	-1.20157	1	0.0193072	NA	NA	NA	NA	NA	NA	NA	NA
128	ASH1L	FEN1	ENSG00000116539	ENSG00000168496	1 / NA / 0 / 0	NA / 0	0	0	NA	NA	NA	23601	0.0113823	0.253583	1.578	0.0348259	16254	0.000147053	0.192432	2.00624	0.0547264	4.65688e-06	0.00391805	6.65583e-21	4.55398e-19	-0.2657	0	0	NA	NA	NA	NA	NA	NA	3.2019	0.073553	-1	10.3606	0.644196	1	0.169017	NA	NA	NA	NA	1419	FEN1_3940	0.2939	0.477657
129	CHD7	WRN	ENSG00000171316	ENSG00000165392	1 / NA / 0 / 0	NA / NA	0	0	NA	NA	NA	21086	0.334512	0.522162	1.39015	0.0199005	10556	9.63647e-05	0.76236	2.26925	0.00497512	4.65866e-06	0.00391805	0.000411853	0.00177161	0.280902	0	0	NA	NA	NA	NA	NA	NA	2.1848	0.139379	-1	9.16176	0.389445	-1	0.242571	NA	NA	NA	NA	NA	NA	NA	NA
130	RB1	TADA2A	ENSG00000139687	ENSG00000276234	1 / NA / 0 / 0	NA / NA	0	0	NA	NA	NA	17485	0.000577084	0.366544	2.04241	0.00497512	11899	0.0103358	0.423818	1.26179	0.114428	4.9121e-06	0.00399251	1.25397e-16	4.94106e-15	-0.215112	0	0	NA	NA	NA	NA	NA	NA	1.56484	0.210958	1	9.31152	-0.400558	-1	0.308345	NA	NA	NA	NA	NA	NA	NA	NA
131	TP53	SUV39H2	ENSG00000141510	ENSG00000152455	1 / 0 / 0 / 0	NA / NA	0	0	NA	NA	NA	70609	0.884447	0.0923123	0.48457	0.995025	37183	7.77787e-07	0.415028	1.45193	0.00497512	4.92422e-06	0.00399251	2.39067e-163	4.06019e-160	0.197668	0	0	1.29367	0.255373	-1	0.634201	-1	0.425193	27.1808	1.85289e-07	-1	8.68084	0.522433	-1	6.64272e-05	NA	NA	NA	NA	NA	NA	NA	NA
132	TP53	PHB	ENSG00000141510	ENSG00000167085	1 / NA / 0 / 0	NA / NA	0	0	NA	NA	NA	60027	0.00835951	0.149546	1.66785	0.039801	41688	0.00209545	0.241212	1.71685	0.00497512	5.00218e-06	0.00400818	2.29287e-17	1.00372e-15	0.0322162	0.00203965	0.00234017	NA	NA	NA	NA	NA	NA	7.83856	0.00511433	-1	12.3097	0.2551	-1	0.0389404	NA	NA	NA	NA	NA	NA	NA	NA
133	MDC1	TP53	ENSG00000224587	ENSG00000141510	1 / 0 / 0 / NA	0 / 1	1	0	NA	NA	NA	11960	0.0167074	0.320268	4.08438	0.00497512	7918	0.00840656	0.410503	3.37819	0.00497512	5.01181e-06	0.00400818	0.013399	0.0403115	NA	NA	NA	4.23853	0.0395164	1	-0.596499	1	0.146775	3.26373	0.0708278	-1	11.5696	0.69425	-1	0.165607	BRD-K62627508-001-01-5	idasanutlin	0.2814	0.450196	1931	MIRA-1	0.01394	0.150241
134	FANCM	GPS1	ENSG00000187790	ENSG00000169727	1 / NA / 0 / 0	NA / NA	0	0	NA	NA	NA	13616	0.00051677	0.265064	1.87276	0.0149254	14827	0.0305071	0.311407	1.67555	0.0149254	5.05552e-06	0.00400818	5.23922e-06	3.35088e-05	-0.28238	0	0	NA	NA	NA	NA	NA	NA	5.62822	0.0176736	-1	12.4028	0.778909	-1	0.0765714	NA	NA	NA	NA	NA	NA	NA	NA
135	KMT2B	ATM	ENSG00000272333	ENSG00000149311	0 / 0 / 1 / 0	0 / 0	0	0	NA	NA	NA	19252	0.00820609	0.327581	1.49609	0.0746269	14668	0.00116523	0.289802	2.85826	0.00497512	5.10245e-06	0.00401404	1	1	0.0600149	8.94807e-09	1.17067e-08	6.9185	0.00853083	1	-0.814391	1	0.0649649	13.2629	0.000270705	1	10.6284	-1.01508	1	0.00795046	BRD-K04701033-001-03-9	VE-822	0.1793	0.362918	1185	KU-60019	0.09599	0.288703
136	ARID1B	RDM1	ENSG00000049618	ENSG00000278023	1 / NA / 0 / 0	NA / NA	NA	0	NA	NA	NA	16049	0.00061649	0.373528	1.75894	0.00497512	9762	0.0465402	0.367053	1.91223	0.0248756	5.1033e-06	0.00401404	7.47594e-12	1.39551e-10	-0.135342	0	0	NA	NA	NA	NA	NA	NA	2.77724	0.0956128	-1	5.04815	0.464589	1	0.195564	NA	NA	NA	NA	NA	NA	NA	NA
137	TP53	BUB3	ENSG00000141510	ENSG00000154473	1 / NA / 0 / 0	NA / NA	0	0	NA	NA	NA	61424	0.00573877	0.16218	1.84312	0.00995025	42232	0.00428063	0.293292	1.35346	0.0149254	5.22262e-06	0.00406511	2.60334e-51	9.62587e-49	0.146677	0	0	NA	NA	NA	NA	NA	NA	15.8012	7.03564e-05	-1	11.7565	0.442991	-1	0.00367395	NA	NA	NA	NA	NA	NA	NA	NA
138	SMAD4	BUB3	ENSG00000141646	ENSG00000154473	1 / NA / 0 / 0	NA / NA	0	0	NA	NA	NA	14448	0.0156192	0.259802	2.01403	0.0248756	8027	0.000321715	0.38294	1.56801	0.0298507	5.32393e-06	0.00412094	0.00809806	0.0257708	-0.137121	0	0	NA	NA	NA	NA	NA	NA	3.45815	0.0629409	-1	11.7565	0.73779	-1	0.154954	NA	NA	NA	NA	NA	NA	NA	NA
139	RBL2	RFC5	ENSG00000103479	ENSG00000111445	1 / NA / 0 / 0	NA / NA	1	0	NA	NA	NA	13650	0.0820488	0.241248	1.80253	0.0547264	5817	0.000167291	0.450653	2.0028	0.00497512	5.33112e-06	0.00412094	4.055e-06	2.65271e-05	-0.222899	0	0	NA	NA	NA	NA	NA	NA	3.39682	0.0653224	-1	9.65955	0.967547	1	0.158247	NA	NA	NA	NA	NA	NA	NA	NA
140	RIF1	GSK3B	ENSG00000080345	ENSG00000082701	0 / NA / 1 / 1	0 / 1	0	0	NA	NA	NA	13777	0.0145299	0.415917	1.76988	0.0248756	10139	0.00105078	0.318135	3.17445	0.00995025	5.38205e-06	0.00413181	0.601538	0.993262	0.43596	0	0	NA	NA	NA	NA	NA	NA	7.76997	0.00531219	1	11.5536	-0.977265	1	0.0397644	BRD-K12040459-001-06-0	AT7867	0.1105	0.297979	1025	SB216763	0.01612	0.15929
141	NSD1	ATR	ENSG00000165671	ENSG00000175054	0 / 1 / 0 / 1	0 / 0	0	0	NA	NA	NA	13392	0.0362282	0.247666	1.59426	0.0447761	7218	0.000238771	0.496137	1.66636	0.00995025	5.47301e-06	0.0041873	0.122619	0.276678	0.426479	0	0	10.8357	0.000995596	1	-1.18729	1	0.0221913	5.77909	0.016218	1	10.4592	-0.64036	1	0.0731191	BRD-K26756394-001-02-2	VE-821	0.3102	0.474466	2111	VE821	0.0814	0.270963
142	TP53	SMC1A	ENSG00000141510	ENSG00000072501	1 / 0 / 0 / 0	NA / NA	0	0	NA	NA	NA	52909	0.00696567	0.190799	2.15165	0.00497512	42692	0.00752968	0.373543	1.34057	0.0149254	5.52227e-06	0.00421062	9.4011e-61	4.53982e-58	0.114845	0	0	3.14866	0.0759895	1	-0.509582	-1	0.210486	15.6406	7.6592e-05	-1	11.9716	0.410017	-1	0.00385981	NA	NA	NA	NA	NA	NA	NA	NA
143	TP53	VEGFA	ENSG00000141510	ENSG00000112715	1 / NA / 0 / 0	0 / NA	1	0	1.02	-0.3	-0.033	56317	0.000130312	0.309357	1.38877	0.0199005	43905	0.0380677	0.382258	1.17209	0.039801	5.56399e-06	0.00422805	2.19994e-07	1.84684e-06	-0.161882	0	0	NA	NA	NA	NA	NA	NA	1.38573	0.239128	-1	12.0345	0.132649	-1	0.331942	BRD-A69651145-003-07-2	minocycline	0.4962	0.624147	NA	NA	NA	NA
144	ARID4A	BCAS2	ENSG00000032219	ENSG00000116752	1 / NA / 0 / 0	NA / NA	0	0	NA	NA	NA	15641	0.00857516	0.370679	1.93095	0.00995025	5048	0.00934578	0.577201	1.51959	0.00497512	5.61006e-06	0.00424866	0.0134979	0.040562	-0.0673664	1.07961e-10	1.46586e-10	NA	NA	NA	NA	NA	NA	2.9264	0.0871415	-1	10.1804	0.934534	-1	0.185786	NA	NA	NA	NA	NA	NA	NA	NA
145	BRCA1	WRN	ENSG00000012048	ENSG00000165392	0 / NA / 0 / 1	NA / NA	1	0	NA	NA	NA	9301	0.000776684	0.540598	1.39812	0.0149254	8600	0.0695591	0.733399	2.13894	0.00497512	5.66357e-06	0.00425646	0.214664	0.442344	0.423793	0	0	NA	NA	NA	NA	NA	NA	1.57728	0.209153	1	9.06941	-0.482253	1	0.306789	NA	NA	NA	NA	NA	NA	NA	NA
146	HUWE1	WRN	ENSG00000086758	ENSG00000165392	1 / NA / 0 / 1	NA / NA	0	0	NA	NA	NA	19038	0.00127266	0.711306	1.95537	0.00497512	15826	0.127366	0.670973	1.95171	0.00497512	5.66409e-06	0.00425646	0.00153707	0.00582377	0.510304	0	0	NA	NA	NA	NA	NA	NA	0.220197	0.63889	-1	8.87702	0.121587	-1	0.6561	NA	NA	NA	NA	NA	NA	NA	NA
147	HUWE1	SUZ12	ENSG00000086758	ENSG00000178691	1 / NA / 0 / 0	NA / NA	0	0	NA	NA	NA	22344	0.163932	0.366514	1.17896	0.164179	11235	3.32646e-05	0.533308	1.69983	0.00497512	6.19218e-06	0.0045661	0.000483582	0.00205014	0.345754	0	0	NA	NA	NA	NA	NA	NA	0.933148	0.334046	-1	11.0528	0.216255	1	0.408542	NA	NA	NA	NA	NA	NA	NA	NA
148	NOS1	SREBF1	ENSG00000089250	ENSG00000072310	1 / NA / 0 / 0	NA / NA	0	0	NA	NA	NA	11874	0.00426408	0.460062	1.44935	0.0348259	9874	0.00641574	0.555061	1.72342	0.00497512	6.52923e-06	0.00470924	0.00480674	0.0161781	-0.113344	0	0	NA	NA	NA	NA	NA	NA	5.66335	0.0173231	-1	12.5593	0.684521	-1	0.0757314	NA	NA	NA	NA	NA	NA	NA	NA
149	LRRK2	CDK2	ENSG00000188906	ENSG00000123374	1 / NA / 0 / 0	0 / 0	0	0	NA	NA	NA	21897	0.0131176	0.293052	1.57305	0.00497512	17398	0.00245046	0.495657	1.30172	0.0298507	6.56885e-06	0.00471966	7.12664e-12	1.3359e-10	-0.306869	0	0	NA	NA	NA	NA	NA	NA	4.92979	0.0263976	-1	10.6376	0.63609	1	0.0955335	BRD-K13662825-001-07-5	dinaciclib	0.2227	0.398764	301	PHA-793887	0.07629	0.263644
150	TP53BP1	GSK3B	ENSG00000067369	ENSG00000082701	0 / NA / 0 / 1	1 / 0	0	0	NA	NA	NA	12695	0.0545393	0.294124	1.35884	0.21393	8562	8.40138e-05	0.363656	3.47213	0.00497512	6.68946e-06	0.00479096	0.807561	1	0.405143	0	0	NA	NA	NA	NA	NA	NA	3.63433	0.0565994	1	11.6258	-0.82982	1	0.146098	BRD-K42973005-001-04-0	CHIR-98014	0.008142	0.196954	154	CHIR-99021	0.1151	0.313103
151	TP53	KPNA7	ENSG00000141510	ENSG00000185467	1 / NA / 0 / 0	NA / NA	0	0	NA	NA	NA	69388	0.546596	0.263845	1.01239	0.472637	21927	3.90429e-06	0.531222	1.57201	0.00497512	6.85417e-06	0.00486667	1.98417e-127	2.24654e-124	-0.0385964	0.000219321	0.000259077	NA	NA	NA	NA	NA	NA	38.8563	4.56171e-10	-1	3.37497	0.580638	-1	6.24957e-07	NA	NA	NA	NA	NA	NA	NA	NA
152	FANCM	WRN	ENSG00000187790	ENSG00000165392	0 / NA / 0 / 1	NA / NA	0	0	NA	NA	NA	13741	0.000683296	0.529091	1.40885	0.00995025	16240	0.151015	0.700505	2.03505	0.00497512	6.95881e-06	0.00487017	0.256486	0.512003	0.637319	0	0	NA	NA	NA	NA	NA	NA	0.417942	0.517966	-1	8.77575	0.244369	-1	0.553918	NA	NA	NA	NA	NA	NA	NA	NA
153	PTEN	WRN	ENSG00000171862	ENSG00000165392	0 / 1 / 1 / 0	NA / NA	0	0	NA	NA	NA	29502	0.0893483	0.575482	1.55543	0.00497512	19621	0.00232801	0.658036	1.93511	0.00497512	7.00551e-06	0.00487707	0.284762	0.557673	0.125323	0	0	9.8308	0.00171614	1	-1.19787	1	0.0288828	8.62396	0.0033177	1	9.16176	-0.615078	1	0.0308091	NA	NA	NA	NA	NA	NA	NA	NA
154	CHD8	SATB2	ENSG00000100888	ENSG00000119042	0 / 1 / 0 / 0	NA / NA	0	0	NA	NA	NA	21542	0.103916	0.514332	1.56905	0.00497512	15107	0.00202034	0.495816	2.18583	0.00497512	7.06115e-06	0.00488062	0.522579	0.896769	-0.192223	0	0	8.23438	0.00411042	1	-1.15239	1	0.0452449	0.875923	0.349321	1	7.80371	-0.35141	1	0.420596	NA	NA	NA	NA	NA	NA	NA	NA
155	NIPBL	ANP32E	ENSG00000164190	ENSG00000143401	1 / NA / 0 / 0	NA / NA	NA	0	NA	NA	NA	22762	0.00577381	0.348183	1.40785	0.00995025	11097	0.00483587	0.39451	1.72017	0.0199005	7.44367e-06	0.00505076	8.43645e-08	7.66413e-07	0.235288	0	0	NA	NA	NA	NA	NA	NA	0.684504	0.40804	-1	11.4603	0.277677	1	0.466754	NA	NA	NA	NA	NA	NA	NA	NA
156	CTNNB1	MDM2	ENSG00000168036	ENSG00000135679	1 / NA / 0 / 0	0 / 1	0	0	NA	NA	NA	12382	0.0200031	0.609045	1.51196	0.00497512	8725	0.00230863	0.544859	1.50592	0.0248756	7.65655e-06	0.00512855	6.29893e-05	0.000323759	0.0478073	4.68252e-06	5.77117e-06	NA	NA	NA	NA	NA	NA	0.616647	0.432296	-1	11.1999	0.332116	-1	0.485694	BRD-K64925568-001-01-8	AMG-232	0.08689	0.277263	1047	Nutlin-3a (-)	0.01737	0.163014
157	ATR	INCENP	ENSG00000175054	ENSG00000149503	1 / NA / 0 / 0	NA / NA	0	0	NA	NA	NA	17074	0.0280915	0.226005	1.62752	0.0497512	11568	0.000831581	0.413437	1.94559	0.00497512	7.73278e-06	0.00512855	1.81027e-12	3.74626e-11	0.320971	0	0	NA	NA	NA	NA	NA	NA	2.08706	0.148551	-1	10.0316	0.556277	1	0.251681	NA	NA	NA	NA	NA	NA	NA	NA
158	ATR	MRE11	ENSG00000175054	ENSG00000020922	0 / NA / 0 / 1	NA / 0	1	0	NA	NA	NA	17515	0.0358675	0.239886	1.22125	0.223881	10661	0.000146428	0.497429	1.6088	0.00497512	7.80973e-06	0.00513932	0.620983	1	0.446989	0	0	NA	NA	NA	NA	NA	NA	0.871544	0.350528	1	10.1154	-0.317094	1	0.421563	NA	NA	NA	NA	1048	Mirin	0.1165	0.314838
159	CHD8	MTA3	ENSG00000100888	ENSG00000057935	1 / NA / 0 / 0	NA / NA	0	0	NA	NA	NA	20991	0.0577756	0.130512	1.58314	0.199005	5823	0.000103024	0.420562	4.63981	0.00497512	7.85892e-06	0.00513932	0.000348911	0.00152525	0.134173	0	0	NA	NA	NA	NA	NA	NA	6.87378	0.00874697	-1	10.6962	0.967759	-1	0.0522608	NA	NA	NA	NA	NA	NA	NA	NA
160	CREBBP	TPR	ENSG00000005339	ENSG00000047410	0 / 1 / 0 / 1	NA / NA	0	0	NA	NA	NA	23710	0.0148209	0.205837	1.61386	0.0547264	15922	0.00149475	0.328445	1.73234	0.00497512	8.01581e-06	0.00517838	0.0601615	0.150271	0.459932	0	0	12.5975	0.000386258	1	-1.01767	1	0.0142364	2.0962	0.147666	1	12.672	-0.3278	-1	0.250805	NA	NA	NA	NA	NA	NA	NA	NA
161	KMT2D	ANAPC11	ENSG00000167548	ENSG00000141552	1 / NA / 0 / 1	NA / NA	0	0	NA	NA	NA	38459	0.00254973	0.196022	1.96454	0.00497512	25394	0.00272157	0.14714	1.4982	0.18408	8.37962e-06	0.00535171	2.90914e-15	9.32659e-14	-0.519772	0	0	NA	NA	NA	NA	NA	NA	16.9202	3.89844e-05	-1	11.7247	0.634612	-1	0.00257871	NA	NA	NA	NA	NA	NA	NA	NA
162	CHD8	GSK3B	ENSG00000100888	ENSG00000082701	0 / NA / 0 / 1	0 / 1	1	0	NA	NA	NA	20717	0.00794863	0.413563	2.0316	0.00497512	15656	0.0108057	0.247092	2.56236	0.0149254	8.40512e-06	0.00535275	0.905549	1	0.426242	0	0	NA	NA	NA	NA	NA	NA	3.28482	0.0699232	1	11.4144	-0.800223	1	0.164359	BRD-K18787491-001-08-6	U-0126	0.3137	0.477392	154	CHIR-99021	0.03989	0.210158
163	HUWE1	SMARCD2	ENSG00000086758	ENSG00000108604	1 / 0 / 0 / 0	NA / NA	0	0	NA	NA	NA	25739	0.827528	0.277586	0.865209	0.756219	11225	2.08302e-06	0.589409	1.90439	0.00497512	8.52524e-06	0.00541387	0.0039965	0.0137113	0.0182992	0.0798311	0.0861077	0.235233	0.62767	-1	0.274608	1	0.749188	0.347632	0.555457	-1	12.38	0.133907	-1	0.584868	NA	NA	NA	NA	NA	NA	NA	NA
164	EP300	WRN	ENSG00000100393	ENSG00000165392	0 / NA / 0 / 1	NA / NA	1	0	NA	NA	NA	30785	0.0142505	0.606166	1.6764	0.00497512	22256	0.0192136	0.628726	1.87983	0.00497512	8.85012e-06	0.00552624	0.365503	0.68104	0.539883	0	0	NA	NA	NA	NA	NA	NA	0.325457	0.568346	1	9.2462	-0.131998	1	0.595637	NA	NA	NA	NA	NA	NA	NA	NA
165	TTF1	WRN	ENSG00000125482	ENSG00000165392	1 / NA / 0 / 0	NA / NA	0	0	NA	NA	NA	14005	0.00725699	0.666338	1.78197	0.00497512	14194	0.0397907	0.689585	2.05665	0.00497512	9.25898e-06	0.00569476	0.013601	0.0408302	0.351872	0	0	NA	NA	NA	NA	NA	NA	3.26531	0.0707597	-1	9.16176	0.868546	-1	0.165531	NA	NA	NA	NA	NA	NA	NA	NA
166	LRP2	MRE11	ENSG00000081479	ENSG00000020922	1 / 0 / 0 / 0	NA / 1	0	0	NA	NA	NA	33855	0.0799847	0.21956	1.18793	0.19403	22896	9.40374e-05	0.45269	1.53977	0.00497512	9.3835e-06	0.00569476	0.00246035	0.00889017	-0.0497621	1.87945e-06	2.33792e-06	0.687351	0.407067	1	NA	1	0.567664	1.3745	0.24104	-1	10.0447	0.263896	1	0.333622	NA	NA	NA	NA	1048	Mirin	0.01812	0.166446
167	LRRK2	MYBBP1A	ENSG00000188906	ENSG00000132382	1 / NA / 0 / 0	NA / NA	0	0	NA	NA	NA	21607	0.00516613	0.278201	1.756	0.00995025	17541	0.00568951	0.350987	1.34168	0.0248756	9.39943e-06	0.00569476	5.13148e-14	1.35849e-12	-0.364396	0	0	NA	NA	NA	NA	NA	NA	8.98985	0.00271483	-1	11.6404	0.805393	1	0.0276466	NA	NA	NA	NA	NA	NA	NA	NA
168	TP53	PPP5C	ENSG00000141510	ENSG00000011485	1 / NA / 0 / 0	NA / NA	1	0	NA	NA	NA	59044	0.000452963	0.311224	1.43011	0.00995025	43769	0.02459	0.348942	1.19036	0.0696517	9.88423e-06	0.00592443	1.5224e-08	1.59195e-07	0.0415654	6.88635e-05	8.24399e-05	NA	NA	NA	NA	NA	NA	13.1162	0.000292748	1	11.4753	-0.337766	-1	0.00833161	NA	NA	NA	NA	NA	NA	NA	NA
169	ATF7IP	ATM	ENSG00000171681	ENSG00000149311	0 / 0 / 1 / 1	0 / 0	0	0	NA	NA	NA	14670	0.0134422	0.448972	1.90458	0.00497512	12438	0.00589445	0.28316	2.61975	0.0199005	1.00202e-05	0.00597398	0.999966	1	0.479919	0	0	4.08383	0.0432954	1	-0.879904	1	0.153432	11.6013	0.000659041	1	10.6284	-1.23384	1	0.0129152	BRD-K04701033-001-03-9	VE-822	0.4266	0.56986	1185	KU-60019	0.3464	0.522944
170	EP300	UBA2	ENSG00000100393	ENSG00000126261	1 / NA / 0 / 0	NA / NA	0	0	NA	NA	NA	30593	0.011327	0.223385	2.16989	0.00995025	21878	0.00763204	0.371685	1.6202	0.00995025	1.07886e-05	0.00618533	0.0046668	0.0157563	0.165962	0	0	NA	NA	NA	NA	NA	NA	0.790859	0.37384	1	12.0744	-0.247741	1	0.439983	NA	NA	NA	NA	NA	NA	NA	NA
171	DDX11	MTCH2	ENSG00000013573	ENSG00000109919	1 / NA / 0 / 0	NA / NA	NA	0	NA	NA	NA	8685	0.00351969	0.495622	1.4095	0.0248756	4358	0.00673923	0.583445	1.56241	0.0149254	1.10526e-05	0.00627253	0.00180853	0.00674104	-0.0854098	2.22045e-16	3.30981e-16	NA	NA	NA	NA	NA	NA	1.63513	0.200996	-1	12.0703	0.697995	-1	0.299806	NA	NA	NA	NA	NA	NA	NA	NA
172	ERBB4	FOXA1	ENSG00000178568	ENSG00000129514	1 / NA / 0 / 0	NA / NA	1	0	NA	NA	NA	17590	0.00379722	0.604989	1.61884	0.00497512	13546	0.00470456	0.531723	1.26901	0.0995025	1.10917e-05	0.0062747	0.0101676	0.031538	0.119837	0	0	NA	NA	NA	NA	NA	NA	4.61961	0.0316084	-1	2.34011	1.07991	-1	0.105609	NA	NA	NA	NA	NA	NA	NA	NA
173	KDM6A	WRN	ENSG00000147050	ENSG00000165392	0 / NA / 0 / 1	NA / NA	0	0	NA	NA	NA	17002	0.489202	0.593048	1.56692	0.00497512	5781	0.000736307	0.764859	2.26708	0.00497512	1.11684e-05	0.0062747	0.0302065	0.0824944	0.515341	0	0	NA	NA	NA	NA	NA	NA	1.57148	0.209992	-1	9.06941	0.293209	-1	0.307521	NA	NA	NA	NA	NA	NA	NA	NA
174	TET2	TAF1	ENSG00000168769	ENSG00000147133	0 / 0 / 0 / 1	NA / 0	0	0	NA	NA	NA	9667	0.0110249	0.340934	1.74364	0.00497512	8533	0.0110377	0.416191	1.4842	0.0149254	1.1296e-05	0.00633055	0.654327	1	0.492692	0	0	1.7019	0.19204	1	-0.6039	1	0.358061	3.57245	0.0587455	1	11.0073	-0.833137	1	0.149198	NA	NA	NA	NA	1732	TAF1_5496	0.09447	0.28741
175	SETD1B	ARID1B	ENSG00000139718	ENSG00000049618	0 / 0 / 0 / 1	NA / NA	1	0	NA	NA	NA	15236	0.00368556	0.554732	1.53794	0.00497512	12666	0.0169714	0.548256	1.39312	0.0298507	1.15635e-05	0.00645399	0.210727	0.435745	0.493784	0	0	0.105284	0.745579	1	-0.165261	1	0.836654	3.47995	0.0621164	-1	11.6579	1.08933	1	0.153908	NA	NA	NA	NA	NA	NA	NA	NA
176	TP53	ACTR5	ENSG00000141510	ENSG00000101442	1 / 0 / 0 / 0	NA / NA	0	0	NA	NA	NA	72594	0.969328	0.189591	0.863116	0.825871	37705	2.33481e-06	0.449515	1.42311	0.00497512	1.15739e-05	0.00645399	4.84299e-44	1.3885e-41	0.030397	0.00361258	0.00411104	1.18426	0.27649	1	-0.532455	-1	0.444924	19.1576	1.20354e-05	-1	9.09321	0.393705	-1	0.00125594	NA	NA	NA	NA	NA	NA	NA	NA
177	ASH1L	WRN	ENSG00000116539	ENSG00000165392	1 / 0 / 0 / 1	NA / NA	0	0	NA	NA	NA	24636	0.0411666	0.541807	1.50514	0.00497512	18286	0.00918314	0.636063	1.90155	0.00497512	1.16351e-05	0.00647203	0.00466565	0.0157527	0.471563	0	0	2.21577	0.136607	1	-0.5527	1	0.2929	1.08474	0.29764	-1	8.30593	0.527568	-1	0.379832	NA	NA	NA	NA	NA	NA	NA	NA
178	SMAD4	ALDH1B1	ENSG00000141646	ENSG00000137124	1 / NA / 0 / 0	NA / NA	0	0	NA	NA	NA	13676	0.0101809	0.49665	1.52481	0.00497512	6127	0.00252611	0.46854	1.42235	0.0746269	1.18363e-05	0.00655145	2.73723e-07	2.2565e-06	0.0151581	0.146794	0.156224	NA	NA	NA	NA	NA	NA	6.61139	0.0101329	-1	9.99613	1.1272	-1	0.056642	NA	NA	NA	NA	NA	NA	NA	NA
179	KDM6A	FANCA	ENSG00000147050	ENSG00000187741	1 / NA / 0 / 0	NA / NA	0	0	NA	NA	NA	12702	0.00185862	0.360676	1.28548	0.0995025	4645	0.00557966	0.572164	2.05732	0.00995025	1.25865e-05	0.00686496	2.043e-15	6.70531e-14	0.167989	0	0	NA	NA	NA	NA	NA	NA	0.667356	0.413975	-1	9.13114	0.249337	1	0.471417	NA	NA	NA	NA	NA	NA	NA	NA
180	KMT2A	TAF1	ENSG00000118058	ENSG00000147133	0 / 0 / 1 / 1	NA / 0	0	0	NA	NA	NA	19348	0.00336498	0.28809	1.61552	0.0149254	18446	0.0052807	0.348866	1.36453	0.039801	1.28848e-05	0.00693671	0.999099	1	0.591164	0	0	2.9996	0.0832852	1	-0.553982	1	0.220864	7.74451	0.0053876	1	11.0073	-0.641614	1	0.0400776	NA	NA	NA	NA	1732	TAF1_5496	0.2601	0.449571
181	PRKDC	ORC1	ENSG00000253729	ENSG00000085840	1 / 0 / 0 / 1	NA / NA	0	0	NA	NA	NA	18136	0.0532265	0.24698	1.63744	0.0497512	10209	0.000802724	0.407455	1.6905	0.00497512	1.29052e-05	0.00693671	3.52841e-15	1.1192e-13	0.523327	0	0	0.772517	0.379439	1	-0.428113	1	0.542439	7.5762	0.00591439	-1	7.15491	1.21678	1	0.0421125	NA	NA	NA	NA	NA	NA	NA	NA
182	TP53	COPS5	ENSG00000141510	ENSG00000121022	1 / 0 / 0 / 0	NA / NA	0	0.1775	NA	NA	NA	63857	0.137119	0.129366	1.42063	0.0746269	40147	0.00020998	0.276966	1.55123	0.00497512	1.30232e-05	0.00695092	3.4412e-37	7.24404e-35	-0.0202223	0.0528938	0.0575168	0.0842954	0.771559	-1	0.150443	-1	0.855554	13.7329	0.00021073	-1	11.4861	0.333894	-1	0.00690083	NA	NA	NA	NA	NA	NA	NA	NA
183	FBXW7	RAD50	ENSG00000109670	ENSG00000113522	0 / NA / 1 / 0	NA / NA	0	0	NA	NA	NA	13082	0.000146527	0.521854	1.65738	0.00497512	10791	0.071441	0.254934	1.35671	0.21393	1.34869e-05	0.00713051	0.999557	1	0.0297507	0.00439613	0.00498783	NA	NA	NA	NA	NA	NA	10.697	0.00107309	1	11.3186	-0.715696	1	0.0168112	NA	NA	NA	NA	NA	NA	NA	NA
184	ZNF451	WRN	ENSG00000112200	ENSG00000165392	0 / NA / 0 / 1	NA / NA	NA	0	NA	NA	NA	7516	0.0185389	0.538755	1.3633	0.0447761	8759	0.00272635	0.763141	2.19809	0.00497512	1.36075e-05	0.00715418	0.220538	0.452313	0.502327	0	0	NA	NA	NA	NA	NA	NA	1.19756	0.273809	1	9.16176	-0.479855	1	0.360829	NA	NA	NA	NA	NA	NA	NA	NA
185	ASCC3	GSK3B	ENSG00000112249	ENSG00000082701	0 / NA / 1 / 0	1 / 0	0	0	NA	NA	NA	16967	0.0601115	0.245729	1.0903	0.373134	11487	0.000101173	0.319664	3.3301	0.00497512	1.36386e-05	0.00715418	0.633265	1	0.383943	0	0	NA	NA	NA	NA	NA	NA	7.28475	0.00695423	1	11.6897	-0.89714	1	0.0460751	BRD-K06543683-066-02-1	bisindolylmaleimide-ix	0.04776	0.235924	154	CHIR-99021	0.1224	0.318245
186	PRDM9	ATM	ENSG00000164256	ENSG00000149311	0 / 0 / 1 / NA	0 / 0	1	0	NA	NA	NA	11809	0.00193601	0.396236	1.71089	0.0646766	11360	0.00910603	0.300976	2.88269	0.00995025	1.36953e-05	0.00715418	0.999995	1	NA	NA	NA	1.05169	0.305118	1	-0.324121	1	0.472593	9.6558	0.00188755	1	10.2573	-1.16907	1	0.0228007	BRD-K04701033-001-03-9	VE-822	0.9504	0.963952	152	CP466722	0.5505	0.682563
187	ATF7IP	GSK3B	ENSG00000171681	ENSG00000082701	0 / NA / 0 / 1	0 / 1	0	0	NA	NA	NA	13781	0.00263462	0.466174	2.1714	0.00995025	12759	0.0134221	0.234452	2.16606	0.0348259	1.46164e-05	0.00751503	0.985469	1	0.428192	0	0	NA	NA	NA	NA	NA	NA	2.64587	0.10382	1	11.4848	-0.607945	1	0.205072	BRD-K85849709-001-01-5	AZD2858	0.1556	0.339474	1025	SB216763	0.02965	0.191917
188	BRIP1	WRN	ENSG00000136492	ENSG00000165392	0 / NA / 0 / 1	NA / NA	1	0	NA	NA	NA	8326	0.00656966	0.600031	1.5323	0.00497512	8772	0.0190388	0.628437	1.81333	0.0199005	1.47472e-05	0.00754798	0.523376	0.897738	0.413641	0	0	NA	NA	NA	NA	NA	NA	1.20038	0.273245	-1	8.77575	0.603586	-1	0.360344	NA	NA	NA	NA	NA	NA	NA	NA
189	HDAC9	PTP4A1	ENSG00000048052	ENSG00000112245	1 / NA / 0 / 0	NA / NA	0	0	NA	NA	NA	11091	0.000167746	0.523733	1.52201	0.00497512	7311	0.0910369	0.31096	1.30386	0.164179	1.48376e-05	0.00757049	2.33824e-05	0.000131178	-0.0809156	8.65974e-15	1.26174e-14	NA	NA	NA	NA	NA	NA	1.33537	0.247852	1	12.5877	-0.523781	1	0.339238	NA	NA	NA	NA	NA	NA	NA	NA
190	REV1	SPHK2	ENSG00000135945	ENSG00000063176	1 / NA / NA / 0	NA / NA	0	0	NA	NA	NA	8073	0.00360327	0.421548	1.66438	0.0149254	5838	0.00467006	0.415722	2.07833	0.0497512	1.48594e-05	0.00757049	0.00247142	0.00892533	-0.184217	0	0	NA	NA	NA	NA	NA	NA	NA	NA	NA	NA	NA	NA	NA	NA	NA	NA	NA	NA	NA	NA	NA
191	NIPBL	ACTR8	ENSG00000164190	ENSG00000113812	1 / NA / 0 / 0	NA / NA	0	0	NA	NA	NA	22311	0.00285028	0.249735	1.9824	0.00497512	15554	0.0447792	0.344531	1.46116	0.0199005	1.50012e-05	0.0076083	0.00269878	0.00965699	0.0894409	0	0	NA	NA	NA	NA	NA	NA	5.5754	0.0182145	-1	9.64574	0.685296	-1	0.0778406	NA	NA	NA	NA	NA	NA	NA	NA
192	KMT2D	SUZ12	ENSG00000167548	ENSG00000178691	1 / NA / 0 / 0	NA / NA	1	0	NA	NA	NA	40924	0.115888	0.390831	1.29101	0.0447761	24465	0.000498172	0.470787	1.53146	0.00497512	1.52256e-05	0.00766992	1.58851e-14	4.53741e-13	0.331667	0	0	NA	NA	NA	NA	NA	NA	2.16268	0.141398	1	10.3349	-0.616526	1	0.24465	NA	NA	NA	NA	NA	NA	NA	NA
193	RB1	NUTF2	ENSG00000139687	ENSG00000102898	1 / NA / 0 / 0	NA / NA	NA	0	NA	NA	NA	20345	0.0169727	0.253044	2.03683	0.00497512	11897	0.0102933	0.317562	1.70873	0.0149254	1.53375e-05	0.00770893	2.8075e-06	1.89773e-05	-0.22586	0	0	NA	NA	NA	NA	NA	NA	4.33902	0.0372483	-1	11.7527	0.590986	-1	0.115702	NA	NA	NA	NA	NA	NA	NA	NA
194	RFC1	RFC3	ENSG00000035928	ENSG00000133119	1 / NA / 0 / 0	NA / NA	1	0	NA	NA	NA	8858	0.00526946	0.27953	1.89691	0.0298507	7865	0.00422077	0.437723	1.60444	0.0199005	1.55761e-05	0.00779394	1.7692e-10	2.6126e-09	0.103649	0	0	NA	NA	NA	NA	NA	NA	8.89026	0.00286696	-1	9.47562	1.48473	-1	0.0284384	NA	NA	NA	NA	NA	NA	NA	NA
195	LRRK2	ATM	ENSG00000188906	ENSG00000149311	0 / 0 / 1 / 1	0 / 0	0	0	NA	NA	NA	23628	0.0696038	0.3433	1.574	0.079602	16640	0.000485075	0.301756	3.0798	0.00497512	1.57342e-05	0.00785548	1	1	0.417236	0	0	2.31765	0.127913	1	-0.43729	1	0.281933	9.77225	0.00177166	1	10.8276	-0.803858	1	0.022057	BRD-K04701033-001-03-9	VE-822	0.3237	0.485218	1185	KU-60019	0.2536	0.443195
196	EZH2	DPY30	ENSG00000106462	ENSG00000162961	1 / NA / 0 / 0	NA / NA	1	0	NA	NA	NA	8125	0.435422	0.255069	0.940276	0.587065	3299	1.05755e-05	0.680916	1.83891	0.00497512	1.58118e-05	0.00787669	0.00570483	0.0188548	0.119736	0	0	NA	NA	NA	NA	NA	NA	0.14601	0.702378	-1	10.9328	0.194241	1	0.713176	NA	NA	NA	NA	NA	NA	NA	NA
197	LRP2	ENY2	ENSG00000081479	ENSG00000120533	1 / NA / 0 / 0	NA / NA	0	0	NA	NA	NA	29683	0.00227629	0.445453	1.40393	0.00497512	15823	0.0204712	0.32333	1.34302	0.0597015	1.61992e-05	0.00798101	0.0134731	0.0404979	-0.125842	0	0	NA	NA	NA	NA	NA	NA	7.52214	0.00609452	-1	11.1225	0.639667	1	0.0428448	NA	NA	NA	NA	NA	NA	NA	NA
198	DOCK5	PRPF19	ENSG00000147459	ENSG00000110107	1 / NA / 0 / 0	NA / NA	0	0	NA	NA	NA	12830	0.102333	0.249437	1.96468	0.0248756	7932	0.00111592	0.36405	2.33742	0.00497512	1.64871e-05	0.00805208	0.000502931	0.00212506	-0.291644	0	0	NA	NA	NA	NA	NA	NA	2.13457	0.144011	-1	12.4721	0.67863	-1	0.247122	NA	NA	NA	NA	NA	NA	NA	NA
199	TP53BP1	RAD9A	ENSG00000067369	ENSG00000172613	1 / NA / 0 / 0	NA / NA	1	0	NA	NA	NA	11405	0.00581331	0.366351	2.0881	0.00497512	10326	0.00993403	0.482713	1.35704	0.0497512	1.66457e-05	0.0080786	0.00397956	0.0136595	-0.256497	0	0	NA	NA	NA	NA	NA	NA	3.00482	0.083017	-1	9.79296	0.673759	1	0.180676	NA	NA	NA	NA	NA	NA	NA	NA
200	TP53	HJURP	ENSG00000141510	ENSG00000123485	1 / 0 / 0 / 0	NA / NA	0	0	NA	NA	NA	54920	1.84906e-05	0.240393	2.09711	0.00497512	10014	0.31575	0.317902	1.0195	0.492537	1.6658e-05	0.0080786	8.91274e-294	7.76591e-290	0.225682	0	0	0.692582	0.405287	1	-0.391371	-1	0.566153	32.5574	1.15724e-08	-1	9.30191	0.589702	-1	7.73378e-06	NA	NA	NA	NA	NA	NA	NA	NA
201	TP53	COPS6	ENSG00000141510	ENSG00000168090	1 / 0 / 0 / 0	NA / NA	0	0	NA	NA	NA	61232	0.00477686	0.176432	2.00343	0.00995025	42815	0.00870422	0.231793	1.47103	0.0348259	1.67577e-05	0.0080786	0.0131681	0.0397019	0.0155753	0.135991	0.144985	0.0590939	0.807934	1	-0.14785	1	0.87989	8.86058	0.00291395	1	11.5206	-0.592555	-1	0.0287002	NA	NA	NA	NA	NA	NA	NA	NA
202	REV3L	ALKBH2	ENSG00000009413	ENSG00000189046	1 / NA / 0 / 0	NA / NA	0	0	NA	NA	NA	17020	0.00627961	0.0671189	1.79215	0.159204	13076	0.00290903	0.341969	2.49615	0.00497512	1.68174e-05	0.00807975	0.000245356	0.00110864	-0.376472	0	0	NA	NA	NA	NA	NA	NA	7.35741	0.0066787	-1	9.44782	0.753644	-1	0.0450637	NA	NA	NA	NA	NA	NA	NA	NA
203	KMT2B	SUZ12	ENSG00000272333	ENSG00000178691	1 / NA / 0 / 0	NA / NA	1	0	NA	NA	NA	22010	0.326244	0.340844	1.09214	0.318408	12747	2.871e-05	0.559278	1.76135	0.00497512	1.71779e-05	0.00812397	0.00474791	0.0160024	0.219097	0	0	NA	NA	NA	NA	NA	NA	0.830021	0.362267	1	10.481	-0.409016	1	0.430847	NA	NA	NA	NA	NA	NA	NA	NA
204	KDM6A	ARID2	ENSG00000147050	ENSG00000189079	0 / 0 / 0 / 1	NA / NA	0	0	-0.43	-1.297	-0.208	13602	0.0153217	0.336324	1.22595	0.144279	3851	0.000461093	0.605068	1.84709	0.0149254	1.75439e-05	0.00824488	0.37842	0.700226	0.55255	0	0	3.26168	0.0709163	1	-0.58955	1	0.201962	0.838908	0.359709	-1	10.0936	0.246591	-1	0.428877	NA	NA	NA	NA	NA	NA	NA	NA
205	PRKCA	INCENP	ENSG00000154229	ENSG00000149503	1 / NA / NA / 0	NA / NA	1	0	NA	NA	NA	8072	0.00480239	0.354082	2.34835	0.00995025	9316	0.0108134	0.341186	1.51753	0.0298507	1.77489e-05	0.00832376	0.00279307	0.00995563	-0.090419	0	0	NA	NA	NA	NA	NA	NA	NA	NA	NA	NA	NA	NA	NA	NA	NA	NA	NA	NA	NA	NA	NA
206	RB1	PRMT6	ENSG00000139687	ENSG00000198890	1 / NA / 0 / 0	NA / NA	0	0	NA	NA	NA	18109	0.00193082	0.36522	2.10178	0.0149254	11535	0.0181365	0.469028	1.50723	0.0298507	1.79209e-05	0.00838686	2.69725e-06	1.82974e-05	-0.0141077	0.176889	0.187402	NA	NA	NA	NA	NA	NA	2.75805	0.0967662	1	9.76474	-0.360179	-1	0.196931	NA	NA	NA	NA	NA	NA	NA	NA
207	PRKDC	WRN	ENSG00000253729	ENSG00000165392	0 / 0 / 0 / 1	NA / NA	0	0	NA	NA	NA	19210	0.167369	0.555286	1.46342	0.00497512	13954	0.00390947	0.686256	2.1148	0.00497512	1.84941e-05	0.00858342	0.0343414	0.0922522	0.541165	0	0	3.86509	0.0493006	1	-0.765535	1	0.164385	0.552798	0.457177	-1	8.4951	0.280797	-1	0.505386	NA	NA	NA	NA	NA	NA	NA	NA
208	JMJD1C	CDC16	ENSG00000171988	ENSG00000130177	1 / NA / 0 / 0	NA / NA	0	0	NA	NA	NA	13660	3.46197e-05	0.373698	3.10976	0.00497512	2742	0.303442	0.32004	1.15553	0.318408	1.89217e-05	0.00876375	0.00218085	0.00797643	-0.0407977	9.36e-05	0.000111676	NA	NA	NA	NA	NA	NA	7.63044	0.00573913	-1	11.6255	0.84712	-1	0.0414276	NA	NA	NA	NA	NA	NA	NA	NA
209	SETD1B	BRD9	ENSG00000139718	ENSG00000028310	1 / NA / NA / 0	NA / 1	NA	0	NA	NA	NA	14090	0.000335861	0.335959	1.93239	0.00995025	10168	0.0601226	0.411954	1.47275	0.0845771	1.92585e-05	0.00888304	1.22803e-06	8.91776e-06	0.111693	0	0	NA	NA	NA	NA	NA	NA	NA	NA	NA	NA	NA	NA	NA	NA	NA	NA	NA	1928	I-BRD9	0.02907	0.191917
210	BRCA1	NBN	ENSG00000012048	ENSG00000104320	1 / NA / 0 / 0	NA / NA	1	0	NA	NA	NA	10035	0.00447904	0.546977	1.55279	0.0149254	8457	0.0533363	0.597871	1.94168	0.00497512	1.99676e-05	0.00917238	0.00396644	0.0136194	0.200336	0	0	NA	NA	NA	NA	NA	NA	2.38069	0.122844	1	11.3347	-0.629472	1	0.225705	NA	NA	NA	NA	NA	NA	NA	NA
211	CREBBP	RAD54B	ENSG00000005339	ENSG00000197275	1 / NA / 0 / 0	NA / NA	0	0	NA	NA	NA	28400	0.524928	0.00282885	0.0490683	0.970149	14075	7.08043e-06	0.494444	1.87541	0.00497512	2.01568e-05	0.00922148	7.82662e-17	3.18088e-15	-0.0435623	3.025e-05	3.65502e-05	NA	NA	NA	NA	NA	NA	4.41828	0.0355558	-1	6.14426	1.14231	-1	0.112732	NA	NA	NA	NA	NA	NA	NA	NA
212	CKAP5	EP400	ENSG00000175216	ENSG00000183495	0 / 0 / 0 / 1	NA / NA	0	0	NA	NA	NA	13518	0.000171007	0.345381	2.51058	0.00497512	14890	0.0756819	0.25055	1.16379	0.283582	2.04593e-05	0.0093117	0.0191748	0.0553015	0.450916	0	0	0.0143347	0.904699	1	-0.0442321	1	0.940595	1.89133	0.169051	-1	11.4544	0.549187	-1	0.270986	NA	NA	NA	NA	NA	NA	NA	NA
213	MMP16	PLK1	ENSG00000156103	ENSG00000166851	1 / NA / 0 / 0	1 / 0	0	0	NA	NA	NA	8988	0.033714	0.278892	1.77827	0.0348259	7944	0.00107254	0.396496	1.69078	0.0149254	2.09633e-05	0.00947443	9.25801e-15	2.73772e-13	-0.0570724	4.57249e-08	5.89532e-08	NA	NA	NA	NA	NA	NA	7.56634	0.00594683	-1	10.2878	1.17358	1	0.0422354	BRD-K90382497-001-10-7	GW-843682X	0.008846	0.199167	1179	MK-1775	0.5495	0.681772
214	RB1	POLE2	ENSG00000139687	ENSG00000100479	1 / NA / 0 / 0	NA / NA	0	0	NA	NA	NA	22820	0.232655	0.200854	1.75763	0.0348259	10600	0.000491421	0.381964	1.6519	0.00497512	2.19106e-05	0.00977019	9.15033e-44	2.60479e-41	-0.0839426	8.88178e-16	1.31199e-15	NA	NA	NA	NA	NA	NA	7.34946	0.00670828	-1	6.88945	1.38638	-1	0.0451632	NA	NA	NA	NA	NA	NA	NA	NA
215	NUP205	PALB2	ENSG00000155561	ENSG00000083093	1 / 0 / 0 / 1	NA / NA	0	0	NA	NA	NA	12977	0.00175149	0.362556	1.59568	0.0149254	7446	0.0190515	0.492112	1.40798	0.039801	2.19228e-05	0.00977019	0.00269165	0.00963425	0.570998	0	0	1.19018	0.275294	1	-0.526001	1	0.443758	0.0649187	0.798884	1	9.50766	-0.0810681	1	0.803724	NA	NA	NA	NA	NA	NA	NA	NA
216	ARID4B	ACBD5	ENSG00000054267	ENSG00000107897	0 / NA / 1 / 0	NA / NA	0	0	NA	NA	NA	12341	0.00584512	0.376661	2.11412	0.039801	9547	0.00287628	0.421045	1.93971	0.0298507	2.2064e-05	0.00978191	0.875864	1	0.178992	0	0	NA	NA	NA	NA	NA	NA	10.2385	0.00137542	1	10.8291	-1.05675	1	0.0192504	NA	NA	NA	NA	NA	NA	NA	NA
217	ASH1L	TAF1	ENSG00000116539	ENSG00000147133	0 / 0 / 0 / 1	NA / 1	0	0	NA	NA	NA	20518	0.0145277	0.295885	1.67441	0.00995025	18248	0.00564999	0.355293	1.40118	0.0248756	2.23814e-05	0.00985701	0.993792	1	0.703631	0	0	0.274473	0.600347	1	-0.163266	1	0.728045	5.00989	0.0252029	1	10.4886	-0.783092	1	0.0932252	NA	NA	NA	NA	1732	TAF1_5496	0.0163	0.159769
218	CREBBP	PRPF19	ENSG00000005339	ENSG00000110107	1 / NA / 0 / 0	NA / NA	0	0	NA	NA	NA	27961	0.434367	0.103416	0.945354	0.552239	14145	8.72531e-06	0.314198	2.11362	0.00995025	2.28517e-05	0.0100052	2.06895e-05	0.000117385	-0.254045	0	0	NA	NA	NA	NA	NA	NA	2.77137	0.0959638	-1	12.391	0.523664	-1	0.195969	NA	NA	NA	NA	NA	NA	NA	NA
219	ATR	SEM1	ENSG00000175054	ENSG00000127922	1 / NA / 0 / 0	NA / NA	0	0	NA	NA	NA	17546	0.0373836	0.23972	1.59317	0.0646766	11617	0.00175025	0.33084	2.10844	0.00497512	2.3062e-05	0.0100384	4.27513e-05	0.000227607	-0.153768	0	0	NA	NA	NA	NA	NA	NA	2.60266	0.106685	-1	11.9769	0.602622	1	0.208421	NA	NA	NA	NA	NA	NA	NA	NA
220	TET2	RAD50	ENSG00000168769	ENSG00000113522	0 / NA / 1 / 0	NA / NA	0	0	NA	NA	NA	11119	0.0114242	0.479683	1.53127	0.0149254	8872	0.0250817	0.452231	2.21322	0.00497512	2.32672e-05	0.0100956	0.995573	1	0.182423	0	0	NA	NA	NA	NA	NA	NA	10.0855	0.00149439	1	11.3962	-1.44484	1	0.0201466	NA	NA	NA	NA	NA	NA	NA	NA
221	RIF1	UBA2	ENSG00000080345	ENSG00000126261	0 / NA / 0 / 1	NA / NA	0	0	NA	NA	NA	12788	0.00222946	0.315676	2.45945	0.00497512	11644	0.017545	0.342415	1.32921	0.109453	2.32885e-05	0.0100956	0.281775	0.552858	0.41044	0	0	NA	NA	NA	NA	NA	NA	0.626171	0.428763	1	11.9465	-0.305036	1	0.48293	NA	NA	NA	NA	NA	NA	NA	NA
222	KMT2E	CHD8	ENSG00000005483	ENSG00000100888	0 / 0 / 0 / 1	NA / NA	0	0	NA	NA	NA	10850	0.0511666	0.354992	1.10494	0.313433	6782	0.00013384	0.559246	1.69515	0.00995025	2.33411e-05	0.0100956	0.0248083	0.0693394	0.491579	0	0	4.4304	0.0353042	1	-0.861451	1	0.138523	2.6795	0.101648	1	11.7915	-0.688445	1	0.202686	NA	NA	NA	NA	NA	NA	NA	NA
223	KMT2B	RAD50	ENSG00000272333	ENSG00000113522	0 / NA / 1 / 0	NA / NA	0	0	NA	NA	NA	19561	0.0130877	0.50563	1.66099	0.00497512	15523	0.0132653	0.325589	1.73165	0.0248756	2.34592e-05	0.0101055	0.999952	1	-0.125045	0	0	NA	NA	NA	NA	NA	NA	22.082	2.61253e-06	1	11.3962	-1.34483	1	0.000453061	NA	NA	NA	NA	NA	NA	NA	NA
224	KMT2D	BCAS2	ENSG00000167548	ENSG00000116752	1 / NA / 0 / 0	NA / NA	0	0	NA	NA	NA	37626	0.00083832	0.290703	1.77008	0.00497512	16402	0.0432047	0.406484	1.17132	0.119403	2.34865e-05	0.0101055	3.28464e-17	1.40624e-15	-0.341136	0	0	NA	NA	NA	NA	NA	NA	2.49355	0.114313	1	10.3653	-0.341409	-1	0.216751	NA	NA	NA	NA	NA	NA	NA	NA
225	PLA2R1	RAD54B	ENSG00000153246	ENSG00000197275	1 / NA / 0 / 0	NA / NA	0	0	NA	NA	NA	13236	0.0464553	0.150317	2.38357	0.0746269	8513	0.000313821	0.474569	1.65444	0.0199005	2.36102e-05	0.0101217	8.59377e-05	0.000429153	-0.118923	0	0	NA	NA	NA	NA	NA	NA	0.659853	0.416612	-1	7.16762	0.386804	1	0.473497	NA	NA	NA	NA	NA	NA	NA	NA
226	PTEN	ZIC2	ENSG00000171862	ENSG00000043355	1 / NA / 0 / 0	NA / NA	0	0	NA	NA	NA	27111	0.00610201	0.345989	1.75381	0.0348259	20155	0.00409664	0.393904	1.3915	0.0248756	2.36148e-05	0.0101217	3.33605e-11	5.56949e-10	-0.260125	0	0	NA	NA	NA	NA	NA	NA	0.25972	0.610312	1	3.75605	-0.126826	1	0.631258	NA	NA	NA	NA	NA	NA	NA	NA
227	TP53	SYT1	ENSG00000141510	ENSG00000067715	1 / 0 / 0 / 0	NA / NA	0	0	NA	NA	NA	68464	0.424734	0.13517	0.994731	0.502488	22776	2.04416e-05	0.455626	1.51695	0.00497512	2.36598e-05	0.0101217	1.63841e-09	2.03714e-08	-0.130137	0	0	0.180416	0.671016	1	-0.161348	-1	0.782424	11.0089	0.000906768	1	6.7593	-0.300007	-1	0.0153788	NA	NA	NA	NA	NA	NA	NA	NA
228	LRRK2	WRN	ENSG00000188906	ENSG00000165392	1 / 0 / 0 / 0	NA / NA	0	0	NA	NA	NA	22889	0.0303436	0.643662	1.76222	0.00497512	18532	0.0293704	0.734774	2.17825	0.00497512	2.39835e-05	0.0102106	0.000570791	0.00238252	-0.062268	2.43411e-09	3.21961e-09	4.50375	0.0338205	1	-0.795634	1	0.135086	0.881358	0.34783	1	8.77575	-0.316734	1	0.419432	NA	NA	NA	NA	NA	NA	NA	NA
229	SHPRH	NBN	ENSG00000146414	ENSG00000104320	0 / NA / 0 / 1	NA / NA	0	0	NA	NA	NA	13816	0.0663282	0.469463	1.34748	0.039801	8846	0.00173	0.500782	1.65589	0.00497512	2.45873e-05	0.0104191	0.657865	1	0.428179	0	0	NA	NA	NA	NA	NA	NA	0.48646	0.485511	-1	11.4895	0.238219	1	0.527917	NA	NA	NA	NA	NA	NA	NA	NA
230	NIPBL	FOXA1	ENSG00000164190	ENSG00000129514	1 / NA / 0 / 0	NA / NA	0	0	NA	NA	NA	22226	0.000841623	0.567147	1.54534	0.00995025	21391	0.0289401	0.518989	1.23818	0.0945274	2.47573e-05	0.0104714	0.000562857	0.00235244	0.083982	8.88178e-16	1.31199e-15	NA	NA	NA	NA	NA	NA	5.81989	0.015846	-1	1.68045	1.35914	-1	0.0722378	NA	NA	NA	NA	NA	NA	NA	NA
231	CKAP5	UBA2	ENSG00000175216	ENSG00000126261	0 / NA / 0 / 1	NA / NA	0	0.26	NA	NA	NA	16832	0.0506793	0.295334	2.28803	0.00497512	13294	0.00467678	0.374478	1.48542	0.0199005	2.52619e-05	0.0106539	0.183265	0.387876	0.478735	0	0	NA	NA	NA	NA	NA	NA	1.06649	0.301739	-1	12.2696	0.402082	1	0.383004	NA	NA	NA	NA	NA	NA	NA	NA
232	ATF7IP	MTA2	ENSG00000171681	ENSG00000149480	1 / NA / 0 / 0	NA / NA	0	0	NA	NA	NA	12023	6.9192e-05	0.499056	1.45674	0.00497512	14304	0.140316	0.272492	1.00767	0.487562	2.53377e-05	0.0106539	1.8246e-14	5.16686e-13	-0.130205	0	0	NA	NA	NA	NA	NA	NA	2.67848	0.101713	-1	12.0409	0.88205	-1	0.20274	NA	NA	NA	NA	NA	NA	NA	NA
233	ZBTB20	PLK1	ENSG00000181722	ENSG00000166851	1 / 0 / NA / 0	0 / 1	NA	0	NA	NA	NA	12787	0.0108219	0.274504	1.98938	0.0199005	9674	0.0220225	0.384803	1.71838	0.00497512	2.53789e-05	0.0106539	1.32537e-22	1.07666e-20	-0.160357	0	0	0.0451238	0.831776	-1	0.097379	1	0.895184	NA	NA	NA	NA	NA	NA	NA	BRD-K70511574-001-06-9	HMN-214	0.2235	0.399528	1179	MK-1775	0.001062	0.0597598
234	KANSL1	BICRA	ENSG00000120071	ENSG00000063169	1 / NA / 0 / 0	NA / NA	NA	0	NA	NA	NA	7460	0.00793965	0.334864	2.7697	0.00497512	3793	0.0173455	0.408767	2.27355	0.0348259	2.56182e-05	0.0106683	6.22123e-07	4.78568e-06	0.282408	0	0	NA	NA	NA	NA	NA	NA	2.31644	0.128013	1	9.54641	-0.667761	1	0.231072	NA	NA	NA	NA	NA	NA	NA	NA
235	PRKDC	PARP1	ENSG00000253729	ENSG00000143799	1 / 0 / 0 / 1	0 / 1	0	0.2	0.31	-2.238	-1.59	19200	0.347791	0.328132	1.14249	0.218905	12306	6.32392e-05	0.48677	1.73212	0.00497512	2.57012e-05	0.0106683	1.06714e-07	9.50408e-07	0.598373	0	0	1.111	0.291865	1	-0.465855	1	0.459647	10.8025	0.00101364	-1	12.7767	0.949927	-1	0.0163307	BRD-K00615600-001-12-9	AG-14361	0.1126	0.299851	1495	Olaparib	0.02515	0.183551
236	NCAPD2	RBM14	ENSG00000010292	ENSG00000239306	1 / NA / 0 / 1	NA / NA	0	0	NA	NA	NA	10033	0.0386423	0.268717	1.60076	0.0547264	6838	0.000380245	0.438921	1.44329	0.0298507	2.57465e-05	0.0106683	2.83807e-07	2.33119e-06	0.548636	0	0	NA	NA	NA	NA	NA	NA	6.09973	0.0135203	-1	11.1762	1.35816	-1	0.0663329	NA	NA	NA	NA	NA	NA	NA	NA
237	TP53	TDG	ENSG00000141510	ENSG00000139372	1 / 0 / 0 / 0	NA / NA	0	0	NA	NA	NA	58571	0.00194571	0.414669	1.36267	0.00497512	25584	0.0142919	0.348097	1.12426	0.174129	2.58245e-05	0.0106809	2.50797e-156	3.75082e-153	0.100103	0	0	0.717949	0.396817	1	-0.415062	-1	0.558308	27.2032	1.83158e-07	-1	9.8346	0.536361	-1	6.58372e-05	NA	NA	NA	NA	NA	NA	NA	NA
238	RERE	PTEN	ENSG00000142599	ENSG00000171862	0 / 1 / 0 / 0	NA / NA	NA	0	NA	NA	NA	18052	0.0479404	0.0465753	2.37602	0.0646766	13099	0.00054045	0.288279	2.13015	0.0149254	2.665e-05	0.0109415	0.782673	1	0.0812811	6.66134e-15	9.72118e-15	13.3107	0.000263902	1	-1.14677	1	0.0113876	6.66549	0.00982978	1	12.0633	-0.941714	1	0.055702	NA	NA	NA	NA	NA	NA	NA	NA
239	HUWE1	ATM	ENSG00000086758	ENSG00000149311	0 / 1 / 0 / 0	0 / 0	0	0	NA	NA	NA	20954	0.0256722	0.402506	1.84324	0.00995025	14846	0.0197231	0.301792	3.12281	0.00497512	2.66987e-05	0.0109415	1	1	0.391931	0	0	16.4912	4.88766e-05	1	-1.22489	1	0.00514586	4.71382	0.0299212	1	10.7249	-0.482452	-1	0.102431	BRD-K04701033-001-03-9	VE-822	0.9311	0.950141	152	CP466722	0.4463	0.60252
240	TP53BP1	MUTYH	ENSG00000067369	ENSG00000132781	1 / NA / 0 / 0	NA / NA	0	0	NA	NA	NA	14215	0.302501	0.364398	1.14702	0.348259	8697	4.90008e-05	0.524633	2.97617	0.00497512	2.72488e-05	0.0111263	0.000134127	0.000642103	-0.23328	0	0	NA	NA	NA	NA	NA	NA	10.9547	0.000933653	-1	8.83988	1.60203	-1	0.0156248	NA	NA	NA	NA	NA	NA	NA	NA
241	SHANK2	TTK	ENSG00000162105	ENSG00000112742	1 / NA / 0 / 0	0 / 0	0	0	NA	NA	NA	12731	0.0210494	0.248336	1.57108	0.0696517	9283	0.000710577	0.429065	1.6166	0.0248756	2.74558e-05	0.0111474	2.13056e-10	3.09424e-09	-0.258016	0	0	NA	NA	NA	NA	NA	NA	9.01643	0.00267564	-1	7.91856	1.62258	-1	0.0274331	BRD-K45551181-001-02-1	MPI-0479605	0.07494	0.264887	294	MPS-1-IN-1	0.2431	0.433321
242	KDM5B	NIPBL	ENSG00000117139	ENSG00000164190	0 / 0 / 0 / 1	NA / NA	0	0	NA	NA	NA	12209	0.0116607	0.476814	1.50112	0.0149254	2322	0.0030165	0.441939	1.49054	0.0497512	2.76367e-05	0.0111828	0.977774	1	0.471905	0	0	7.39774	0.00653057	1	-0.914948	1	0.0568501	3.65929	0.0557575	1	11.6685	-0.669203	1	0.144849	NA	NA	NA	NA	NA	NA	NA	NA
243	ERBB4	POLR3G	ENSG00000178568	ENSG00000113356	1 / NA / 0 / 0	NA / NA	0	0	NA	NA	NA	17415	0.0119927	0.370365	1.50875	0.0696517	12791	0.00166882	0.319775	2.51283	0.0199005	2.90682e-05	0.0115909	8.77388e-07	6.5514e-06	-0.282756	0	0	NA	NA	NA	NA	NA	NA	1.12563	0.288709	-1	7.00908	0.333509	1	0.37274	NA	NA	NA	NA	NA	NA	NA	NA
244	DICER1	COPS6	ENSG00000100697	ENSG00000168090	0 / NA / 0 / 1	NA / NA	0	0	NA	NA	NA	10996	0.0499164	0.224361	1.544	0.139303	6817	0.000808101	0.408025	2.02562	0.00497512	2.92569e-05	0.0115909	0.129145	0.28909	-0.520461	0	0	NA	NA	NA	NA	NA	NA	8.64547	0.00327875	-1	12.3443	0.931085	-1	0.0306073	NA	NA	NA	NA	NA	NA	NA	NA
245	RB1	PLRG1	ENSG00000139687	ENSG00000171566	1 / NA / 0 / 0	NA / NA	0	0	NA	NA	NA	18228	0.00239777	0.253285	1.9404	0.0199005	13355	0.118295	0.382118	2.02769	0.00497512	2.9368e-05	0.0116004	0.0113058	0.0346773	-0.00820512	0.432236	0.446684	NA	NA	NA	NA	NA	NA	2.12693	0.14473	-1	10.955	0.349842	-1	0.24784	NA	NA	NA	NA	NA	NA	NA	NA
246	ASCC3	ALKBH2	ENSG00000112249	ENSG00000189046	1 / NA / 0 / 0	NA / NA	1	0	NA	NA	NA	14887	0.0058466	0.118476	2.77626	0.0199005	13925	0.016234	0.308019	2.25475	0.0149254	2.94632e-05	0.0116004	0.00306595	0.0108192	-0.299162	0	0	NA	NA	NA	NA	NA	NA	1.1934	0.274645	1	9.13312	-0.414069	1	0.361446	NA	NA	NA	NA	NA	NA	NA	NA
247	NIPBL	MDM2	ENSG00000164190	ENSG00000135679	1 / NA / 0 / 0	0 / 1	0	0	NA	NA	NA	23626	0.00787537	0.544761	1.42181	0.00497512	20654	0.0085302	0.461298	1.26907	0.0845771	2.95298e-05	0.0116004	0.000221062	0.00100911	0.176878	0	0	NA	NA	NA	NA	NA	NA	1.54896	0.21329	1	11.6333	-0.372873	1	0.310398	BRD-K79584249-001-01-3	CGM097	0.3958	0.545069	1047	Nutlin-3a (-)	0.01958	0.169647
248	SMC4	TTK	ENSG00000113810	ENSG00000112742	1 / 0 / 0 / 1	1 / 0	0	0	NA	NA	NA	13826	0.150386	0.212155	1.33023	0.199005	9089	0.000191039	0.439426	1.679	0.00497512	2.96845e-05	0.0116335	1.0532e-08	1.13373e-07	0.715565	0	0	0.929577	0.334973	1	-0.460063	1	0.501434	3.74926	0.052831	-1	8.2812	1.06438	1	0.14054	BRD-K45551181-001-02-1	MPI-0479605	0.005984	0.191117	294	MPS-1-IN-1	0.2992	0.482064
249	MMP16	PKMYT1	ENSG00000156103	ENSG00000127564	1 / NA / 0 / 0	NA / NA	0	0	NA	NA	NA	10677	0.132751	0.314196	1.56945	0.0447761	7884	0.000967181	0.482883	1.49072	0.00497512	2.98223e-05	0.0116671	5.45399e-13	1.22493e-11	-0.0613801	4.08824e-09	5.38412e-09	NA	NA	NA	NA	NA	NA	4.86688	0.027377	-1	9.35255	0.841338	1	0.0974941	NA	NA	NA	NA	NA	NA	NA	NA
250	JMJD1C	ATM	ENSG00000171988	ENSG00000149311	0 / 1 / 0 / 1	0 / 1	0	0	NA	NA	NA	15629	0.00282088	0.372726	1.63285	0.0696517	11270	0.004223	0.272417	2.49588	0.0348259	3.0079e-05	0.0117082	1	1	0.608911	0	0	10.4704	0.00121303	1	-1.12329	1	0.0241564	2.70059	0.100311	1	10.9324	-0.50164	1	0.201093	BRD-K04701033-001-03-9	VE-822	0.2376	0.412511	1185	KU-60019	0.01841	0.166851
251	EZH2	H2AFZ	ENSG00000106462	ENSG00000164032	1 / NA / 0 / 1	NA / NA	NA	0	NA	NA	NA	6875	0.0376575	0.370751	1.63514	0.0597015	6166	0.00259626	0.687101	1.87315	0.00497512	3.02038e-05	0.0117082	1.03483e-10	1.58946e-09	0.677796	0	0	NA	NA	NA	NA	NA	NA	12.5279	0.000400923	-1	12.8542	1.98153	-1	0.00991841	NA	NA	NA	NA	NA	NA	NA	NA
252	NAV2	PLK1	ENSG00000166833	ENSG00000166851	1 / NA / 0 / 0	1 / 0	NA	0	NA	NA	NA	15592	0.0476402	0.180114	1.34045	0.218905	9019	0.000139944	0.368568	1.65423	0.0199005	3.02074e-05	0.0117082	9.04984e-15	2.6817e-13	-0.124073	0	0	NA	NA	NA	NA	NA	NA	3.2298	0.0723094	-1	10.2878	0.665787	1	0.167439	BRD-K83699324-001-01-1	NMS-1286937	0.038	0.226987	1179	MK-1775	0.2479	0.437879
253	PCGF3	POLD1	ENSG00000185619	ENSG00000062822	1 / NA / NA / 0	NA / NA	NA	0	NA	NA	NA	5466	0.0140649	0.313181	1.75008	0.0696517	5417	0.00119962	0.42702	1.7273	0.0248756	3.0373e-05	0.0117391	8.63645e-05	0.000431037	0.143055	0	0	NA	NA	NA	NA	NA	NA	NA	NA	NA	NA	NA	NA	NA	NA	NA	NA	NA	NA	NA	NA	NA
254	PTEN	UBA2	ENSG00000171862	ENSG00000126261	0 / NA / 1 / 0	NA / NA	0	0	NA	NA	NA	29008	0.0565132	0.158917	1.53412	0.109453	19066	0.000479128	0.383528	1.60787	0.00995025	3.0595e-05	0.0118046	0.999995	1	-0.0355081	0.000674472	0.00078547	NA	NA	NA	NA	NA	NA	7.29779	0.00690395	1	12.2696	-0.53577	1	0.0459006	NA	NA	NA	NA	NA	NA	NA	NA
255	TP53	CDK1	ENSG00000141510	ENSG00000170312	1 / NA / 0 / 0	0 / 1	1	0.3	NA	NA	NA	63990	0.046905	0.116177	1.37547	0.139303	40310	0.000235956	0.279235	1.5123	0.0199005	3.16275e-05	0.0120529	2.90924e-302	3.23903e-298	0.200566	0	0	NA	NA	NA	NA	NA	NA	20.9132	4.8057e-06	-1	10.5387	0.479925	-1	0.00068811	BRD-K13662825-001-07-5	dinaciclib	0.3229	0.484627	219	AT-7519	0.04533	0.217918
256	EHMT1	ATM	ENSG00000181090	ENSG00000149311	0 / NA / 1 / 0	0 / 1	1	0	NA	NA	NA	9919	0.00169371	0.417978	1.79943	0.0298507	9451	0.0136886	0.289329	2.58831	0.0447761	3.18921e-05	0.0120764	0.998598	1	0.0777243	9.28146e-14	1.32994e-13	NA	NA	NA	NA	NA	NA	16.7023	4.37284e-05	1	10.6284	-1.78268	1	0.00275893	BRD-K04701033-001-03-9	VE-822	0.2705	0.440172	1185	KU-60019	0.01725	0.162766
257	LRRK2	CCNE1	ENSG00000188906	ENSG00000105173	1 / NA / 0 / 1	NA / NA	0	0	NA	NA	NA	20995	0.00331852	0.487357	1.30344	0.039801	18202	0.0119471	0.524489	1.62501	0.0199005	3.22483e-05	0.0121702	2.59721e-20	1.65499e-18	-0.50037	0	0	NA	NA	NA	NA	NA	NA	10.3565	0.00129018	-1	8.01317	1.13607	1	0.0186184	NA	NA	NA	NA	NA	NA	NA	NA
258	TAF1	WRN	ENSG00000147133	ENSG00000165392	0 / 0 / 0 / 1	NA / NA	1	0	NA	NA	NA	13983	0.123205	0.562993	1.51031	0.00497512	8247	0.0104901	0.791775	2.24153	0.00497512	3.27527e-05	0.012285	0.409059	0.744051	0.542748	0	0	3.03353	0.0815606	1	-0.800162	1	0.218369	0.966528	0.325548	-1	8.77575	0.346912	1	0.40189	NA	NA	NA	NA	NA	NA	NA	NA
259	ZBTB20	RFC3	ENSG00000181722	ENSG00000133119	1 / NA / NA / 0	NA / NA	NA	0	NA	NA	NA	13899	0.0474842	0.226502	1.69887	0.0746269	8337	0.0018624	0.481901	1.80371	0.00497512	3.34737e-05	0.0124441	3.98763e-20	2.48258e-18	0.0325602	0.00182483	0.0020968	NA	NA	NA	NA	NA	NA	NA	NA	NA	NA	NA	NA	NA	NA	NA	NA	NA	NA	NA	NA	NA
260	NIPBL	TAF1	ENSG00000164190	ENSG00000147133	0 / 0 / 0 / 1	NA / 1	0	0	NA	NA	NA	21445	0.069026	0.251639	1.39006	0.0845771	18728	0.000226689	0.352073	1.39306	0.0248756	3.35478e-05	0.012451	0.810105	1	0.644437	0	0	3.88993	0.0485763	1	-0.694138	1	0.163392	6.96332	0.00831975	1	11.0073	-0.694072	1	0.050852	NA	NA	NA	NA	1732	TAF1_5496	0.03485	0.202388
261	REV3L	CCNE1	ENSG00000009413	ENSG00000105173	1 / NA / 0 / 0	NA / NA	0	0	NA	NA	NA	15783	0.00059046	0.672349	1.73042	0.00497512	15578	0.175435	0.498494	1.62051	0.0646766	3.38978e-05	0.0125053	9.05236e-19	4.7836e-17	-0.105066	0	0	NA	NA	NA	NA	NA	NA	5.776	0.0162464	-1	8.29927	0.862879	1	0.0731836	NA	NA	NA	NA	NA	NA	NA	NA
262	KMT2B	SMARCD2	ENSG00000272333	ENSG00000108604	1 / NA / 0 / 0	NA / NA	1	0	NA	NA	NA	24280	0.808182	0.404044	1.23632	0.079602	13652	0.000104502	0.529985	1.72858	0.00497512	3.39961e-05	0.0125137	0.00494892	0.016607	0.171354	0	0	NA	NA	NA	NA	NA	NA	3.85785	0.0495136	-1	12.38	0.543482	-1	0.135528	NA	NA	NA	NA	NA	NA	NA	NA
263	BRCA1	RAD50	ENSG00000012048	ENSG00000113522	0 / NA / 1 / 0	NA / NA	1	0.1775	NA	NA	NA	11130	0.0365792	0.414196	1.28546	0.124378	7004	0.00155608	0.585089	2.83882	0.00497512	3.54977e-05	0.0128554	0.998954	1	0.0927723	0	0	NA	NA	NA	NA	NA	NA	7.36039	0.00666762	1	11.142	-1.17812	1	0.045038	NA	NA	NA	NA	NA	NA	NA	NA
264	TET2	PIK3R3	ENSG00000168769	ENSG00000117461	1 / NA / 0 / 0	NA / 0	0	0	NA	NA	NA	12955	0.175414	0.169964	1.89624	0.19403	7168	0.000217994	0.306854	6.71808	0.00497512	3.69164e-05	0.0131357	1.22825e-05	7.29498e-05	-0.133737	0	0	NA	NA	NA	NA	NA	NA	2.35693	0.124728	-1	10.7418	0.681497	-1	0.227676	NA	NA	NA	NA	1527	Pictilisib	0.08124	0.270533
265	KAT6B	WRN	ENSG00000156650	ENSG00000165392	0 / NA / 0 / 1	NA / NA	0	0	NA	NA	NA	12923	0.0170107	0.533422	1.41739	0.00497512	11780	0.0879144	0.6572	1.98758	0.00497512	3.70024e-05	0.0131455	0.0361381	0.0964324	0.4304	0	0	NA	NA	NA	NA	NA	NA	0.0252033	0.873861	1	8.97566	-0.0727593	1	0.876118	NA	NA	NA	NA	NA	NA	NA	NA
266	KMT2A	WRN	ENSG00000118058	ENSG00000165392	0 / 1 / 0 / 1	NA / NA	0	0	NA	NA	NA	23188	0.00412196	0.583083	1.59444	0.00497512	21688	0.363675	0.650322	1.86378	0.00497512	3.70762e-05	0.0131503	0.270811	0.535073	0.450008	0	0	12.4008	0.000429153	1	-1.48083	1	0.014912	2.55843	0.109708	1	8.4951	-0.677651	1	0.211729	NA	NA	NA	NA	NA	NA	NA	NA
267	CBX8	SIRT6	ENSG00000141570	ENSG00000077463	1 / NA / NA / 1	NA / NA	0	0	NA	NA	NA	8014	2.67702e-05	0.628657	3.17646	0.00497512	7871	0.430402	0.309526	0.883585	0.656716	3.75269e-05	0.013163	0.010987	0.0338003	0.410834	0	0	NA	NA	NA	NA	NA	NA	NA	NA	NA	NA	NA	NA	NA	NA	NA	NA	NA	NA	NA	NA	NA
268	SMAD4	NCOA6	ENSG00000141646	ENSG00000198646	1 / NA / 0 / 0	NA / NA	0	0	NA	NA	NA	10833	1.1771e-05	0.520401	1.569	0.00995025	11737	0.420251	0.252267	0.835942	0.776119	3.799e-05	0.0132856	0.000836937	0.0033655	0.0363337	0.000503556	0.000588806	NA	NA	NA	NA	NA	NA	2.70888	0.0997913	-1	11.6789	0.483911	-1	0.200485	NA	NA	NA	NA	NA	NA	NA	NA
269	KMT2A	MYBBP1A	ENSG00000118058	ENSG00000132382	1 / 0 / 0 / 0	NA / NA	0	0	NA	NA	NA	24570	0.0271265	0.211516	1.33878	0.119403	17791	0.00237506	0.429725	1.6694	0.00497512	3.80487e-05	0.0132856	2.70503e-10	3.8559e-09	-0.165828	0	0	3.7286	0.0534881	1	-0.93344	1	0.171586	7.43949	0.00638081	-1	11.4941	0.702769	-1	0.0439821	NA	NA	NA	NA	NA	NA	NA	NA
270	FBXW7	TPR	ENSG00000109670	ENSG00000047410	1 / 0 / 0 / 0	NA / NA	0	0	NA	NA	NA	15268	0.0187444	0.231335	1.64983	0.039801	9526	0.00518304	0.36773	1.84514	0.00995025	3.8217e-05	0.0132906	0.0126528	0.0383208	0.245888	0	0	2.84687	0.0915521	1	-0.489697	1	0.233383	3.65433	0.0559235	1	12.2447	-0.603027	1	0.145078	NA	NA	NA	NA	NA	NA	NA	NA
271	ASH1L	RAD50	ENSG00000116539	ENSG00000113522	0 / 0 / 1 / 1	NA / NA	0	0	NA	NA	NA	22500	0.00217326	0.463868	1.56456	0.00497512	19303	0.047806	0.294451	1.66363	0.0746269	3.82986e-05	0.0132906	0.998587	1	0.470412	0	0	4.00276	0.0454259	1	-0.896959	1	0.157154	9.31528	0.0022725	1	11.3962	-0.819819	1	0.0251018	NA	NA	NA	NA	NA	NA	NA	NA
272	EZH2	SMARCA1	ENSG00000106462	ENSG00000102038	0 / NA / 0 / 1	NA / NA	NA	0	NA	NA	NA	6461	0.0866316	0.345209	1.46151	0.20398	5634	0.000438778	0.594187	1.84685	0.00497512	3.83001e-05	0.0132906	0.957403	1	-0.418014	0	0	NA	NA	NA	NA	NA	NA	4.86432	0.0274176	1	11.0996	-1.13954	1	0.0975634	NA	NA	NA	NA	NA	NA	NA	NA
273	RIF1	FOXA1	ENSG00000080345	ENSG00000129514	1 / NA / 0 / 0	NA / NA	0	0	NA	NA	NA	12603	0.00150173	0.570437	1.51403	0.00995025	12147	0.0437206	0.562602	1.32133	0.0597015	3.86541e-05	0.0133927	0.000496169	0.00209857	-0.0502295	1.50338e-06	1.87399e-06	NA	NA	NA	NA	NA	NA	0.855347	0.355044	1	8.45967	-0.339889	1	0.42517	NA	NA	NA	NA	NA	NA	NA	NA
274	ASCC3	TTK	ENSG00000112249	ENSG00000112742	1 / 0 / 0 / 0	0 / 1	0	0	NA	NA	NA	17732	0.141142	0.187857	1.2907	0.20398	11631	6.89663e-05	0.40558	1.60181	0.0199005	3.90759e-05	0.0134763	5.14459e-16	1.83976e-14	0.323555	0	0	2.69226	0.100837	1	-0.644411	1	0.246073	4.16993	0.0411474	-1	7.91856	1.12301	1	0.122362	BRD-K45551181-001-02-1	MPI-0479605	0.3751	0.527848	294	MPS-1-IN-1	0.04433	0.216186
275	ZNF451	RAD50	ENSG00000112200	ENSG00000113522	0 / NA / 1 / 0	NA / NA	NA	0	NA	NA	NA	6941	0.00480782	0.517934	1.57502	0.00995025	9940	0.0418898	0.407433	2.14867	0.0199005	3.93783e-05	0.0135598	0.999947	1	0.0937722	0	0	NA	NA	NA	NA	NA	NA	9.31538	0.00227239	1	11.5445	-1.27607	1	0.0251018	NA	NA	NA	NA	NA	NA	NA	NA
276	KMT2E	UPF1	ENSG00000005483	ENSG00000005007	1 / NA / 0 / 0	NA / NA	0	0	NA	NA	NA	8493	0.000277715	0.407628	2.63654	0.00497512	5793	0.306637	0.404824	1.34132	0.0945274	3.95171e-05	0.0135867	0.000177923	0.000828127	-0.0976771	0	0	NA	NA	NA	NA	NA	NA	6.78379	0.00919896	-1	12.3421	1.36761	-1	0.0537626	NA	NA	NA	NA	NA	NA	NA	NA
277	JMJD1C	INCENP	ENSG00000171988	ENSG00000149503	1 / NA / 0 / 0	NA / NA	0	0	NA	NA	NA	18303	0.226844	0.134375	0.978352	0.532338	9730	6.88397e-05	0.368149	1.69145	0.00497512	4.05926e-05	0.0138082	3.29151e-11	5.50155e-10	-0.0316389	0.00245285	0.00280727	NA	NA	NA	NA	NA	NA	0.236383	0.626831	-1	10.0316	0.185979	1	0.645506	NA	NA	NA	NA	NA	NA	NA	NA
278	EP300	POLK	ENSG00000100393	ENSG00000122008	0 / 0 / 1 / 0	NA / NA	0	0	NA	NA	NA	32250	0.0652676	0.309633	1.61265	0.0348259	21149	0.00368651	0.459543	1.51255	0.00497512	4.08634e-05	0.0138583	1	1	0.395165	0	0	0.303186	0.581892	1	-0.285994	1	0.713515	7.29136	0.00692869	1	9.00515	-0.876241	1	0.0460028	NA	NA	NA	NA	NA	NA	NA	NA
279	FANCM	ANAPC1	ENSG00000187790	ENSG00000153107	0 / NA / 0 / 1	NA / NA	0	0	NA	NA	NA	18183	0.354836	0.182629	1.33196	0.233831	8207	0.000102037	0.400118	2.16048	0.00497512	4.12161e-05	0.0139147	0.121854	0.275253	0.585836	0	0	NA	NA	NA	NA	NA	NA	0.220238	0.638858	-1	9.41844	0.176443	1	0.656074	NA	NA	NA	NA	NA	NA	NA	NA
280	ARID4B	SMARCD1	ENSG00000054267	ENSG00000066117	1 / NA / 0 / 0	NA / NA	0	0	NA	NA	NA	11961	0.0130895	0.46671	1.45382	0.0199005	7590	0.0081599	0.473237	1.87313	0.0199005	4.13624e-05	0.0139431	0.000112178	0.00054612	0.0597058	1.06597e-08	1.3924e-08	NA	NA	NA	NA	NA	NA	6.7779	0.00922936	-1	11.6404	0.931556	-1	0.0538325	NA	NA	NA	NA	NA	NA	NA	NA
281	PTEN	ABRAXAS1	ENSG00000171862	ENSG00000163322	0 / NA / 1 / 0	NA / NA	0	0	NA	NA	NA	28538	0.0953361	0.280995	1.0458	0.378109	11147	0.000237547	0.425753	2.09447	0.00497512	4.16086e-05	0.0140051	1	1	0.375813	0	0	NA	NA	NA	NA	NA	NA	22.6601	1.93337e-06	1	7.95774	-0.949344	1	0.000366788	NA	NA	NA	NA	NA	NA	NA	NA
282	MMP16	RFC3	ENSG00000156103	ENSG00000133119	1 / NA / 0 / 0	NA / NA	0	0	NA	NA	NA	11804	0.413432	0.158778	1.08897	0.412935	6973	5.03259e-05	0.537186	2.05784	0.00497512	4.1725e-05	0.0140232	1.17479e-06	8.55469e-06	0.0342142	0.00105366	0.00121986	NA	NA	NA	NA	NA	NA	7.43258	0.00640533	-1	9.47562	0.92327	-1	0.0440662	NA	NA	NA	NA	NA	NA	NA	NA
283	ASH1L	FANCC	ENSG00000116539	ENSG00000158169	1 / NA / 0 / 0	NA / NA	0	0	NA	NA	NA	26006	0.153284	0.293169	1.18764	0.144279	17009	0.00039385	0.258245	2.75139	0.00497512	4.22046e-05	0.0141095	9.56952e-06	5.81286e-05	-0.0643621	6.96615e-10	9.31338e-10	NA	NA	NA	NA	NA	NA	3.49395	0.0615934	-1	9.4039	0.490277	-1	0.153138	NA	NA	NA	NA	NA	NA	NA	NA
284	UBR5	COPS6	ENSG00000104517	ENSG00000168090	0 / NA / 0 / 1	NA / NA	0	0	NA	NA	NA	20221	0.0472636	0.216925	1.84078	0.0199005	15700	0.00154471	0.294915	1.59471	0.0298507	4.22338e-05	0.0141095	0.320854	0.614001	-0.503136	0	0	NA	NA	NA	NA	NA	NA	5.06446	0.0244213	-1	12.3443	0.597039	-1	0.0916456	NA	NA	NA	NA	NA	NA	NA	NA
285	KMT2B	MPG	ENSG00000272333	ENSG00000103152	1 / NA / 0 / 0	NA / NA	0	0	NA	NA	NA	26756	0.969602	0.218933	0.706707	0.910448	12885	1.0047e-05	0.475799	2.70938	0.00497512	4.28462e-05	0.0142929	0.00692465	0.0224093	-0.10725	0	0	NA	NA	NA	NA	NA	NA	3.68926	0.0547639	-1	10.4655	0.526647	-1	0.143361	NA	NA	NA	NA	NA	NA	NA	NA
286	TP53BP1	TAF1	ENSG00000067369	ENSG00000147133	0 / 0 / 0 / 1	NA / 1	0	0	NA	NA	NA	10024	0.0126372	0.363728	1.81154	0.0149254	10262	0.00474521	0.381599	1.42668	0.0497512	4.31719e-05	0.0143801	0.889512	1	0.641044	0	0	4.46944	0.0345064	1	-0.931941	1	0.136627	1.48199	0.223463	1	11.0073	-0.480902	1	0.318969	NA	NA	NA	NA	1732	TAF1_5496	0.005847	0.112721
287	ASCC3	NELFA	ENSG00000112249	ENSG00000185049	1 / NA / 0 / 0	NA / NA	0	0	NA	NA	NA	17385	0.178437	0.233205	1.52688	0.0995025	8159	0.000128943	0.413104	1.48908	0.0199005	4.40039e-05	0.0145922	3.59363e-09	4.2047e-08	-0.274521	0	0	NA	NA	NA	NA	NA	NA	12.5034	0.000406219	-1	10.9638	1.1115	-1	0.00999913	NA	NA	NA	NA	NA	NA	NA	NA
288	HCFC1	CCNB2	ENSG00000172534	ENSG00000157456	1 / NA / 0 / 1	NA / NA	0	0	NA	NA	NA	11624	0.00128049	0.386768	2.59093	0.00497512	10838	0.111188	0.451312	1.43571	0.0646766	4.42075e-05	0.014638	1.70347e-10	2.52334e-09	0.450298	0	0	NA	NA	NA	NA	NA	NA	5.73757	0.0166057	-1	9.66628	1.16608	1	0.0740765	NA	NA	NA	NA	NA	NA	NA	NA
289	TP53BP1	INCENP	ENSG00000067369	ENSG00000149503	1 / NA / 0 / 0	NA / NA	1	0	NA	NA	NA	12847	0.131972	0.167403	1.15483	0.338308	9126	0.000214204	0.392937	1.83862	0.00497512	4.56245e-05	0.0149714	7.9445e-07	5.98338e-06	0.179504	0	0	NA	NA	NA	NA	NA	NA	0.0177986	0.893868	-1	10.0316	0.062423	1	0.895596	NA	NA	NA	NA	NA	NA	NA	NA
290	HCFC1	SMC4	ENSG00000172534	ENSG00000113810	0 / 0 / 0 / 1	NA / NA	0	0	NA	NA	NA	13814	0.0866799	0.198684	1.35786	0.189055	5927	0.000584484	0.438345	2.15462	0.00497512	4.56819e-05	0.0149714	0.0608753	0.151832	0.493047	0	0	2.31803	0.127882	1	-0.659295	1	0.281933	0.582622	0.445286	1	10.9005	-0.362917	1	0.496009	NA	NA	NA	NA	NA	NA	NA	NA
291	HDAC4	XRCC6	ENSG00000068024	ENSG00000196419	1 / NA / 0 / 0	NA / NA	0	0	NA	NA	NA	12640	0.0306284	0.318464	2.36164	0.00995025	10781	0.0161227	0.332494	1.81618	0.00995025	4.66691e-05	0.0152061	0.0094822	0.0296374	-0.0141925	0.174301	0.184733	NA	NA	NA	NA	NA	NA	0.447013	0.503757	-1	13.8352	0.266051	-1	0.542717	NA	NA	NA	NA	NA	NA	NA	NA
292	PRKDC	RAD50	ENSG00000253729	ENSG00000113522	0 / NA / 1 / 0	NA / NA	1	0.1775	NA	NA	NA	14962	0.000204278	0.448602	1.45708	0.00995025	16135	0.142556	0.273197	1.45671	0.169154	4.67672e-05	0.0152159	0.999713	1	0.261291	0	0	NA	NA	NA	NA	NA	NA	12.7891	0.000348636	1	11.2319	-0.98648	1	0.00914257	NA	NA	NA	NA	NA	NA	NA	NA
293	SETD1B	MPG	ENSG00000139718	ENSG00000103152	1 / NA / 0 / 0	NA / NA	0	0	NA	NA	NA	20724	0.562159	0.278837	0.900846	0.701493	10398	2.51932e-05	0.461997	2.48938	0.00497512	4.70952e-05	0.0153004	0.0146788	0.0436988	-0.121906	0	0	NA	NA	NA	NA	NA	NA	0.287054	0.592115	-1	10.38	0.318002	1	0.615689	NA	NA	NA	NA	NA	NA	NA	NA
294	TEP1	WRN	ENSG00000129566	ENSG00000165392	1 / NA / 0 / 0	NA / NA	NA	0	NA	NA	NA	13615	0.00346886	0.628351	1.69593	0.00497512	13349	0.296559	0.588771	1.7604	0.00995025	4.82808e-05	0.0155504	0.015863	0.0467863	0.196523	0	0	NA	NA	NA	NA	NA	NA	7.08047	0.00779285	-1	8.30593	1.297	-1	0.049023	NA	NA	NA	NA	NA	NA	NA	NA
295	LRRK2	SUDS3	ENSG00000188906	ENSG00000111707	1 / NA / 0 / 0	NA / NA	0	0	NA	NA	NA	22284	0.0221258	0.311705	1.46428	0.00995025	18367	0.0156674	0.395826	1.38329	0.0149254	4.87195e-05	0.0156467	0.0130151	0.0393021	-0.132255	0	0	NA	NA	NA	NA	NA	NA	3.38487	0.0657972	1	11.032	-0.684229	1	0.158902	NA	NA	NA	NA	NA	NA	NA	NA
296	TPR	FOXA1	ENSG00000047410	ENSG00000129514	1 / NA / 0 / 0	NA / NA	0	0	NA	NA	NA	21897	0.00126729	0.572714	1.57538	0.00995025	19488	0.0287849	0.489988	1.18209	0.144279	4.94175e-05	0.0158255	2.82232e-06	1.90697e-05	0.120331	0	0	NA	NA	NA	NA	NA	NA	1.51042	0.219074	-1	3.98229	0.632073	1	0.315292	NA	NA	NA	NA	NA	NA	NA	NA
297	SMARCA4	SMC4	ENSG00000127616	ENSG00000113810	1 / 0 / 0 / 0	NA / NA	0	0	NA	NA	NA	29530	0.251446	0.139606	1.19626	0.318408	14190	0.000132332	0.354858	2.06183	0.00497512	4.96852e-05	0.0158303	0.00203004	0.00747604	0.171574	0	0	6.05699	0.0138514	1	-0.995996	1	0.0832998	1.20741	0.271845	-1	10.3192	0.383243	1	0.359147	NA	NA	NA	NA	NA	NA	NA	NA
298	PRKDC	UBA2	ENSG00000253729	ENSG00000126261	0 / NA / 0 / 1	NA / NA	0	0	NA	NA	NA	18219	0.0588934	0.199377	1.66606	0.0895522	13650	0.00201217	0.452495	1.78685	0.00497512	4.97532e-05	0.0158303	0.497103	0.864057	0.454437	0	0	NA	NA	NA	NA	NA	NA	4.60564	0.031867	1	11.7689	-0.839228	1	0.106069	NA	NA	NA	NA	NA	NA	NA	NA
299	STAG2	EED	ENSG00000101972	ENSG00000074266	1 / NA / 0 / 0	NA / NA	0	0	NA	NA	NA	13707	0.113552	0.393081	1.30254	0.0696517	6761	0.000674048	0.597753	1.86558	0.00995025	4.99481e-05	0.0158595	6.10303e-15	1.86161e-13	0.0413396	7.54081e-05	9.0186e-05	NA	NA	NA	NA	NA	NA	0.84766	0.357215	-1	9.78104	0.330431	1	0.426867	NA	NA	NA	NA	NA	NA	NA	NA
300	ARID1A	MT1F	ENSG00000117713	ENSG00000198417	1 / NA / 0 / 0	NA / NA	0	0	NA	NA	NA	30712	0.00673134	0.422985	1.4621	0.00497512	12172	0.0178107	0.197936	1.84964	0.0895522	5.02371e-05	0.0159287	4.27458e-07	3.39063e-06	-0.191339	0	0	NA	NA	NA	NA	NA	NA	24.6761	6.78207e-07	-1	8.72368	0.817319	-1	0.000173905	NA	NA	NA	NA	NA	NA	NA	NA
301	SMC3	TAF1	ENSG00000108055	ENSG00000147133	0 / NA / 0 / 1	NA / 1	0	0	NA	NA	NA	9263	0.000507037	0.378873	1.95729	0.00497512	11260	0.0916502	0.319208	1.17772	0.233831	5.07416e-05	0.0160296	0.804883	1	0.530712	0	0	NA	NA	NA	NA	NA	NA	2.75714	0.096821	-1	10.858	0.702591	-1	0.197	NA	NA	NA	NA	1732	TAF1_5496	0.008424	0.125266
302	REV3L	WRN	ENSG00000009413	ENSG00000165392	0 / NA / 0 / 1	NA / NA	0	0	NA	NA	NA	18663	0.0315035	0.620774	1.64537	0.00497512	14565	0.0694045	0.585127	1.80502	0.00497512	5.07879e-05	0.0160296	0.131598	0.29373	0.479307	0	0	NA	NA	NA	NA	NA	NA	1.45454	0.227801	1	8.87702	-0.397514	1	0.32251	NA	NA	NA	NA	NA	NA	NA	NA
303	PTEN	PRPF19	ENSG00000171862	ENSG00000110107	1 / NA / 0 / 0	NA / NA	0	0	NA	NA	NA	28641	0.03895	0.20901	1.98896	0.00995025	20641	0.00938366	0.236309	1.80122	0.0149254	5.09129e-05	0.0160296	4.88312e-16	1.75188e-14	-0.312863	0	0	NA	NA	NA	NA	NA	NA	6.56747	0.0103859	-1	12.4721	0.679705	-1	0.0574089	NA	NA	NA	NA	NA	NA	NA	NA
304	EZH2	LEF1	ENSG00000106462	ENSG00000138795	1 / NA / 0 / 0	NA / NA	0	0	NA	NA	NA	6455	0.0380339	0.378062	2.27601	0.0746269	6297	0.00386342	0.632921	1.6887	0.00497512	5.11282e-05	0.0160642	6.85505e-06	4.28678e-05	0.269826	0	0	NA	NA	NA	NA	NA	NA	0.061856	0.803586	1	9.16497	-0.13354	1	0.808217	NA	NA	NA	NA	NA	NA	NA	NA
305	CDKN2A	TYMS	ENSG00000147889	ENSG00000176890	1 / NA / 0 / 0	0 / 1	1	0.44	-1.101	-0.252	1.843	25649	0.000255235	0.526631	1.29809	0.00497512	20663	0.123625	0.464074	1.05208	0.353234	5.18254e-05	0.0162031	3.05894e-05	0.000167805	0.326509	0	0	NA	NA	NA	NA	NA	NA	18.0256	2.17958e-05	-1	9.23896	1.188	-1	0.00180503	BRD-K11630072-001-13-2	carmofur	0.08614	0.276377	428	Pemetrexed	0.04582	0.218186
306	TP53	PRKCG	ENSG00000141510	ENSG00000126583	1 / 0 / 0 / 0	0 / 0	0	0	NA	NA	NA	65312	0.108119	0.00317517	0.829445	0.447761	39504	0.000117201	0.33355	1.43158	0.00995025	5.26055e-05	0.0164013	5.58944e-41	1.39844e-38	0.16609	0	0	2.48182	0.115169	1	-0.454321	-1	0.265194	20.5253	5.88489e-06	-1	2.1725	0.420644	-1	0.00079432	BRD-K93754473-048-20-2	tamoxifen	0.09186	0.282092	1199	Tamoxifen	0.753	0.829137
307	ARID4A	PARP2	ENSG00000032219	ENSG00000129484	1 / NA / 0 / 0	1 / 0	0	0	NA	NA	NA	13188	0.000153421	0.213413	3.00651	0.0248756	4153	0.0871257	0.40855	1.39937	0.174129	5.3721e-05	0.0166036	8.92861e-09	9.73419e-08	0.0303902	0.00362011	0.00411949	NA	NA	NA	NA	NA	NA	7.70993	0.0054918	-1	9.89249	1.12724	-1	0.040491	BRD-K02113016-001-15-4	olaparib	0.03774	0.226891	1018	Veliparib	0.2623	0.451601
308	MCM2	ESPL1	ENSG00000073111	ENSG00000135476	1 / NA / 0 / 1	NA / NA	1	0	NA	NA	NA	10951	0.059889	0.294407	2.16387	0.0149254	4549	0.00652344	0.470761	1.7611	0.00995025	5.38144e-05	0.0166036	2.00087e-05	0.000113872	0.757086	0	0	NA	NA	NA	NA	NA	NA	6.1693	0.0129986	-1	9.24078	1.36677	-1	0.0649421	NA	NA	NA	NA	NA	NA	NA	NA
309	PRKDC	CHD8	ENSG00000253729	ENSG00000100888	0 / 0 / 0 / 1	NA / NA	0	0	NA	NA	NA	15380	0.00275817	0.403894	1.28807	0.0696517	14528	0.0121901	0.433472	1.36696	0.0248756	5.39951e-05	0.0166036	0.132176	0.294841	0.55907	0	0	3.60546	0.0575903	1	-0.660719	1	0.17932	1.35341	0.244683	-1	11.9955	0.298153	-1	0.33661	NA	NA	NA	NA	NA	NA	NA	NA
310	TET2	PLK1	ENSG00000168769	ENSG00000166851	1 / NA / NA / 0	0 / 0	0	0	NA	NA	NA	12867	0.195792	0.225008	1.63255	0.0995025	7170	0.000203037	0.395613	1.66735	0.0149254	5.45971e-05	0.0167116	3.34783e-07	2.71222e-06	0.0267318	0.0104941	0.0117433	NA	NA	NA	NA	NA	NA	NA	NA	NA	NA	NA	NA	NA	BRD-K69776681-001-03-8	volasertib	0.3627	0.518814	1451	PLK_6522	0.08772	0.278527
311	BPTF	EED	ENSG00000171634	ENSG00000074266	1 / NA / 0 / 0	NA / NA	NA	0	NA	NA	NA	17728	0.0449306	0.328368	1.13714	0.20398	12727	0.00129585	0.555041	1.75041	0.00497512	5.4635e-05	0.0167116	2.61098e-05	0.000145102	-0.0152083	0.145461	0.154837	NA	NA	NA	NA	NA	NA	9.63462	0.00190944	-1	9.50951	1.28341	-1	0.0229426	NA	NA	NA	NA	NA	NA	NA	NA
312	CHD8	PLK1	ENSG00000100888	ENSG00000166851	1 / NA / NA / 0	0 / 1	0	0	NA	NA	NA	20620	0.0371092	0.224472	1.89966	0.00995025	15291	0.00268091	0.29605	1.37856	0.0597015	5.46446e-05	0.0167116	2.83979e-16	1.05841e-14	0.203802	0	0	NA	NA	NA	NA	NA	NA	NA	NA	NA	NA	NA	NA	NA	BRD-K70511574-001-06-9	HMN-214	0.2153	0.393883	1179	MK-1775	0.007933	0.124419
313	STAG2	SMARCD1	ENSG00000101972	ENSG00000066117	1 / NA / 0 / 0	NA / NA	0	0	NA	NA	NA	12775	0.0309147	0.488812	1.47636	0.0149254	5457	0.00882612	0.480123	1.81511	0.0149254	5.59356e-05	0.0169446	4.64444e-06	3.00306e-05	0.0588234	1.74851e-08	2.27332e-08	NA	NA	NA	NA	NA	NA	3.37227	0.0663023	-1	11.6404	0.594911	1	0.159504	NA	NA	NA	NA	NA	NA	NA	NA
314	ASH1L	TYMS	ENSG00000116539	ENSG00000176890	1 / NA / 0 / 0	0 / 1	0	0	NA	NA	NA	22432	0.0019426	0.443042	1.07161	0.253731	17868	0.00276341	0.51983	1.19887	0.0447761	5.60924e-05	0.0169692	3.75569e-16	1.37221e-14	-0.12954	0	0	NA	NA	NA	NA	NA	NA	1.92174	0.165665	-1	10.0039	0.432346	1	0.267854	BRD-K47832606-001-30-1	floxuridine	0.1751	0.358725	1073	5-Fluorouracil	0.02011	0.171212
315	CECR2	TRIP13	ENSG00000099954	ENSG00000071539	1 / NA / NA / 0	NA / NA	NA	0	NA	NA	NA	13984	0.0204612	0.379135	1.41213	0.0348259	10849	0.0172446	0.441318	1.67602	0.00497512	5.62042e-05	0.0169801	5.42204e-11	8.73547e-10	0.0139734	0.181048	0.191699	NA	NA	NA	NA	NA	NA	NA	NA	NA	NA	NA	NA	NA	NA	NA	NA	NA	NA	NA	NA	NA
316	MMP16	RAD54L	ENSG00000156103	ENSG00000085999	1 / NA / 0 / 0	NA / NA	0	0	NA	NA	NA	8560	0.0144681	0.356633	1.41359	0.0945274	8720	0.00919084	0.469064	2.84917	0.00497512	5.72718e-05	0.0172099	9.65215e-14	2.43804e-12	-0.0589029	1.67276e-08	2.17575e-08	NA	NA	NA	NA	NA	NA	3.88421	0.048742	-1	7.80097	0.910376	1	0.134304	NA	NA	NA	NA	NA	NA	NA	NA
317	CREBBP	PPP5C	ENSG00000005339	ENSG00000011485	1 / NA / 0 / 0	NA / NA	0	0	NA	NA	NA	24977	0.0432989	0.354079	1.50046	0.0298507	16884	0.00987777	0.46219	1.46174	0.00497512	5.80177e-05	0.0173395	0.00021386	0.000979022	-0.168826	0	0	NA	NA	NA	NA	NA	NA	3.08962	0.078793	-1	11.64	0.38917	-1	0.175523	NA	NA	NA	NA	NA	NA	NA	NA
318	KDM6A	YWHAZ	ENSG00000147050	ENSG00000164924	1 / NA / 0 / 0	NA / NA	0	0	NA	NA	NA	13173	0.00484933	0.345907	1.28642	0.0995025	6571	0.00378301	0.467069	1.87641	0.0348259	5.80577e-05	0.0173395	8.66586e-08	7.85971e-07	0.18288	0	0	NA	NA	NA	NA	NA	NA	1.0389	0.308077	1	15.1957	-0.274898	1	0.388209	NA	NA	NA	NA	NA	NA	NA	NA
319	TP53BP1	KMT2C	ENSG00000067369	ENSG00000055609	0 / 0 / 0 / 1	NA / NA	0	0	NA	NA	NA	11157	0.00923853	0.483867	1.62755	0.0199005	10427	0.00696499	0.485727	1.56434	0.0497512	5.81618e-05	0.0173395	0.964243	1	0.602545	0	0	2.85714	0.090969	1	-0.516967	1	0.232528	1.4354	0.230885	1	11.9127	-0.467913	1	0.325059	NA	NA	NA	NA	NA	NA	NA	NA
320	PHF20	PARP1	ENSG00000025293	ENSG00000143799	1 / NA / 0 / 0	1 / 0	0	0	NA	NA	NA	8739	0.0386666	0.327683	1.05861	0.41791	6059	0.000804645	0.667431	2.16684	0.00497512	5.89044e-05	0.0174663	0.0067133	0.0217935	0.330468	0	0	NA	NA	NA	NA	NA	NA	6.32292	0.0119187	-1	12.7767	1.21878	-1	0.0619737	BRD-K11853856-001-01-7	PJ-34	0.0409	0.230408	1495	Olaparib	0.1808	0.37882
321	PTEN	EYA3	ENSG00000171862	ENSG00000158161	1 / NA / 0 / 0	NA / NA	0	0	NA	NA	NA	27452	0.0322178	0.317087	1.16143	0.164179	19555	0.00249363	0.158378	2.59725	0.00497512	5.96093e-05	0.0176253	2.10182e-11	3.62585e-10	0.026184	0.0121883	0.0136079	NA	NA	NA	NA	NA	NA	2.16726	0.140978	-1	10.1719	0.414376	-1	0.244201	NA	NA	NA	NA	NA	NA	NA	NA
322	HUWE1	ATR	ENSG00000086758	ENSG00000175054	0 / 0 / 0 / 1	0 / 1	0	0	NA	NA	NA	19103	0.00143361	0.273885	1.94557	0.00995025	15378	0.0462955	0.352856	1.29514	0.0995025	5.96763e-05	0.0176253	0.594137	0.984594	0.41219	0	0	7.74905	0.00537408	1	-0.845119	1	0.0508827	1.81517	0.177889	-1	10.4592	0.300561	-1	0.279173	BRD-K26756394-001-02-2	VE-821	0.1085	0.296634	2111	VE821	0.04363	0.21436
323	NSD1	INCENP	ENSG00000165671	ENSG00000149503	1 / NA / 0 / 0	NA / NA	0	0	NA	NA	NA	14149	0.129874	0.257861	1.77489	0.0447761	7672	0.00230668	0.404041	1.76153	0.00497512	6.04478e-05	0.0177828	9.53119e-26	1.03528e-23	0.387834	0	0	NA	NA	NA	NA	NA	NA	3.37253	0.0662918	-1	9.70844	0.691222	1	0.159494	NA	NA	NA	NA	NA	NA	NA	NA
324	TRIM37	NSMCE4A	ENSG00000108395	ENSG00000107672	1 / NA / 0 / 0	NA / NA	0	0	NA	NA	NA	9496	0.255356	0.399572	1.5291	0.0447761	4256	0.000594694	0.581356	1.82466	0.00995025	6.11402e-05	0.0179499	0.00485409	0.0163233	-0.0241607	0.0207282	0.0229264	NA	NA	NA	NA	NA	NA	1.57297	0.209777	-1	10.0134	0.714509	-1	0.307335	NA	NA	NA	NA	NA	NA	NA	NA
325	HCFC1	RAD50	ENSG00000172534	ENSG00000113522	0 / NA / 1 / 0	NA / NA	0	0	NA	NA	NA	14746	0.194324	0.394109	1.25267	0.0895522	8539	0.000782021	0.516197	2.7303	0.00497512	6.1176e-05	0.0179499	0.98251	1	-0.0282575	0.0068258	0.00769214	NA	NA	NA	NA	NA	NA	7.73344	0.00542074	1	11.2319	-1.22385	1	0.0402222	NA	NA	NA	NA	NA	NA	NA	NA
326	NCOA1	COPS6	ENSG00000084676	ENSG00000168090	0 / NA / 0 / 1	NA / NA	0	0	NA	NA	NA	7860	0.00458568	0.301664	1.94938	0.0248756	7218	0.0114106	0.334232	1.57536	0.0547264	6.38085e-05	0.0185284	0.639533	1	-0.422844	0	0	NA	NA	NA	NA	NA	NA	0.955928	0.328215	1	12.0749	-0.451866	1	0.403912	NA	NA	NA	NA	NA	NA	NA	NA
327	RB1	RAD51	ENSG00000139687	ENSG00000051180	1 / NA / 0 / 0	1 / 0	1	0	NA	NA	NA	22148	0.133997	0.19871	1.3175	0.189055	10179	0.000145458	0.357925	1.79324	0.0199005	6.53622e-05	0.0188817	8.40096e-28	1.07578e-25	-0.0851056	4.44089e-16	6.58396e-16	NA	NA	NA	NA	NA	NA	4.52291	0.0334439	-1	8.21174	0.695829	1	0.108984	BRD-K79555887-001-01-0	RI-1	0.0439	0.232173	293	Amuvatinib	0.7968	0.862766
328	LRP2	CDC16	ENSG00000081479	ENSG00000130177	0 / 1 / 0 / 0	NA / NA	0	0	NA	NA	NA	30941	0.00318638	0.210186	2.14105	0.00497512	4083	0.0345706	0.331018	1.29947	0.134328	6.5574e-05	0.0188942	0.767613	1	0.0608876	5.43384e-09	7.13931e-09	10.4637	0.00121745	1	-1.49193	1	0.0241564	0.844638	0.358074	-1	10.9497	0.266776	-1	0.42756	NA	NA	NA	NA	NA	NA	NA	NA
329	NSD1	UBE2T	ENSG00000165671	ENSG00000077152	1 / NA / 0 / 0	NA / NA	0	0	NA	NA	NA	14155	0.102074	0.28052	1.11621	0.328358	7407	0.000444465	0.570831	1.77802	0.00497512	6.59415e-05	0.0189513	7.77898e-21	5.28815e-19	0.0310012	0.0029973	0.00341974	NA	NA	NA	NA	NA	NA	0.0701793	0.791076	-1	9.46101	0.0972585	1	0.79637	NA	NA	NA	NA	NA	NA	NA	NA
330	ATF7IP	ATR	ENSG00000171681	ENSG00000175054	0 / NA / 1 / 0	0 / 0	0	0	NA	NA	NA	12350	0.000100116	0.323618	2.10898	0.00497512	16010	0.567535	0.326437	1.15721	0.263682	6.62539e-05	0.0190167	0.708554	1	0.380514	0	0	NA	NA	NA	NA	NA	NA	11.3965	0.000735831	1	10.5288	-1.19976	1	0.0137156	BRD-K26756394-001-02-2	VE-821	0.1634	0.347019	2111	VE821	0.2358	0.427886
331	BRCA2	POLA1	ENSG00000139618	ENSG00000101868	0 / NA / 0 / 1	1 / 0	0	0	NA	NA	NA	17505	0.0729663	0.250675	1.76949	0.0248756	15114	0.00121184	0.274418	1.54548	0.0348259	6.77707e-05	0.0192793	0.0264526	0.0733664	0.603374	0	0	NA	NA	NA	NA	NA	NA	1.29207	0.255667	-1	9.0256	0.586122	-1	0.345698	BRD-K34022604-001-06-6	clofarabine	0.01198	0.202168	1006	Cytarabine	0.5153	0.654879
332	CHD8	COPS6	ENSG00000100888	ENSG00000168090	0 / NA / 0 / 1	NA / NA	0	0	NA	NA	NA	22886	0.111895	0.164353	1.50594	0.124378	14603	0.00112349	0.348062	1.91018	0.00497512	6.86407e-05	0.0193786	0.124292	0.279901	-0.405721	0	0	NA	NA	NA	NA	NA	NA	6.22744	0.0125785	-1	11.9193	0.946864	-1	0.0638755	NA	NA	NA	NA	NA	NA	NA	NA
333	TP53	BUB1B	ENSG00000141510	ENSG00000156970	1 / 1 / 0 / 0	NA / NA	0	0	NA	NA	NA	65108	0.0960588	0.105397	1.12223	0.323383	40894	0.00051055	0.26498	1.69638	0.00497512	6.9453e-05	0.019413	5.30271e-268	3.03625e-264	0.216947	0	0	7.98699	0.00471146	1	-1.39404	1	0.0479327	22.7029	1.8908e-06	-1	9.44238	0.489162	-1	0.000362296	NA	NA	NA	NA	NA	NA	NA	NA
334	EP400	ACTB	ENSG00000183495	ENSG00000075624	1 / NA / 0 / 0	0 / NA	0	0	NA	NA	NA	19972	0.0101197	0.344286	1.46689	0.0248756	16374	0.00902976	0.360017	1.41511	0.0348259	6.96417e-05	0.0194399	1.33278e-14	3.8492e-13	0.134137	0	0	NA	NA	NA	NA	NA	NA	1.72397	0.189183	-1	17.7733	0.579338	1	0.289434	BRD-K47000838-001-01-6	cytochalasin-b	0.8962	0.924551	NA	NA	NA	NA
335	TP53BP1	ALKBH2	ENSG00000067369	ENSG00000189046	1 / NA / 0 / 0	NA / NA	0	0	NA	NA	NA	12288	0.0633961	0.132642	2.7893	0.0248756	9918	0.00202078	0.334615	2.44383	0.0248756	6.97229e-05	0.0194399	0.00193055	0.00714376	-0.396571	0	0	NA	NA	NA	NA	NA	NA	6.79437	0.0091446	-1	9.34417	1.02539	-1	0.0535955	NA	NA	NA	NA	NA	NA	NA	NA
336	SMAD4	CDCA8	ENSG00000141646	ENSG00000134690	1 / NA / 0 / 0	NA / NA	0	0	NA	NA	NA	14369	0.0318447	0.268306	2.08173	0.00497512	5484	0.0201488	0.493277	1.65009	0.0248756	6.98206e-05	0.019443	4.24771e-08	4.07205e-07	-0.334291	0	0	NA	NA	NA	NA	NA	NA	25.107	5.4235e-07	-1	9.0965	1.55198	-1	0.000147133	NA	NA	NA	NA	NA	NA	NA	NA
337	TP53BP1	WAC	ENSG00000067369	ENSG00000095787	0 / NA / 0 / 1	NA / NA	0	0	NA	NA	NA	11720	0.0259943	0.361019	1.64606	0.00497512	2640	0.042013	0.508868	1.47556	0.0149254	7.10464e-05	0.0197109	0.964688	1	0.469895	0	0	NA	NA	NA	NA	NA	NA	0.959492	0.327315	1	12.4316	-0.439298	1	0.403273	NA	NA	NA	NA	NA	NA	NA	NA
338	PRKDC	PLK1	ENSG00000253729	ENSG00000166851	1 / 0 / 0 / 1	0 / 1	0	0	NA	NA	NA	18492	0.202386	0.142468	1.10458	0.363184	12805	0.000225561	0.415372	1.94694	0.00497512	7.20537e-05	0.019941	5.22309e-16	1.8655e-14	0.491047	0	0	1.0563	0.304061	1	-0.484532	1	0.471641	6.42911	0.0112265	-1	9.5854	1.04096	1	0.0599825	BRD-K92428232-001-10-6	GSK461364	0.1143	0.301781	1451	PLK_6522	0.01042	0.136215
339	REV3L	PCGF3	ENSG00000009413	ENSG00000185619	1 / NA / 0 / 0	NA / NA	NA	0	NA	NA	NA	18573	0.0596549	0.449582	1.44455	0.00995025	13983	0.0281752	0.341471	3.11011	0.00497512	7.25742e-05	0.0200157	1.39301e-05	8.18381e-05	0.162895	0	0	NA	NA	NA	NA	NA	NA	4.66732	0.0307419	-1	11.1366	0.647494	-1	0.104036	NA	NA	NA	NA	NA	NA	NA	NA
340	TP53	ALDH1B1	ENSG00000141510	ENSG00000137124	1 / 0 / 0 / 0	NA / NA	0	0	NA	NA	NA	64465	0.187521	0.354815	1.18623	0.0547264	28074	0.000238549	0.373128	1.25896	0.0348259	7.40517e-05	0.0202949	7.31972e-12	1.3689e-10	0.0423675	4.96942e-05	5.97189e-05	6.0427	0.0139639	1	-0.892235	-1	0.0836371	29.0391	7.09336e-08	-1	9.50624	0.992551	-1	3.10619e-05	NA	NA	NA	NA	NA	NA	NA	NA
341	TET2	ATR	ENSG00000168769	ENSG00000175054	0 / 0 / 0 / 1	0 / 1	0	0	NA	NA	NA	12701	0.131617	0.214195	1.37817	0.179104	7563	0.000727353	0.498066	1.70126	0.00497512	7.40859e-05	0.0202949	0.510468	0.881284	0.462423	0	0	2.40873	0.12066	1	-0.631568	1	0.272154	6.47236	0.0109565	-1	10.3925	1.12772	1	0.0591747	BRD-K12184916-001-19-6	NVP-BEZ235	0.1504	0.33392	1917	AZD6738	0.02142	0.173776
342	ATF7IP	RPA3	ENSG00000171681	ENSG00000106399	1 / NA / 0 / 0	NA / NA	0	0	NA	NA	NA	15022	0.0235851	0.208549	1.59533	0.0945274	12164	0.00385619	0.377939	1.83522	0.00995025	7.42582e-05	0.0203005	0.00456452	0.0154459	-0.190816	0	0	NA	NA	NA	NA	NA	NA	2.28797	0.130381	-1	9.79443	0.597509	1	0.233531	NA	NA	NA	NA	NA	NA	NA	NA
343	TP53	FOXM1	ENSG00000141510	ENSG00000111206	1 / 0 / 0 / 0	0 / NA	1	0	NA	NA	NA	65244	0.103984	0.292784	1.29349	0.0248756	42037	0.00333294	0.421055	1.2907	0.00995025	7.44301e-05	0.0203014	0	0	0.197992	0	0	1.99917	0.157386	1	-0.582258	1	0.318626	31.7252	1.77607e-08	-1	10.2927	0.656502	-1	1.05792e-05	BRD-K58049875-001-04-7	thiostrepton	0.9922	0.993642	NA	NA	NA	NA
344	ASH1L	PTEN	ENSG00000116539	ENSG00000171862	0 / 1 / 0 / 0	NA / NA	0	0	NA	NA	NA	21651	0.000492362	0.0677966	5.06678	0.00497512	19789	0.0600154	0.109872	0.829336	0.587065	7.48049e-05	0.0203014	0.99672	1	0.317539	0	0	9.29557	0.00229709	1	-0.746095	1	0.0335293	1.53629	0.215171	1	11.5974	-0.431197	1	0.311983	NA	NA	NA	NA	NA	NA	NA	NA
345	NCOR1	LEF1	ENSG00000141027	ENSG00000138795	1 / NA / 0 / 0	NA / NA	0	0	NA	NA	NA	14342	0.0305705	0.370553	2.46384	0.0199005	11641	0.0286821	0.563168	1.60338	0.00497512	7.51683e-05	0.0203753	0.000125085	0.000602731	0.0404117	0.000109009	0.000129858	NA	NA	NA	NA	NA	NA	3.23251	0.0721898	-1	7.93181	0.68413	-1	0.167292	NA	NA	NA	NA	NA	NA	NA	NA
346	RB1	FOXM1	ENSG00000139687	ENSG00000111206	1 / NA / 0 / 0	0 / NA	1	0	NA	NA	NA	20787	0.030577	0.304239	1.19704	0.169154	10503	0.000339745	0.471543	1.33061	0.0497512	7.5607e-05	0.0204695	4.00653e-39	9.2079e-37	-0.0625852	2.01906e-09	2.67524e-09	NA	NA	NA	NA	NA	NA	4.03982	0.0444387	-1	10.2927	0.83477	1	0.12766	BRD-K58049875-001-04-7	thiostrepton	0.4738	0.607339	NA	NA	NA	NA
347	NRDE2	ZIC2	ENSG00000119720	ENSG00000043355	1 / NA / 0 / 0	NA / NA	NA	0	NA	NA	NA	8368	0.00160618	0.471984	2.23223	0.0248756	8465	0.0898095	0.469656	1.53938	0.0248756	7.69187e-05	0.0206708	6.76028e-06	4.23228e-05	-0.0728383	2.9301e-12	4.09132e-12	NA	NA	NA	NA	NA	NA	1.62251	0.202742	-1	4.55629	0.734617	1	0.301282	NA	NA	NA	NA	NA	NA	NA	NA
348	BRCA2	USP3	ENSG00000139618	ENSG00000140455	1 / NA / 0 / 0	NA / NA	0	0	NA	NA	NA	19637	0.134639	0.384266	1.27933	0.159204	14666	0.000839923	0.470659	1.53593	0.00497512	7.7139e-05	0.0206844	0.000644799	0.00266111	0.284552	0	0	NA	NA	NA	NA	NA	NA	3.49921	0.0613979	-1	10.3754	0.648167	-1	0.152892	NA	NA	NA	NA	NA	NA	NA	NA
349	PRDM9	E2F2	ENSG00000164256	ENSG00000007968	1 / NA / 0 / NA	NA / NA	0	0	NA	NA	NA	13246	0.0289159	0.465201	1.4069	0.0248756	10601	0.00167775	0.453929	1.42871	0.0746269	7.74875e-05	0.0207283	1.00213e-15	3.44243e-14	NA	NA	NA	NA	NA	NA	NA	NA	NA	7.86088	0.00505159	-1	8.22753	0.946302	-1	0.0386925	NA	NA	NA	NA	NA	NA	NA	NA
350	KMT2D	BRD9	ENSG00000167548	ENSG00000028310	1 / 0 / 0 / 0	NA / 0	NA	0	NA	NA	NA	36241	0.000781442	0.270222	1.69398	0.0248756	20201	0.0301934	0.369989	1.31983	0.154229	7.78149e-05	0.0207911	1.71712e-13	4.17195e-12	0.07365	1.67644e-12	2.3509e-12	0.786409	0.375188	1	-0.373453	1	0.538131	6.83624	0.00893264	-1	10.6746	0.472539	-1	0.0529179	NA	NA	NA	NA	1928	I-BRD9	0.1362	0.334389
351	TP53BP1	EP300	ENSG00000067369	ENSG00000100393	0 / 0 / 0 / 1	0 / NA	0	0	NA	NA	NA	12310	0.0654263	0.369637	1.11206	0.328358	9598	0.00085539	0.454154	2.17587	0.00497512	7.84576e-05	0.0208026	0.294614	0.573285	0.523155	0	0	1.23248	0.266925	1	-0.372005	1	0.43549	2.18171	0.139659	1	12.1826	-0.605103	1	0.242884	BRD-K07572174-001-39-4	curcumin	0.3816	0.533557	NA	NA	NA	NA
352	KDM6A	PPHLN1	ENSG00000147050	ENSG00000134283	1 / NA / 0 / 0	NA / NA	NA	0	NA	NA	NA	14937	0.0796654	0.29213	1.45212	0.0696517	4567	0.00165954	0.554855	1.54587	0.00995025	7.86004e-05	0.0208026	0.0116486	0.0356163	0.167089	0	0	NA	NA	NA	NA	NA	NA	6.56869	0.0103788	-1	10.7575	0.841425	-1	0.057383	NA	NA	NA	NA	NA	NA	NA	NA
353	TP53	CDC7	ENSG00000141510	ENSG00000097046	1 / 0 / 0 / 0	NA / NA	1	0.3	NA	NA	NA	71627	0.805284	0.0648917	0.748662	0.771144	39019	2.99632e-05	0.310949	1.43211	0.00497512	7.92698e-05	0.020955	3.3489e-192	7.21653e-189	0.110178	0	0	0.495882	0.481315	1	-0.333711	1	0.632469	35.3533	2.75006e-09	-1	8.18605	0.656663	-1	2.5819e-06	NA	NA	NA	NA	NA	NA	NA	NA
354	NCOR1	CTNNB1	ENSG00000141027	ENSG00000168036	1 / NA / 0 / 0	0 / NA	0	0	NA	NA	NA	17697	0.648027	0.56872	1.26521	0.0845771	9570	0.000170502	0.707243	1.31639	0.00995025	7.95617e-05	0.0210074	0.00766704	0.0245395	0.194709	0	0	NA	NA	NA	NA	NA	NA	0.834668	0.360926	1	13.7648	-0.339046	1	0.429767	BRD-K94455792-001-01-8	ICG-001	0.3666	0.521782	NA	NA	NA	NA
355	STAG2	SIRT1	ENSG00000101972	ENSG00000096717	0 / NA / 0 / 1	0 / 0	0	0	NA	NA	NA	12863	0.0355193	0.324783	1.94757	0.0646766	7618	0.00817548	0.360613	3.13812	0.00497512	7.98834e-05	0.0210649	0.999273	1	0.553949	0	0	NA	NA	NA	NA	NA	NA	6.96088	0.0083311	1	9.94551	-0.80332	1	0.0508906	BRD-K95926480-003-03-6	SRT1720	0.06619	0.258191	342	Tenovin-6	0.4623	0.616478
356	DOCK7	ATM	ENSG00000116641	ENSG00000149311	0 / 1 / 1 / 0	0 / 0	0	0	NA	NA	NA	13116	0.02348	0.432897	1.85317	0.0199005	9346	0.0058407	0.255663	2.40321	0.0348259	8.10165e-05	0.0213162	0.999398	1	0.224088	0	0	12.2773	0.00045851	1	-1.42736	1	0.0152911	7.31037	0.00685578	1	11.016	-0.908484	1	0.0457388	BRD-K04701033-001-03-9	VE-822	0.2799	0.448978	152	CP466722	0.1679	0.366822
357	TP53	HDGF	ENSG00000141510	ENSG00000143321	1 / 0 / 0 / 0	NA / NA	0	0	NA	NA	NA	63742	0.128739	0.306519	1.0428	0.39801	26313	0.000189209	0.389328	1.36149	0.00995025	8.20169e-05	0.0215037	5.76412e-292	4.81316e-288	0.202721	0	0	0.442528	0.505905	1	-0.357949	-1	0.652659	25.8943	3.60637e-07	-1	14.0596	0.514356	-1	0.00010893	NA	NA	NA	NA	NA	NA	NA	NA
358	KMT2D	KMT2C	ENSG00000167548	ENSG00000055609	0 / 0 / 0 / 1	NA / NA	1	0	NA	NA	NA	38763	0.0177129	0.45808	1.82044	0.00497512	29288	0.111205	0.445279	1.53629	0.00995025	8.27497e-05	0.0215852	1	1	0.730066	0	0	2.02929	0.154293	1	-0.245355	1	0.315054	1.19418	0.274487	1	11.5098	-0.170563	-1	0.361353	NA	NA	NA	NA	NA	NA	NA	NA
359	KAT6A	CDK2	ENSG00000083168	ENSG00000123374	1 / NA / 0 / 0	0 / 0	1	0	NA	NA	NA	9590	0.00899947	0.411403	2.01107	0.00497512	10641	0.438389	0.62855	1.57471	0.00497512	8.28492e-05	0.0215852	0.00792623	0.0252786	0.130259	0	0	NA	NA	NA	NA	NA	NA	0.700052	0.402766	-1	10.6376	0.341258	1	0.462557	BRD-K87909389-003-03-4	alvocidib	0.1083	0.296444	432	Flavopiridol	0.08121	0.270533
360	ASH1L	ATR	ENSG00000116539	ENSG00000175054	0 / 1 / 0 / 1	0 / 1	0	0	NA	NA	NA	25135	0.0698469	0.227146	1.70659	0.0298507	17996	0.00314509	0.382619	1.43783	0.0149254	8.30033e-05	0.0215852	0.386827	0.712532	0.468649	0	0	8.89105	0.00286572	1	-1.00001	1	0.0376773	2.87268	0.0900949	1	10.1481	-0.579284	1	0.189294	BRD-K12184916-001-19-6	NVP-BEZ235	0.209	0.388522	1917	AZD6738	0.01074	0.137247
361	NAV2	SKP2	ENSG00000166833	ENSG00000145604	1 / NA / 0 / 0	NA / NA	NA	0	NA	NA	NA	16470	0.0716808	0.348613	1.64118	0.00995025	10187	0.00396383	0.51112	1.36206	0.0348259	8.34137e-05	0.0215852	7.60476e-10	1.00226e-08	-0.112546	0	0	NA	NA	NA	NA	NA	NA	14.4922	0.000140743	-1	9.76625	1.29888	1	0.00543517	NA	NA	NA	NA	NA	NA	NA	NA
362	TPR	TTK	ENSG00000047410	ENSG00000112742	1 / NA / 0 / 0	0 / 0	0	0	NA	NA	NA	26167	0.218145	0.201373	1.45943	0.109453	16737	0.000138473	0.344861	1.41712	0.0298507	8.35784e-05	0.0215852	7.33506e-16	2.56139e-14	0.266557	0	0	NA	NA	NA	NA	NA	NA	4.44084	0.035089	-1	8.98381	0.813811	1	0.111891	BRD-K45551181-001-02-1	MPI-0479605	0.2978	0.463615	1464	TTK_3146	0.5372	0.672716
363	TPR	TAF1	ENSG00000047410	ENSG00000147133	0 / 0 / 1 / 1	NA / 1	0	0	NA	NA	NA	19379	0.00355356	0.277213	1.53307	0.0298507	18422	0.00505507	0.308466	1.18656	0.18408	8.3588e-05	0.0215852	0.782004	1	0.642333	0	0	6.78986	0.00916773	1	-1.03475	1	0.0673256	7.67199	0.00560845	1	11.0073	-0.781752	1	0.0409419	NA	NA	NA	NA	1732	TAF1_5496	0.003004	0.0932384
364	NCOA1	FZR1	ENSG00000084676	ENSG00000105325	1 / NA / 0 / 0	NA / NA	0	0	NA	NA	NA	9026	0.0510134	0.549806	1.57921	0.00995025	7055	0.0036182	0.43932	1.40322	0.0547264	8.48464e-05	0.0217869	0.000630388	0.00260642	-0.248061	0	0	NA	NA	NA	NA	NA	NA	6.4971	0.0108051	-1	11.2333	1.16677	-1	0.0587189	NA	NA	NA	NA	NA	NA	NA	NA
365	RB1	CDC6	ENSG00000139687	ENSG00000094804	1 / 0 / 0 / 0	NA / NA	1	0	NA	NA	NA	20737	0.0286855	0.212059	1.70465	0.0447761	7648	0.000838154	0.45862	1.28164	0.0945274	8.57195e-05	0.0219608	8.54506e-52	3.22499e-49	-0.0866033	0	0	0.39507	0.529647	-1	0.361162	-1	0.672564	3.50781	0.0610801	-1	9.14132	0.898851	1	0.152482	NA	NA	NA	NA	NA	NA	NA	NA
366	ASCC3	SMC4	ENSG00000112249	ENSG00000113810	1 / NA / 0 / 1	NA / NA	0	0	NA	NA	NA	18400	0.393101	0.147288	1.05501	0.452736	7887	0.000115594	0.385892	2.12296	0.00497512	8.61274e-05	0.0219689	2.02254e-07	1.70981e-06	0.487781	0	0	NA	NA	NA	NA	NA	NA	2.63081	0.104808	-1	9.86895	0.866791	1	0.206159	NA	NA	NA	NA	NA	NA	NA	NA
367	KMT2B	FBXW7	ENSG00000272333	ENSG00000109670	0 / 1 / 0 / 0	NA / NA	0	0	NA	NA	NA	19049	0.00594731	0.343608	1.61863	0.0497512	15857	0.0140736	0.387956	1.82046	0.0248756	8.69859e-05	0.0221075	0.871038	1	0.155183	0	0	10.7063	0.00106769	1	-0.908574	1	0.0228302	2.30275	0.129146	1	9.69457	-0.469345	1	0.232187	NA	NA	NA	NA	NA	NA	NA	NA
368	FANCM	MCRS1	ENSG00000187790	ENSG00000187778	1 / NA / 0 / 0	NA / NA	0	0	NA	NA	NA	14393	0.00407366	0.342266	1.87333	0.00497512	11692	0.171712	0.376436	1.39455	0.0298507	8.71914e-05	0.0221075	2.52294e-08	2.52363e-07	-0.198479	0	0	NA	NA	NA	NA	NA	NA	0.817195	0.366002	-1	11.4133	0.332461	-1	0.433734	NA	NA	NA	NA	NA	NA	NA	NA
369	LRRK2	RTF1	ENSG00000188906	ENSG00000137815	1 / 0 / 0 / 0	NA / NA	0	0	NA	NA	NA	20565	0.000891117	0.285268	2.01268	0.0149254	19531	0.106705	0.214155	1.43962	0.0746269	8.85935e-05	0.0223708	0.00285926	0.0101618	-0.117723	0	0	5.93591	0.0148354	1	-1.09616	1	0.0861078	1.55075	0.213025	1	11.4909	-0.390025	1	0.310171	NA	NA	NA	NA	NA	NA	NA	NA
370	ATM	UBE2N	ENSG00000149311	ENSG00000177889	1 / NA / 0 / 0	0 / NA	1	0	NA	NA	NA	27763	0.00289705	0.28853	1.86787	0.00995025	25010	0.186844	0.418947	1.34876	0.0199005	8.94725e-05	0.0224473	3.76857e-05	0.000202929	-0.135264	0	0	NA	NA	NA	NA	NA	NA	2.28011	0.131042	-1	11.4258	0.719038	-1	0.234211	BRD-K20605374-001-05-4	NSC-697923	0.3321	0.49296	NA	NA	NA	NA
371	BPTF	SUZ12	ENSG00000171634	ENSG00000178691	1 / NA / 0 / 1	NA / NA	NA	0	NA	NA	NA	18282	0.0875425	0.417501	1.30934	0.039801	12671	0.00309367	0.493579	1.5631	0.00995025	8.95213e-05	0.0224473	0.00853847	0.0270026	0.504641	0	0	NA	NA	NA	NA	NA	NA	0.988604	0.320084	1	10.901	-0.34515	1	0.397472	NA	NA	NA	NA	NA	NA	NA	NA
372	FANCM	NELFA	ENSG00000187790	ENSG00000185049	1 / NA / 0 / 0	NA / NA	0	0	NA	NA	NA	15934	0.0494742	0.281793	1.93987	0.00497512	10674	0.0299495	0.424125	1.54065	0.0149254	9.14256e-05	0.0226818	1.26204e-06	9.13799e-06	-0.0857562	2.22045e-16	3.30981e-16	NA	NA	NA	NA	NA	NA	2.68605	0.101231	-1	10.8881	0.550183	-1	0.202217	NA	NA	NA	NA	NA	NA	NA	NA
373	LRP2	ANAPC1	ENSG00000081479	ENSG00000153107	1 / 1 / 0 / 0	NA / NA	0	0	NA	NA	NA	33425	0.0547584	0.190253	1.64977	0.0447761	17070	0.00904604	0.296693	1.73579	0.00497512	9.16449e-05	0.0226818	0.000696126	0.00285221	-0.101146	0	0	12.4314	0.000422184	1	-1.31776	1	0.0148663	1.01018	0.31486	1	9.60206	-0.251779	1	0.393505	NA	NA	NA	NA	NA	NA	NA	NA
374	PRKDC	RAD54B	ENSG00000253729	ENSG00000197275	1 / 0 / 0 / 1	NA / NA	0	0	NA	NA	NA	18973	0.133933	0.042262	0.582855	0.656716	12554	0.000127775	0.502215	1.83243	0.00995025	9.26577e-05	0.0228337	1.24909e-11	2.24084e-10	0.483073	0	0	0.666904	0.414133	1	-0.398798	1	0.574002	5.15821	0.0231368	-1	6.66322	0.80153	1	0.0889949	NA	NA	NA	NA	NA	NA	NA	NA
375	SRCAP	HDAC1	ENSG00000080603	ENSG00000116478	1 / NA / 0 / 0	1 / 0	NA	0	NA	NA	NA	19840	0.0196663	0.54491	1.54604	0.00995025	14186	0.0164291	0.465935	1.44415	0.0348259	9.27501e-05	0.0228337	9.48142e-06	5.76372e-05	0.0978425	0	0	NA	NA	NA	NA	NA	NA	2.81353	0.0934723	-1	12.5834	0.516487	-1	0.193147	BRD-K56957086-001-06-3	dacinostat	0.01627	0.204128	272	AR-42	0.07781	0.265645
376	SHPRH	GSK3B	ENSG00000146414	ENSG00000082701	0 / NA / 0 / 1	0 / 0	0	0	NA	NA	NA	12239	0.0047747	0.398484	1.81313	0.0298507	9678	0.0144242	0.243327	2.2494	0.0547264	9.31242e-05	0.0228337	0.618605	1	0.488129	0	0	NA	NA	NA	NA	NA	NA	1.88344	0.169944	1	11.7592	-0.469753	1	0.271832	BRD-K16189898-003-03-3	CHIR-99021	0.1514	0.334833	1426	AZD7969	0.2304	0.422839
377	CDKN2A	PAK1	ENSG00000147889	ENSG00000149269	1 / NA / 0 / 0	0 / 0	0	0	NA	NA	NA	30431	0.174601	0.428963	1.32369	0.0149254	18011	0.00217908	0.423435	1.37447	0.0199005	9.34641e-05	0.0228337	5.56887e-16	1.98088e-14	0.0419851	5.80985e-05	6.96932e-05	NA	NA	NA	NA	NA	NA	0.962624	0.326527	1	11.475	-0.237819	-1	0.402678	BRD-K19333160-001-01-3	RKI-1447	0.2719	0.441604	1730	PAK_5339	0.2523	0.441596
378	HUWE1	YWHAZ	ENSG00000086758	ENSG00000164924	1 / NA / 0 / 0	NA / NA	0	0	NA	NA	NA	21341	0.0415827	0.328612	1.27541	0.0696517	13684	0.00196145	0.442277	1.86268	0.0199005	9.34954e-05	0.0228337	0.000267692	0.0012009	0.285044	0	0	NA	NA	NA	NA	NA	NA	1.21501	0.270341	1	15.1957	-0.269109	1	0.357961	NA	NA	NA	NA	NA	NA	NA	NA
379	KMT2D	ALKBH2	ENSG00000167548	ENSG00000189046	1 / NA / 0 / 1	NA / NA	0	0	NA	NA	NA	39636	0.041213	0.0732574	2.43885	0.0248756	27008	0.00744128	0.242278	1.91207	0.0149254	9.40468e-05	0.0228907	3.53127e-18	1.72648e-16	-0.420943	0	0	NA	NA	NA	NA	NA	NA	7.29007	0.00693369	-1	9.44782	0.425482	-1	0.0460159	NA	NA	NA	NA	NA	NA	NA	NA
380	MCM2	UBA2	ENSG00000073111	ENSG00000126261	0 / NA / 0 / 1	NA / NA	0	0	NA	NA	NA	11668	0.128291	0.229534	1.67979	0.079602	7663	0.00224813	0.50553	1.90016	0.00497512	9.42905e-05	0.0229003	0.67039	1	0.455394	0	0	NA	NA	NA	NA	NA	NA	0.875977	0.349306	-1	12.2056	0.432236	1	0.420586	NA	NA	NA	NA	NA	NA	NA	NA
381	NCAPD2	NUP43	ENSG00000010292	ENSG00000120253	1 / NA / 0 / 0	NA / NA	1	0	NA	NA	NA	12163	0.311478	0.191012	1.11877	0.348259	4955	0.000110367	0.50139	1.62129	0.00995025	9.76158e-05	0.023641	0.000281904	0.00125827	0.342626	0	0	NA	NA	NA	NA	NA	NA	3.29065	0.0696755	-1	10.7459	0.843268	-1	0.164018	NA	NA	NA	NA	NA	NA	NA	NA
382	TP53	OIP5	ENSG00000141510	ENSG00000104147	1 / NA / 0 / 0	NA / NA	0	0	NA	NA	NA	55478	4.13823e-05	0.240371	2.07817	0.00497512	30762	0.819428	0.193679	0.878885	0.706468	9.76566e-05	0.023641	2.07126e-231	6.19539e-228	0.168855	0	0	NA	NA	NA	NA	NA	NA	29.9087	4.52878e-08	-1	6.97871	0.546541	-1	2.21024e-05	NA	NA	NA	NA	NA	NA	NA	NA
383	TTF1	TRIP13	ENSG00000125482	ENSG00000071539	1 / NA / 0 / 0	NA / NA	NA	0	NA	NA	NA	16898	0.291591	0.286177	1.08771	0.333333	11841	0.000247168	0.450067	1.81024	0.00497512	9.78844e-05	0.0236706	4.56452e-05	0.000241557	0.166523	0	0	NA	NA	NA	NA	NA	NA	7.62806	0.0057467	-1	8.85418	1.69202	-1	0.0414512	NA	NA	NA	NA	NA	NA	NA	NA
384	ASCC3	SOX4	ENSG00000112249	ENSG00000124766	1 / NA / 0 / 0	NA / NA	0	0	NA	NA	NA	15936	0.0139426	0.39072	1.58212	0.0497512	13748	0.0116736	0.429562	1.42006	0.0149254	9.87851e-05	0.0237094	1.18646e-08	1.26542e-07	0.0479225	4.44145e-06	5.47692e-06	NA	NA	NA	NA	NA	NA	7.98562	0.00471504	-1	12.4162	0.918003	-1	0.0373005	NA	NA	NA	NA	NA	NA	NA	NA
385	PTEN	ARID1B	ENSG00000171862	ENSG00000049618	1 / 1 / 0 / 0	NA / NA	0	0	NA	NA	NA	26306	0.00776925	0.426624	1.22599	0.0646766	20383	0.00610303	0.494616	1.32903	0.039801	9.95925e-05	0.0238398	0.00468768	0.0158205	0.268778	0	0	7.90869	0.00491978	1	-0.740747	1	0.0484711	0.863905	0.352648	-1	10.8569	0.463024	-1	0.423192	NA	NA	NA	NA	NA	NA	NA	NA
386	ARID1A	MAPK3	ENSG00000117713	ENSG00000102882	0 / NA / 1 / 0	0 / 0	0	0	NA	NA	NA	31720	0.0648448	0.399105	1.32354	0.0199005	22299	0.00475615	0.432905	1.455	0.0199005	9.96476e-05	0.0238398	0.999725	1	-0.127352	0	0	NA	NA	NA	NA	NA	NA	10.5751	0.00114619	1	11.129	-0.746152	1	0.0174028	BRD-A08840375-001-01-3	CID-5458317	0.2515	0.423555	1908	Ulixertinib	0.07649	0.264162
387	ARID1A	CCNE1	ENSG00000117713	ENSG00000105173	1 / NA / 0 / 0	NA / NA	0	0	NA	NA	NA	28454	0.0011418	0.485715	1.30761	0.0149254	24563	0.103996	0.419389	1.38491	0.0696517	0.000100522	0.0239269	2.1693e-40	5.27296e-38	0.118604	0	0	NA	NA	NA	NA	NA	NA	15.1322	0.000100241	-1	8.01317	0.791405	1	0.00447802	NA	NA	NA	NA	NA	NA	NA	NA
388	ASH1L	CHD8	ENSG00000116539	ENSG00000100888	0 / 0 / 0 / 1	NA / NA	0	0	NA	NA	NA	21850	0.00335384	0.411361	1.35135	0.0199005	19372	0.0344201	0.402816	1.31664	0.0547264	0.00010205	0.0240454	0.413884	0.750783	0.586296	0	0	3.00072	0.0832276	1	-0.527367	1	0.220818	5.68217	0.0171381	1	11.9302	-0.637943	1	0.0753252	NA	NA	NA	NA	NA	NA	NA	NA
389	WDR70	RTF1	ENSG00000082068	ENSG00000137815	1 / NA / 0 / 0	NA / NA	NA	0	NA	NA	NA	8673	0.0491864	0.299836	1.61329	0.0547264	9070	0.00314695	0.323474	1.92488	0.0149254	0.000102523	0.024116	0.0109214	0.0336207	0.0264876	0.0112215	0.0125446	NA	NA	NA	NA	NA	NA	0.743643	0.388497	-1	11.7704	0.464971	-1	0.451491	NA	NA	NA	NA	NA	NA	NA	NA
390	KMT2C	ATF7IP	ENSG00000055609	ENSG00000171681	0 / 1 / 0 / 1	NA / NA	1	0	NA	NA	NA	40374	0.0421295	0.385226	1.23077	0.0497512	17132	0.0123757	0.428908	1.46813	0.00497512	0.00010427	0.0244243	0.988708	1	0.575309	0	0	8.20374	0.00418042	1	-1.11541	1	0.0455837	1.73969	0.187178	1	11.4418	-0.320615	1	0.287618	NA	NA	NA	NA	NA	NA	NA	NA
391	ASH1L	ZBTB7B	ENSG00000116539	ENSG00000160685	1 / NA / 0 / 0	NA / NA	NA	0	NA	NA	NA	24274	0.02704	0.390005	1.45736	0.0149254	18194	0.00512062	0.26753	1.68926	0.0646766	0.000107325	0.0250498	0.00377104	0.0130196	0.196731	0	0	NA	NA	NA	NA	NA	NA	0.52832	0.467314	-1	11.1832	0.261685	1	0.513437	NA	NA	NA	NA	NA	NA	NA	NA
392	ASH1L	DHCR7	ENSG00000116539	ENSG00000172893	1 / 0 / 0 / 0	NA / NA	0	0	NA	NA	NA	24333	0.0290191	0.4715	1.59224	0.00497512	11508	0.0631326	0.427062	1.34306	0.0149254	0.000108896	0.0252475	7.99882e-08	7.296e-07	-0.176522	0	0	0.763384	0.382271	1	-0.436682	1	0.545193	1.43666	0.23068	-1	10.8607	0.460917	1	0.324896	NA	NA	NA	NA	NA	NA	NA	NA
393	DOCK7	SUZ12	ENSG00000116641	ENSG00000178691	1 / NA / 0 / 0	NA / NA	0	0	NA	NA	NA	13823	0.087679	0.417618	1.29274	0.0597015	8464	0.00130795	0.557374	1.68791	0.0199005	0.000109034	0.0252475	0.00400798	0.0137464	0.262294	0	0	NA	NA	NA	NA	NA	NA	0.114186	0.735428	1	10.9751	-0.124903	1	0.743824	NA	NA	NA	NA	NA	NA	NA	NA
394	RB1	YEATS2	ENSG00000139687	ENSG00000163872	1 / NA / 0 / 0	NA / NA	0	0	NA	NA	NA	16473	6.2785e-05	0.357386	2.28738	0.00497512	4003	0.588879	0.231406	0.809212	0.741294	0.000109104	0.0252475	4.83084e-13	1.09393e-11	0.121742	0	0	NA	NA	NA	NA	NA	NA	3.36811	0.0664698	-1	11.1982	0.425857	1	0.159719	NA	NA	NA	NA	NA	NA	NA	NA
395	SMARCA4	AURKA	ENSG00000127616	ENSG00000087586	1 / NA / 0 / 0	1 / 1	0	0	NA	NA	NA	28310	0.0661649	0.167345	1.46226	0.114428	21350	0.00181005	0.396977	1.44771	0.00995025	0.000109106	0.0252475	9.31739e-12	1.70931e-10	0.218069	0	0	NA	NA	NA	NA	NA	NA	6.2735	0.0122557	-1	9.82387	0.728692	1	0.0629522	BRD-K36740062-001-06-6	GSK1070916	0.01601	0.204077	1051	Alisertib	0.03111	0.195787
396	TP53	LIG3	ENSG00000141510	ENSG00000005156	1 / 0 / 0 / 0	NA / NA	0	0	NA	NA	NA	56892	2.75451e-05	0.285652	1.62937	0.00497512	54416	0.995593	0.152433	0.570408	1	0.000109157	0.0252475	8.89757e-12	1.63769e-10	0.156327	0	0	0.331632	0.5647	1	-0.211462	-1	0.700439	7.84718	0.00509	-1	10.0584	0.318398	-1	0.0388315	NA	NA	NA	NA	NA	NA	NA	NA
397	NCAPD2	TTK	ENSG00000010292	ENSG00000112742	1 / NA / NA / 1	0 / 0	0	0	NA	NA	NA	10906	0.0719916	0.227463	1.33625	0.19403	7362	0.00197589	0.4503	1.69122	0.00497512	0.000109734	0.0253077	1.64197e-07	1.4127e-06	0.775935	0	0	NA	NA	NA	NA	NA	NA	NA	NA	NA	NA	NA	NA	NA	BRD-K45551181-001-02-1	MPI-0479605	0.8593	0.896789	1464	TTK_3146	0.2696	0.458005
398	KMT2B	POLD1	ENSG00000272333	ENSG00000062822	1 / 0 / 0 / 1	0 / NA	0	0	NA	NA	NA	22917	0.377566	0.130177	1.02479	0.477612	13800	0.000155269	0.379826	1.75061	0.00497512	0.000111039	0.0255036	5.68665e-17	2.35559e-15	0.503938	0	0	3.52809	0.0603371	1	-0.704544	1	0.184237	26.1424	3.17139e-07	-1	10.0175	1.84253	-1	9.89065e-05	BRD-K71106091-001-06-1	fludarabine-phosphate	0.1913	0.372897	NA	NA	NA	NA
399	TTF1	SATB2	ENSG00000125482	ENSG00000119042	1 / NA / NA / 0	NA / NA	0	0	NA	NA	NA	14617	0.0288689	0.482631	1.43567	0.0497512	13409	0.00988971	0.490015	2.05344	0.00995025	0.000112371	0.0257304	0.000317257	0.00140032	-0.220898	0	0	NA	NA	NA	NA	NA	NA	NA	NA	NA	NA	NA	NA	NA	NA	NA	NA	NA	NA	NA	NA	NA
400	PRKCA	RFC3	ENSG00000154229	ENSG00000133119	1 / NA / 0 / 0	NA / NA	0	0	NA	NA	NA	10156	0.163192	0.237618	1.70908	0.0895522	8365	0.000978458	0.429752	1.62588	0.00995025	0.00011299	0.0258193	0.00749612	0.0240546	-0.109181	0	0	NA	NA	NA	NA	NA	NA	2.68355	0.101389	-1	9.47562	0.892675	-1	0.202372	NA	NA	NA	NA	NA	NA	NA	NA
401	KMT2B	SMARCD1	ENSG00000272333	ENSG00000066117	1 / NA / 0 / 1	NA / NA	1	0	NA	NA	NA	19961	0.0501733	0.353313	1.13364	0.268657	10563	0.00106815	0.427527	1.71525	0.00995025	0.00011363	0.025921	3.25947e-10	4.58299e-09	0.403853	0	0	NA	NA	NA	NA	NA	NA	12.4615	0.000415428	-1	11.392	1.32923	-1	0.0101348	NA	NA	NA	NA	NA	NA	NA	NA
402	SETD1B	SMARCD1	ENSG00000139718	ENSG00000066117	1 / NA / NA / 0	NA / NA	1	0	NA	NA	NA	15928	0.0124142	0.446795	1.41529	0.0298507	9347	0.00974309	0.41813	1.63822	0.039801	0.000113916	0.0259517	3.65932e-15	1.15688e-13	0.379921	0	0	NA	NA	NA	NA	NA	NA	NA	NA	NA	NA	NA	NA	NA	NA	NA	NA	NA	NA	NA	NA	NA
403	ARID4A	PLK1	ENSG00000032219	ENSG00000166851	1 / NA / NA / 0	0 / 0	0	0	NA	NA	NA	14869	0.00565779	0.217581	1.6554	0.0696517	10204	0.0367108	0.392412	1.73319	0.00995025	0.000114077	0.0259619	7.21702e-18	3.37454e-16	-0.246733	0	0	NA	NA	NA	NA	NA	NA	NA	NA	NA	NA	NA	NA	NA	BRD-K70511574-001-06-9	HMN-214	0.3468	0.505894	1179	MK-1775	0.09502	0.28766
404	KMT2D	PLK1	ENSG00000167548	ENSG00000166851	1 / 0 / 0 / 0	0 / 1	0	0	NA	NA	NA	40490	0.0840887	0.133424	1.33659	0.18408	25615	0.000623951	0.312537	1.59502	0.0149254	0.000114209	0.0259656	1.21691e-55	5.08073e-53	0.0643059	7.20741e-10	9.63272e-10	0.968365	0.325088	-1	0.418382	-1	0.491964	0.81368	0.367034	-1	9.5854	0.284317	1	0.434566	BRD-K70511574-001-06-9	HMN-214	0.3139	0.47758	1179	MK-1775	0.01623	0.159769
405	ARID2	NOC2L	ENSG00000189079	ENSG00000188976	1 / NA / 0 / 0	NA / NA	0	0	NA	NA	NA	11664	0.00742198	0.347747	2.09501	0.00497512	8325	0.0563094	0.302607	1.36719	0.0696517	0.000114646	0.0259772	2.00606e-06	1.39727e-05	-0.313671	0	0	NA	NA	NA	NA	NA	NA	6.72853	0.00948827	-1	12.0736	0.741253	-1	0.0546199	NA	NA	NA	NA	NA	NA	NA	NA
406	RAG1	TPR	ENSG00000166349	ENSG00000047410	0 / 1 / 0 / 0	NA / NA	0	0	NA	NA	NA	11401	0.113437	0.235021	1.44047	0.134328	7610	0.00192979	0.451544	2.1711	0.00497512	0.000115605	0.0260369	0.927345	1	0.054372	1.90776e-07	2.42788e-07	8.03438	0.00458977	1	-1.19462	1	0.0475251	0.530836	0.466256	1	12.5238	-0.277923	1	0.512607	NA	NA	NA	NA	NA	NA	NA	NA
407	PBRM1	MLH1	ENSG00000163939	ENSG00000076242	0 / 0 / 1 / 0	NA / NA	0	0	-0.267	-1.797	0.632	12348	0.00085103	0.429813	1.48351	0.00995025	13440	0.183029	0.346793	1.52291	0.0945274	0.00011574	0.0260369	1	1	0.262311	0	0	2.60986	0.106201	1	-0.744052	1	0.253522	18.2172	1.97094e-05	1	10.5043	-1.03234	1	0.00170821	NA	NA	NA	NA	NA	NA	NA	NA
408	PTEN	E2F3	ENSG00000171862	ENSG00000112242	1 / 0 / 0 / 0	NA / NA	1	0	NA	NA	NA	29444	0.0848837	0.312694	1.1036	0.288557	19510	0.00120658	0.539217	1.42313	0.00497512	0.000116083	0.0260369	9.82888e-12	1.79493e-10	-0.0683037	5.93414e-11	8.09449e-11	1.36047	0.243455	1	-0.550442	1	0.412369	2.04678	0.152528	-1	10.1165	0.311392	1	0.25556	NA	NA	NA	NA	NA	NA	NA	NA
409	SHANK2	FBXW7	ENSG00000162105	ENSG00000109670	0 / 1 / 0 / 0	NA / NA	0	0	NA	NA	NA	12441	0.0127134	0.428441	1.83794	0.0497512	10218	0.00780228	0.42451	1.94109	0.0298507	0.000116265	0.0260369	0.676986	1	-0.214995	0	0	9.00017	0.00269955	1	-1.13964	1	0.0368702	0.377043	0.53919	-1	9.53939	0.237112	-1	0.571363	NA	NA	NA	NA	NA	NA	NA	NA
410	SMAD4	OIP5	ENSG00000141646	ENSG00000104147	1 / NA / 0 / 0	NA / NA	0	0	NA	NA	NA	12999	0.00276743	0.354355	2.24889	0.00497512	6048	0.0916736	0.360616	1.35245	0.119403	0.000118463	0.0263557	0.000616868	0.00255568	-0.316122	0	0	NA	NA	NA	NA	NA	NA	22.4058	2.20711e-06	-1	6.14154	1.45778	-1	0.000401158	NA	NA	NA	NA	NA	NA	NA	NA
411	ASH1L	ATM	ENSG00000116539	ENSG00000149311	0 / 0 / 1 / 1	0 / 0	0	0	NA	NA	NA	22392	0.00181754	0.46187	2.13043	0.00497512	20492	0.124628	0.150692	1.64896	0.134328	0.000118897	0.0263557	1	1	0.540479	0	0	3.48388	0.0619694	1	-0.547105	1	0.187296	16.7746	4.2092e-05	1	10.6284	-1.07889	1	0.00269559	BRD-K04701033-001-03-9	VE-822	0.3017	0.467084	1185	KU-60019	0.09873	0.292473
412	NIPBL	BRCA2	ENSG00000164190	ENSG00000139618	1 / 0 / 0 / 1	NA / NA	0	0	NA	NA	NA	21650	0.000920993	0.287776	1.65718	0.039801	21607	0.0697524	0.380932	1.24091	0.0597015	0.000119714	0.0264623	3.41784e-15	1.08602e-13	0.456452	0	0	4.22007	0.0399485	1	-0.684319	1	0.14743	2.17281	0.140469	-1	7.77363	0.648202	1	0.243684	NA	NA	NA	NA	NA	NA	NA	NA
413	KMT2B	HMGB3	ENSG00000272333	ENSG00000029993	1 / NA / 0 / 0	NA / NA	NA	0	NA	NA	NA	20640	0.483052	0.215893	0.91481	0.626866	13641	0.000101432	0.416872	2.53629	0.00497512	0.000119817	0.0264623	1.1019e-17	5.03022e-16	0.170827	0	0	NA	NA	NA	NA	NA	NA	14.6309	0.000130755	-1	11.4739	1.16444	-1	0.00521176	NA	NA	NA	NA	NA	NA	NA	NA
414	ARID4A	WRN	ENSG00000032219	ENSG00000165392	1 / NA / 0 / 1	NA / NA	0	0	NA	NA	NA	17977	0.178286	0.568719	1.5318	0.00497512	10148	0.0351278	0.73482	2.26771	0.00497512	0.000121237	0.0266447	0.00922686	0.0289285	0.414593	0	0	NA	NA	NA	NA	NA	NA	5.94576	0.0147527	-1	8.65158	1.0598	-1	0.0695228	NA	NA	NA	NA	NA	NA	NA	NA
415	BCOR	SRCAP	ENSG00000183337	ENSG00000080603	1 / 0 / 0 / 0	NA / NA	NA	0	NA	NA	NA	10872	0.000653472	0.342224	2.0428	0.00995025	11333	0.102099	0.322973	1.17419	0.233831	0.000121376	0.0266492	0.000452229	0.00192873	0.399991	0	0	2.53057	0.11166	1	-0.583335	1	0.260579	1.13127	0.287505	1	12.7388	-0.44483	1	0.371766	NA	NA	NA	NA	NA	NA	NA	NA
416	SLX4	RFC3	ENSG00000188827	ENSG00000133119	1 / NA / NA / 0	NA / NA	1	0	NA	NA	NA	10095	0.0184624	0.272036	1.95099	0.0298507	9297	0.0576308	0.455489	1.61215	0.00497512	0.000123161	0.0268341	4.66635e-12	9.02664e-11	0.290251	0	0	NA	NA	NA	NA	NA	NA	NA	NA	NA	NA	NA	NA	NA	NA	NA	NA	NA	NA	NA	NA	NA
417	KAT6A	CCNB3	ENSG00000083168	ENSG00000147082	1 / NA / 0 / 0	NA / NA	0	0	NA	NA	NA	9842	0.104572	0.43227	3.14149	0.00995025	8706	0.0311363	0.433498	1.73625	0.00497512	0.000125185	0.0270613	0.00615427	0.0201715	0.0916184	0	0	NA	NA	NA	NA	NA	NA	0.728871	0.393249	-1	4.06407	0.372021	1	0.455131	NA	NA	NA	NA	NA	NA	NA	NA
418	SETD1B	MT1F	ENSG00000139718	ENSG00000198417	1 / NA / 0 / 0	NA / NA	0	0	NA	NA	NA	17663	0.0435841	0.44348	1.48246	0.00995025	7073	0.0187555	0.295719	2.54115	0.0199005	0.00012562	0.027103	1.85364e-08	1.90502e-07	-0.141981	0	0	NA	NA	NA	NA	NA	NA	1.81239	0.178221	-1	8.72368	0.78933	1	0.279465	NA	NA	NA	NA	NA	NA	NA	NA
419	EP300	SMC4	ENSG00000100393	ENSG00000113810	1 / 0 / 0 / 1	NA / NA	0	0	NA	NA	NA	33033	0.307954	0.146859	1.18273	0.323383	13741	0.000164015	0.317337	1.79948	0.00995025	0.00012604	0.0271226	4.06295e-06	2.65743e-05	0.45875	0	0	2.00588	0.156691	1	-0.539494	1	0.317602	1.09398	0.295591	1	10.5144	-0.375936	1	0.37827	NA	NA	NA	NA	NA	NA	NA	NA
420	CHD8	HMGB2	ENSG00000100888	ENSG00000164104	1 / NA / 0 / 0	NA / NA	0	0	NA	NA	NA	18865	0.00266857	0.113531	5.09992	0.00497512	18126	0.20655	0.340512	1.61845	0.0597015	0.000126798	0.0272001	3.49646e-09	4.09975e-08	0.194018	0	0	NA	NA	NA	NA	NA	NA	2.703	0.10016	-1	11.8827	0.605916	1	0.200899	NA	NA	NA	NA	NA	NA	NA	NA
421	ARID2	LRRK2	ENSG00000189079	ENSG00000188906	0 / 0 / 1 / 0	NA / 0	0	0	NA	NA	NA	11117	0.000792871	0.521666	1.99741	0.00497512	13752	0.601543	0.428115	1.36508	0.0696517	0.000127787	0.02736	1	1	-0.0471617	6.28313e-06	7.72149e-06	7.01391	0.0080879	1	-0.793448	1	0.0634575	11.7116	0.000621107	1	7.86244	-0.903746	1	0.0124769	NA	NA	NA	NA	1927	GSK2578215A	0.3382	0.514989
422	SETD2	RBL1	ENSG00000181555	ENSG00000080839	0 / 1 / 0 / 0	NA / NA	0	0	NA	NA	NA	15260	0.029733	0.185984	1.79813	0.129353	10486	0.0043962	0.241867	2.60729	0.00995025	0.000129666	0.0275629	0.165083	0.355445	0.2117	0	0	8.77004	0.00306218	1	-1.13114	1	0.0392152	0.771572	0.379731	-1	9.17635	0.204905	1	0.444593	NA	NA	NA	NA	NA	NA	NA	NA
423	BCOR	POT1	ENSG00000183337	ENSG00000128513	0 / NA / 1 / 0	NA / NA	0	0	NA	NA	NA	14308	0.21697	0.230124	1.04626	0.427861	8562	0.000365111	0.506387	2.45874	0.00497512	0.000129912	0.0275629	1	1	0.113417	0	0	NA	NA	NA	NA	NA	NA	11.7072	0.000622575	1	10.0747	-1.03079	1	0.0124967	NA	NA	NA	NA	NA	NA	NA	NA
424	TAF1	ATR	ENSG00000147133	ENSG00000175054	0 / 0 / 0 / 1	1 / 0	1	0	NA	NA	NA	13351	0.0547979	0.227479	1.50092	0.119403	7455	0.000518208	0.414311	1.38936	0.0497512	0.00012995	0.0275629	0.680924	1	0.503181	0	0	3.1264	0.0770334	1	-0.688578	1	0.21163	2.71208	0.099591	-1	9.93678	0.649182	-1	0.200273	BRD-K26756394-001-02-2	VE-821	0.003477	0.182296	2111	VE821	0.07456	0.261233
425	CHD5	PTEN	ENSG00000116254	ENSG00000171862	0 / 1 / 0 / 0	NA / NA	NA	0	NA	NA	NA	13787	0.000390165	0.0326531	1.54253	0.21393	14710	0.0169401	0.2137	1.60491	0.119403	0.00013004	0.0275629	0.952924	1	0.0578335	3.02106e-08	3.90779e-08	19.0226	1.2918e-05	1	-1.1832	1	0.00278247	2.14309	0.143213	1	11.9928	-0.394638	-1	0.246346	NA	NA	NA	NA	NA	NA	NA	NA
426	NAV2	FEN1	ENSG00000166833	ENSG00000168496	1 / NA / 0 / 0	NA / 0	NA	0	NA	NA	NA	16957	0.124416	0.210346	1.23337	0.21393	9717	0.0012921	0.310361	2.94767	0.00497512	0.000131471	0.027699	7.0797e-14	1.82718e-12	-0.107187	0	0	NA	NA	NA	NA	NA	NA	6.10219	0.0135015	-1	10.663	0.875727	1	0.066281	NA	NA	NA	NA	1419	FEN1_3940	0.2576	0.447102
427	TP53	RAD9B	ENSG00000141510	ENSG00000151164	1 / NA / 0 / 0	NA / NA	1	0	NA	NA	NA	68246	0.396585	0.179863	0.981746	0.492537	25973	0.000177094	0.475656	1.4684	0.00497512	0.000132103	0.027806	1.5808e-11	2.78531e-10	0.0457471	1.18131e-05	1.44207e-05	NA	NA	NA	NA	NA	NA	1.68712	0.193981	-1	4.84045	0.116186	-1	0.293766	NA	NA	NA	NA	NA	NA	NA	NA
428	CREBBP	PLK1	ENSG00000005339	ENSG00000166851	1 / 0 / 0 / 0	1 / 1	0	0	NA	NA	NA	23874	0.0183777	0.15852	1.40803	0.174129	16232	0.00155593	0.303693	1.45802	0.0348259	0.000132922	0.0278668	1.31791e-31	2.10786e-29	0.0830813	1.77636e-15	2.61368e-15	3.66862	0.055446	1	-0.916917	1	0.175558	1.88477	0.169792	-1	9.5854	0.639116	1	0.271703	BRD-K83699324-001-01-1	NMS-1286937	0.03982	0.229673	1179	MK-1775	4.812e-06	0.00590532
429	TP53	UBA1	ENSG00000141510	ENSG00000130985	1 / 0 / 0 / 0	NA / NA	0	0	NA	NA	NA	58608	0.16842	0.106911	1.36288	0.174129	41283	0.00119125	0.25079	1.82932	0.00497512	0.000133178	0.0278668	9.02203e-13	1.95677e-11	0.213587	0	0	0.555942	0.4559	1	-0.328043	1	0.610206	11.1087	0.000859258	1	13.6889	-0.462428	-1	0.0149498	NA	NA	NA	NA	NA	NA	NA	NA
430	HCFC1	UBE2T	ENSG00000172534	ENSG00000077152	1 / NA / 0 / 0	NA / NA	0	0	NA	NA	NA	16809	0.71269	0.245323	0.96872	0.567164	7899	8.66158e-05	0.59032	1.87031	0.00497512	0.000133414	0.0278668	2.3239e-12	4.72573e-11	0.343123	0	0	NA	NA	NA	NA	NA	NA	2.97901	0.084351	-1	9.24929	0.868474	1	0.18237	NA	NA	NA	NA	NA	NA	NA	NA
431	TRIP12	BRIP1	ENSG00000153827	ENSG00000136492	1 / NA / 0 / 0	NA / NA	0	0	NA	NA	NA	21639	0.313375	0.228202	1.10897	0.343284	15842	0.000162729	0.438948	1.88088	0.00995025	0.000133416	0.0278668	2.64444e-07	2.18549e-06	0.116824	0	0	NA	NA	NA	NA	NA	NA	7.65454	0.00566296	-1	8.04033	1.00432	1	0.0411596	NA	NA	NA	NA	NA	NA	NA	NA
432	MTOR	USP3	ENSG00000198793	ENSG00000140455	1 / NA / 0 / 0	NA / NA	0	0	NA	NA	NA	14328	0.047527	0.436784	1.411	0.0746269	12097	0.00993227	0.483667	1.54971	0.00497512	0.00013409	0.0279098	0.000428557	0.00183727	0.0847339	4.44089e-16	6.58396e-16	NA	NA	NA	NA	NA	NA	1.08955	0.296572	1	10.6887	-0.292609	1	0.379049	NA	NA	NA	NA	NA	NA	NA	NA
433	ZBTB20	WRN	ENSG00000181722	ENSG00000165392	1 / NA / 0 / 0	NA / NA	NA	0	NA	NA	NA	14294	0.0807324	0.629946	1.67662	0.00497512	10128	0.0878325	0.720503	2.17856	0.00497512	0.000134248	0.0279167	9.06073e-07	6.74498e-06	0.252801	0	0	NA	NA	NA	NA	NA	NA	3.79436	0.0514257	1	9.06941	-0.853418	1	0.138419	NA	NA	NA	NA	NA	NA	NA	NA
434	POLQ	PRPF19	ENSG00000051341	ENSG00000110107	1 / NA / 0 / 0	NA / NA	0	0	NA	NA	NA	23640	0.860278	0.0505479	0.435363	0.925373	13344	4.44277e-05	0.313785	2.20866	0.00497512	0.000134528	0.0279469	0.00722746	0.0232794	0.129888	0	0	NA	NA	NA	NA	NA	NA	2.38204	0.122737	-1	12.1625	0.741558	-1	0.225591	NA	NA	NA	NA	NA	NA	NA	NA
435	NOS1	CDCA8	ENSG00000089250	ENSG00000134690	1 / NA / 0 / 0	NA / NA	0	0	NA	NA	NA	11927	0.0122917	0.249841	1.81316	0.0298507	5167	0.049305	0.566846	1.91311	0.00995025	0.000137061	0.028168	3.07921e-15	9.84035e-14	-0.138383	0	0	NA	NA	NA	NA	NA	NA	15.9584	6.4751e-05	-1	9.0965	1.69892	-1	0.0034984	NA	NA	NA	NA	NA	NA	NA	NA
436	KAT6A	WRN	ENSG00000083168	ENSG00000165392	0 / NA / 0 / 1	NA / NA	1	0	NA	NA	NA	11129	0.0986763	0.592436	1.49223	0.00497512	9191	0.0739181	0.747628	2.17428	0.00497512	0.000137392	0.028168	0.469497	0.827667	0.572928	0	0	NA	NA	NA	NA	NA	NA	2.88748	0.0892704	1	8.97566	-0.744427	1	0.188283	NA	NA	NA	NA	NA	NA	NA	NA
437	ATRX	ARID1B	ENSG00000085224	ENSG00000049618	0 / 1 / 0 / 1	NA / NA	0	0	NA	NA	NA	20340	0.0548492	0.454992	1.27769	0.0547264	13834	0.00302339	0.544651	1.43249	0.0199005	0.000137432	0.028168	0.851416	1	0.599372	0	0	13.5796	0.000228661	1	-1.32405	1	0.0105472	1.45065	0.228423	1	11.9721	-0.286883	-1	0.323029	NA	NA	NA	NA	NA	NA	NA	NA
438	NCOR1	TTK	ENSG00000141027	ENSG00000112742	1 / 0 / 0 / 0	0 / 0	0	0	NA	NA	NA	16216	0.218725	0.190146	1.19675	0.293532	9948	0.000567501	0.410608	1.60164	0.00497512	0.000137847	0.0281735	5.50481e-11	8.85671e-10	-0.0729121	2.78577e-12	3.89142e-12	1.2531	0.262961	1	-0.421357	1	0.431851	6.38708	0.0114954	-1	7.53103	1.43347	1	0.0607939	BRD-K45551181-001-02-1	MPI-0479605	0.605	0.708019	294	MPS-1-IN-1	0.3474	0.523733
439	FBXW7	UBA2	ENSG00000109670	ENSG00000126261	1 / NA / 0 / 0	NA / NA	1	0	NA	NA	NA	18057	0.325436	0.197187	1.50807	0.134328	8843	0.000843234	0.550638	2.03496	0.00497512	0.000139171	0.0282844	6.72389e-07	5.14196e-06	0.108967	0	0	NA	NA	NA	NA	NA	NA	0.792556	0.373328	1	12.0157	-0.262575	1	0.439616	NA	NA	NA	NA	NA	NA	NA	NA
440	CHD8	CDKN2D	ENSG00000100888	ENSG00000129355	1 / NA / 0 / 0	NA / NA	0	0	NA	NA	NA	27167	0.87319	0.302876	1.00051	0.517413	13842	8.21489e-05	0.558525	2.39193	0.00497512	0.000139952	0.0283744	0.0106294	0.0328094	-0.0483861	3.58616e-06	4.43272e-06	NA	NA	NA	NA	NA	NA	1.03525	0.308929	1	8.6589	-0.435369	1	0.388869	NA	NA	NA	NA	NA	NA	NA	NA
441	KDM6A	EED	ENSG00000147050	ENSG00000074266	1 / NA / 0 / 0	NA / NA	1	0	NA	NA	NA	14449	0.0562267	0.332174	1.14382	0.253731	6426	0.00260991	0.605496	1.8126	0.00497512	0.000140321	0.0283744	3.86718e-18	1.88016e-16	0.0724159	3.90843e-12	5.44487e-12	NA	NA	NA	NA	NA	NA	1.36755	0.242233	-1	9.71087	0.333739	1	0.334573	NA	NA	NA	NA	NA	NA	NA	NA
442	ERBB4	SMC4	ENSG00000178568	ENSG00000113810	1 / 0 / 0 / 0	NA / NA	0	0	NA	NA	NA	19638	0.18031	0.162553	1.14695	0.318408	9557	0.000651129	0.368438	2.03664	0.00497512	0.000140779	0.0283744	2.82927e-09	3.37179e-08	-0.0749884	6.59028e-13	9.30711e-13	2.87464	0.0899849	1	-0.672149	1	0.231145	2.25985	0.132767	1	10.9005	-0.612006	1	0.235971	NA	NA	NA	NA	NA	NA	NA	NA
443	NSD1	WRN	ENSG00000165671	ENSG00000165392	1 / 0 / 0 / 1	NA / NA	0	0	NA	NA	NA	13794	0.0643955	0.528082	1.39315	0.0199005	8977	0.0294083	0.740906	2.22799	0.00497512	0.000141717	0.0284665	5.32228e-05	0.000277865	0.446577	0	0	2.11957	0.145427	1	-0.627762	1	0.304661	0.689457	0.406349	-1	8.30593	0.379866	-1	0.465375	NA	NA	NA	NA	NA	NA	NA	NA
444	ARID1A	INCENP	ENSG00000117713	ENSG00000149503	1 / NA / 0 / 1	NA / NA	0	0	NA	NA	NA	34045	0.336376	0.11713	0.965299	0.522388	20661	0.000216584	0.372162	1.904	0.00497512	0.000142859	0.0285622	1.92357e-25	2.04397e-23	0.426482	0	0	NA	NA	NA	NA	NA	NA	13.2756	0.000268889	-1	9.70844	0.731808	1	0.00792093	NA	NA	NA	NA	NA	NA	NA	NA
445	BRCA2	ACBD5	ENSG00000139618	ENSG00000107897	0 / NA / 1 / 0	NA / NA	0	0	NA	NA	NA	21152	0.22072	0.352984	2.15074	0.0199005	16081	0.00869059	0.424618	2.13468	0.00497512	0.000143213	0.0285622	0.770942	1	-0.133842	0	0	NA	NA	NA	NA	NA	NA	7.29803	0.00690302	1	10.8291	-0.792701	1	0.045896	NA	NA	NA	NA	NA	NA	NA	NA
446	ATF7IP	SREBF1	ENSG00000171681	ENSG00000072310	1 / NA / 0 / 0	NA / NA	0	0	NA	NA	NA	17338	0.314962	0.336892	1.08351	0.338308	11254	0.000360236	0.611423	1.85635	0.00497512	0.000143864	0.028641	0.000144724	0.000687971	-0.211951	0	0	NA	NA	NA	NA	NA	NA	1.01102	0.314658	-1	12.5593	0.346613	-1	0.393358	NA	NA	NA	NA	NA	NA	NA	NA
447	ASH1L	ORC1	ENSG00000116539	ENSG00000085840	1 / 0 / 0 / 0	NA / NA	0	0	NA	NA	NA	25955	0.147075	0.17734	1.28844	0.21393	12831	0.00122272	0.385175	1.61106	0.00497512	0.00014413	0.0286686	1.23216e-20	8.17655e-19	-0.0963453	0	0	1.14761	0.284049	1	-0.489433	1	0.452357	2.10716	0.146611	-1	8.07786	0.479676	1	0.249755	NA	NA	NA	NA	NA	NA	NA	NA
448	HUWE1	BCOR	ENSG00000086758	ENSG00000183337	0 / 0 / 0 / 1	NA / NA	0	0	NA	NA	NA	19163	0.124163	0.184655	1.32323	0.263682	13176	0.00118002	0.503975	1.54043	0.00497512	0.000144627	0.0287336	0.276101	0.543612	0.525953	0	0	7.15199	0.00748809	1	-0.799155	1	0.0610878	2.75485	0.0969599	-1	10.1049	0.565081	-1	0.197179	NA	NA	NA	NA	NA	NA	NA	NA
449	SRCAP	CREBBP	ENSG00000080603	ENSG00000005339	0 / 0 / 0 / 1	NA / NA	NA	0	NA	NA	NA	18880	0.00450313	0.443086	1.33016	0.0447761	14219	0.0174318	0.363996	1.71683	0.0547264	0.000144718	0.0287336	0.403659	0.736395	0.646389	0	0	3.59346	0.0580073	1	-0.5189	1	0.179931	2.09806	0.147486	1	12.3575	-0.403883	1	0.250619	NA	NA	NA	NA	NA	NA	NA	NA
450	YEATS2	PKMYT1	ENSG00000163872	ENSG00000127564	1 / NA / 0 / 0	NA / NA	0	0	NA	NA	NA	10472	0.00585869	0.307741	1.59901	0.0447761	6654	0.0105384	0.482023	1.42839	0.0696517	0.000144841	0.0287336	1.40576e-09	1.76605e-08	0.39992	0	0	NA	NA	NA	NA	NA	NA	12.6115	0.000383376	-1	9.35255	1.58478	-1	0.00965746	NA	NA	NA	NA	NA	NA	NA	NA
451	HCFC1	GSR	ENSG00000172534	ENSG00000104687	1 / NA / 0 / 0	0 / NA	0	0	NA	NA	NA	13542	0.0452515	0.145148	3.07666	0.0646766	8898	0.00191791	0.431782	1.72684	0.0348259	0.000146644	0.028963	1.14589e-05	6.85112e-05	-0.107413	0	0	NA	NA	NA	NA	NA	NA	0.45061	0.502045	-1	11.6082	0.276197	1	0.541275	BRD-K36234266-001-09-8	carmustine	0.674	0.760349	NA	NA	NA	NA
452	DICER1	ATR	ENSG00000100697	ENSG00000175054	0 / 1 / 0 / 1	0 / 1	0	0	NA	NA	NA	11501	0.103558	0.30389	1.88738	0.0199005	7242	0.00275581	0.426377	1.47278	0.0348259	0.000148057	0.0291395	0.839296	1	0.475631	0	0	12.4384	0.000420595	1	-1.43124	1	0.0148663	4.38923	0.0361667	1	10.0536	-0.902202	1	0.113839	BRD-K42436189-001-01-2	AZ20	0.2095	0.388857	2111	VE821	0.01287	0.146891
453	RB1	RFC3	ENSG00000139687	ENSG00000133119	1 / NA / 0 / 0	NA / NA	0	0	NA	NA	NA	22060	0.123608	0.153164	1.30786	0.20398	10289	0.000201896	0.398997	1.54184	0.039801	0.000151006	0.0295382	1.88842e-18	9.57373e-17	0.101126	0	0	NA	NA	NA	NA	NA	NA	7.75626	0.00535267	-1	9.04426	0.802357	-1	0.0399225	NA	NA	NA	NA	NA	NA	NA	NA
454	SLX4	MUTYH	ENSG00000188827	ENSG00000132781	1 / NA / 0 / 0	NA / NA	0	0	NA	NA	NA	13841	0.788861	0.325352	0.986192	0.552239	6953	9.54512e-05	0.509769	2.82869	0.00497512	0.000153606	0.0297611	0.000391584	0.00169285	0.229716	0	0	NA	NA	NA	NA	NA	NA	2.04856	0.15235	-1	8.95578	0.661171	-1	0.255383	NA	NA	NA	NA	NA	NA	NA	NA
455	PTEN	INCENP	ENSG00000171862	ENSG00000149503	1 / NA / 0 / 0	NA / NA	0	0	NA	NA	NA	28483	0.0907796	0.166182	1.41077	0.119403	20120	0.00384755	0.355205	1.79176	0.00497512	0.000153976	0.0298032	3.68294e-20	2.30506e-18	-0.183203	0	0	NA	NA	NA	NA	NA	NA	1.39454	0.23764	-1	9.70844	0.328902	1	0.330685	NA	NA	NA	NA	NA	NA	NA	NA
456	LRRK2	UBA2	ENSG00000188906	ENSG00000126261	1 / NA / 0 / 0	NA / NA	0	0	NA	NA	NA	24251	0.126302	0.151535	1.34781	0.19403	17160	0.00170332	0.45055	1.87349	0.00497512	0.000154089	0.0298032	0.000491187	0.0020797	-0.198386	0	0	NA	NA	NA	NA	NA	NA	2.01432	0.155821	-1	11.9465	0.44403	1	0.258678	NA	NA	NA	NA	NA	NA	NA	NA
457	TP53	POLR2D	ENSG00000141510	ENSG00000144231	1 / NA / 0 / 0	NA / NA	0	0	NA	NA	NA	64228	0.166652	0.105453	1.15024	0.328358	40981	0.00076755	0.251675	1.59123	0.00497512	0.000154872	0.029903	1.22426e-85	8.92174e-83	0.158963	0	0	NA	NA	NA	NA	NA	NA	29.4817	5.64474e-08	-1	10.5838	0.639876	-1	2.59632e-05	NA	NA	NA	NA	NA	NA	NA	NA
458	KANSL1	PPP1R1B	ENSG00000120071	ENSG00000131771	1 / NA / 0 / 0	NA / NA	0	0	NA	NA	NA	7607	0.0111552	0.481049	1.71846	0.00995025	4113	0.0253388	0.356228	2.2927	0.0746269	0.000155433	0.0299341	7.14351e-05	0.000362962	-0.0482364	3.84351e-06	4.74706e-06	NA	NA	NA	NA	NA	NA	1.65482	0.198305	1	4.08958	-0.571755	1	0.297499	NA	NA	NA	NA	NA	NA	NA	NA
459	RB1	CCNA2	ENSG00000139687	ENSG00000145386	1 / NA / 0 / 0	0 / NA	1	0	NA	NA	NA	21369	0.0611271	0.193361	1.58653	0.0696517	11559	0.00497026	0.458807	1.77878	0.00995025	0.00015584	0.029961	1.00555e-34	1.87983e-32	-0.0155615	0.136337	0.145339	NA	NA	NA	NA	NA	NA	1.442	0.229816	-1	9.81554	0.4083	1	0.324158	BRD-K03294269-001-08-0	NU6027	0.1935	0.375075	NA	NA	NA	NA
460	CKAP5	BPTF	ENSG00000175216	ENSG00000171634	0 / 0 / 0 / 1	NA / NA	NA	0	NA	NA	NA	14197	0.000815963	0.357902	1.78784	0.00497512	16211	0.318752	0.393746	1.17713	0.164179	0.000156979	0.0301541	0.675465	1	0.439936	0	0	2.81979	0.0931088	1	-0.64787	1	0.235506	0.675604	0.411105	1	11.4416	-0.391804	1	0.469166	NA	NA	NA	NA	NA	NA	NA	NA
461	DOCK5	UBA2	ENSG00000147459	ENSG00000126261	1 / NA / 0 / 0	NA / NA	0	0	NA	NA	NA	15754	0.800736	0.10912	0.750778	0.686567	7116	7.77734e-05	0.483889	1.84323	0.00497512	0.000157146	0.0301603	0.0015424	0.00584253	-0.221656	0	0	NA	NA	NA	NA	NA	NA	1.0049	0.316129	-1	12.0744	0.433869	1	0.394465	NA	NA	NA	NA	NA	NA	NA	NA
462	MTOR	NELFA	ENSG00000198793	ENSG00000185049	1 / NA / 0 / 0	NA / NA	0	0	NA	NA	NA	16848	0.515823	0.218382	1.44603	0.134328	7414	0.000313337	0.485148	1.70305	0.00995025	0.000159143	0.030312	0.000937721	0.00373006	0.00165877	0.87385	0.879586	NA	NA	NA	NA	NA	NA	1.8033	0.179314	-1	10.9638	0.372532	-1	0.280444	NA	NA	NA	NA	NA	NA	NA	NA
463	KMT2B	CCNE1	ENSG00000272333	ENSG00000105173	1 / NA / 0 / 1	NA / NA	0	0	NA	NA	NA	18167	0.00359849	0.48644	1.26449	0.0646766	15630	0.00936273	0.456123	1.40206	0.0995025	0.000159621	0.0303157	1.39852e-23	1.25738e-21	0.409726	0	0	NA	NA	NA	NA	NA	NA	9.34229	0.00223925	-1	8.01317	1.23018	1	0.0249095	NA	NA	NA	NA	NA	NA	NA	NA
464	TRIM37	FOXM1	ENSG00000108395	ENSG00000111206	1 / NA / 0 / 0	NA / NA	0	0	NA	NA	NA	8159	0.0351857	0.418536	1.44847	0.0348259	7985	0.0359773	0.567326	1.55074	0.00497512	0.00016113	0.0304556	2.81948e-07	2.31724e-06	0.270532	0	0	NA	NA	NA	NA	NA	NA	5.80567	0.0159745	-1	10.5936	1.46174	1	0.0725311	NA	NA	NA	NA	NA	NA	NA	NA
465	KMT2C	NBN	ENSG00000055609	ENSG00000104320	1 / 0 / 0 / 0	NA / NA	0	0	NA	NA	NA	39797	0.00723189	0.485329	1.49132	0.00497512	33327	0.175629	0.375175	1.33979	0.0348259	0.000161571	0.0304925	6.39679e-06	4.02314e-05	0.288253	0	0	4.45089	0.0348831	1	-0.928403	1	0.137575	6.16799	0.0130083	1	11.3347	-0.501122	1	0.0649705	NA	NA	NA	NA	NA	NA	NA	NA
466	KMT2D	SMARCA4	ENSG00000167548	ENSG00000127616	1 / 0 / 0 / 0	NA / 1	1	0	NA	NA	NA	40573	0.0896	0.350606	1.19219	0.0895522	25732	0.000918967	0.447487	1.29259	0.0298507	0.000161597	0.0304925	5.16969e-14	1.36806e-12	0.241302	0	0	0.839122	0.359648	1	-0.227639	1	0.524103	4.19021	0.0406582	-1	13.0773	0.313409	-1	0.121548	NA	NA	NA	NA	1530	PFI-3	0.0286	0.191641
467	TET2	GSK3B	ENSG00000168769	ENSG00000082701	0 / NA / 0 / 1	0 / 0	0	0	NA	NA	NA	12795	0.146854	0.365016	1.67079	0.079602	8086	0.00381538	0.321281	2.96403	0.00497512	0.00016267	0.030665	0.605975	0.998383	0.412781	0	0	NA	NA	NA	NA	NA	NA	0.130637	0.717772	1	11.5536	-0.166746	1	0.72739	BRD-K42973005-001-04-0	CHIR-98014	0.1741	0.357396	1025	SB216763	0.1348	0.333539
468	KDM5B	BCOR	ENSG00000117139	ENSG00000183337	0 / 1 / 0 / 0	NA / NA	0	0	NA	NA	NA	12696	0.360645	0.0810469	0.536673	0.711443	8572	0.000174448	0.593052	1.75922	0.00497512	0.000163141	0.030665	0.743715	1	0.369072	0	0	9.08835	0.00257242	1	-1.18813	1	0.0359132	1.4722	0.224999	1	10.4889	-0.516055	1	0.320211	NA	NA	NA	NA	NA	NA	NA	NA
469	CECR2	SMARCA4	ENSG00000099954	ENSG00000127616	1 / 0 / 0 / 0	NA / 0	NA	0	NA	NA	NA	14578	0.100161	0.363736	1.15718	0.19403	9969	0.00230398	0.579225	1.56356	0.00497512	0.000163191	0.030665	1.5023e-05	8.76776e-05	0.0487971	2.962e-06	3.66789e-06	6.73235	0.00946796	1	-1.02305	1	0.0684808	12.4344	0.000421504	-1	13.0773	1.27147	-1	0.0102099	NA	NA	NA	NA	1620	PFI3	0.258	0.447436
470	RBL2	MTA1	ENSG00000103479	ENSG00000182979	1 / NA / 0 / 0	NA / NA	0	0	NA	NA	NA	11991	0.024065	0.314277	2.49769	0.0149254	11157	0.0312537	0.485419	1.63162	0.0199005	0.000163567	0.030665	0.000187287	0.000867822	-0.259112	0	0	NA	NA	NA	NA	NA	NA	10.5624	0.00115409	-1	11.5013	1.44552	-1	0.0174557	NA	NA	NA	NA	NA	NA	NA	NA
471	UBR5	FOXA1	ENSG00000104517	ENSG00000129514	1 / NA / 0 / 0	NA / NA	0	0	NA	NA	NA	16986	0.000209487	0.594537	1.60375	0.00995025	19553	0.287306	0.447283	1.07171	0.373134	0.000163606	0.030665	8.98484e-05	0.000446878	0.219486	0	0	NA	NA	NA	NA	NA	NA	3.32498	0.0682349	-1	7.43973	0.542492	1	0.162069	NA	NA	NA	NA	NA	NA	NA	NA
472	SMC4	PPP3CA	ENSG00000113810	ENSG00000138814	0 / NA / 1 / 0	0 / NA	0	0	NA	NA	NA	13193	0.0692456	0.396269	1.25163	0.139303	9712	0.00117041	0.52264	1.5648	0.0199005	0.000164333	0.03073	0.999867	1	-0.0786325	4.77396e-14	6.87309e-14	NA	NA	NA	NA	NA	NA	8.89436	0.00286053	1	11.0602	-1.03931	1	0.0284143	BRD-A69815203-001-07-6	cyclosporin-a	0.4286	0.571559	NA	NA	NA	NA
473	KAT6A	ACTR8	ENSG00000083168	ENSG00000113812	1 / NA / 0 / 0	NA / NA	0	0	NA	NA	NA	10798	0.0777341	0.326344	2.21234	0.00497512	6358	0.0586426	0.442888	1.7244	0.00995025	0.000164924	0.0307802	0.00794304	0.0253266	0.0937478	0	0	NA	NA	NA	NA	NA	NA	3.06932	0.0797828	-1	9.71577	0.731132	-1	0.176782	NA	NA	NA	NA	NA	NA	NA	NA
474	SETD1B	RBX1	ENSG00000139718	ENSG00000100387	1 / NA / NA / 0	NA / NA	0	0	NA	NA	NA	18931	0.174342	0.23055	1.09214	0.363184	10918	0.000724181	0.299525	1.83265	0.00497512	0.000166394	0.0309021	9.62267e-11	1.4865e-09	-0.275244	0	0	NA	NA	NA	NA	NA	NA	NA	NA	NA	NA	NA	NA	NA	NA	NA	NA	NA	NA	NA	NA	NA
475	CREBBP	E2F5	ENSG00000005339	ENSG00000133740	1 / NA / 0 / 0	NA / NA	0	0	NA	NA	NA	27780	0.397747	0.0693069	3.84589	0.00995025	16833	0.00579413	0.456985	1.44865	0.00995025	0.000166421	0.0309021	0.000878034	0.00351447	0.091952	0	0	NA	NA	NA	NA	NA	NA	4.53469	0.0332145	-1	8.77285	0.476665	-1	0.108591	NA	NA	NA	NA	NA	NA	NA	NA
476	PRKDC	DPY30	ENSG00000253729	ENSG00000162961	1 / NA / 0 / 0	NA / NA	0	0	NA	NA	NA	16138	0.0106624	0.331477	1.39222	0.039801	11230	0.0121573	0.456573	1.34916	0.0447761	0.000168111	0.0310387	0.0033805	0.0118045	-0.195605	0	0	NA	NA	NA	NA	NA	NA	6.20568	0.0127341	-1	10.2075	0.974591	-1	0.0643075	NA	NA	NA	NA	NA	NA	NA	NA
477	SMARCA4	NSD1	ENSG00000127616	ENSG00000165671	0 / 1 / 0 / 0	NA / NA	0	0	NA	NA	NA	29593	0.261595	0.272902	1.20331	0.149254	21055	0.00119029	0.473243	1.51417	0.00497512	0.00016823	0.0310387	0.681129	1	0.257035	0	0	9.77277	0.00177115	1	-1.02575	1	0.0292866	1.07428	0.299981	1	11.4504	-0.315998	1	0.381697	NA	NA	NA	NA	NA	NA	NA	NA
478	KMT2D	RAD51C	ENSG00000167548	ENSG00000108384	1 / 0 / 0 / 0	NA / NA	0	0	NA	NA	NA	48054	0.871501	0.231223	1.41968	0.0348259	17704	0.000514983	0.407242	1.38174	0.0149254	0.000169462	0.0312146	2.46195e-12	4.98724e-11	-0.211354	0	0	0.131513	0.716869	1	-0.198021	1	0.816671	5.61613	0.0177959	-1	8.63418	0.69858	-1	0.0768339	NA	NA	NA	NA	NA	NA	NA	NA
479	EZH2	MNAT1	ENSG00000106462	ENSG00000020426	1 / NA / 0 / 0	NA / NA	0	0	NA	NA	NA	6106	0.0173981	0.35178	1.9121	0.0298507	6961	0.0227793	0.559192	1.66233	0.0199005	0.000170733	0.0313714	0.00135317	0.00519395	0.222155	0	0	NA	NA	NA	NA	NA	NA	9.30714	0.00228263	-1	8.93539	1.77737	-1	0.0251543	NA	NA	NA	NA	NA	NA	NA	NA
480	NAV2	RFC3	ENSG00000166833	ENSG00000133119	1 / NA / 0 / 0	NA / NA	NA	0	NA	NA	NA	16895	0.116497	0.193877	1.63143	0.0547264	10422	0.00743445	0.456636	1.72724	0.00497512	0.000170959	0.0313871	7.22589e-13	1.59413e-11	-0.150615	0	0	NA	NA	NA	NA	NA	NA	4.53819	0.0331467	-1	9.47562	0.709207	1	0.108468	NA	NA	NA	NA	NA	NA	NA	NA
481	PCGF3	TOP2A	ENSG00000185619	ENSG00000131747	1 / NA / NA / 0	NA / NA	NA	0	NA	NA	NA	6923	0.228505	0.281326	1.68212	0.0895522	4882	0.000774897	0.434845	1.61844	0.0149254	0.000171467	0.0314365	0.000971681	0.00385115	0.195418	0	0	NA	NA	NA	NA	NA	NA	NA	NA	NA	NA	NA	NA	NA	NA	NA	NA	NA	NA	NA	NA	NA
482	KMT2D	VPS72	ENSG00000167548	ENSG00000163159	1 / NA / 0 / 0	NA / NA	0	0	NA	NA	NA	38170	0.00932312	0.245137	1.60284	0.00995025	28006	0.0284968	0.366219	1.26304	0.0895522	0.000171508	0.0314365	3.20917e-11	5.37333e-10	-0.293023	0	0	NA	NA	NA	NA	NA	NA	11.1774	0.000827975	-1	10.7061	0.817901	-1	0.0146524	NA	NA	NA	NA	NA	NA	NA	NA
483	ARID4A	CUL3	ENSG00000032219	ENSG00000036257	0 / NA / 0 / 1	NA / NA	0	0	NA	NA	NA	15843	0.0120014	0.318208	1.50405	0.0248756	5617	0.0533755	0.479941	1.63879	0.0149254	0.000172156	0.0315037	0.0812253	0.19478	0.442895	0	0	NA	NA	NA	NA	NA	NA	3.04471	0.0810006	1	11.6341	-0.634473	1	0.178275	NA	NA	NA	NA	NA	NA	NA	NA
484	NIPBL	WRN	ENSG00000164190	ENSG00000165392	1 / NA / 0 / 1	NA / NA	0	0	NA	NA	NA	24487	0.024541	0.557272	1.54773	0.00497512	23585	0.393913	0.654953	1.98377	0.00497512	0.000173009	0.0315568	4.52211e-06	2.9303e-05	0.586545	0	0	NA	NA	NA	NA	NA	NA	3.37551	0.0661719	-1	8.65158	0.695613	-1	0.159361	NA	NA	NA	NA	NA	NA	NA	NA
485	TP53	MELK	ENSG00000141510	ENSG00000165304	1 / 0 / 0 / 0	0 / NA	NA	0.3	NA	NA	NA	70383	0.672747	0.296803	0.996059	0.517413	39488	6.91812e-05	0.304872	1.4857	0.00995025	0.000173208	0.0315674	0	0	0.201696	0	0	2.09447	0.147833	1	-0.754269	1	0.307071	22.7058	1.88801e-06	-1	9.33865	0.509063	-1	0.000362122	BRD-K53417444-003-03-1	OTS167	0.09054	0.281242	NA	NA	NA	NA
486	REV1	NELFA	ENSG00000135945	ENSG00000185049	1 / NA / NA / 0	NA / NA	0	0	NA	NA	NA	8189	0.00634149	0.334704	1.99027	0.0149254	4967	0.0573429	0.456898	1.48471	0.0447761	0.000175217	0.0317879	7.65631e-09	8.45519e-08	-0.0651821	4.22196e-10	5.66827e-10	NA	NA	NA	NA	NA	NA	NA	NA	NA	NA	NA	NA	NA	NA	NA	NA	NA	NA	NA	NA	NA
487	DOCK7	ARID4B	ENSG00000116641	ENSG00000054267	0 / NA / 1 / 0	NA / NA	0	0	NA	NA	NA	13781	0.0830894	0.465482	1.45038	0.0298507	6569	0.00492805	0.501601	1.46046	0.0199005	0.000175348	0.0317879	0.917749	1	0.278129	0	0	NA	NA	NA	NA	NA	NA	9.00406	0.00269381	1	10.9165	-1.14619	1	0.0275365	NA	NA	NA	NA	NA	NA	NA	NA
488	TP53BP1	RBBP8	ENSG00000067369	ENSG00000101773	1 / NA / 0 / 0	NA / NA	1	0	NA	NA	NA	9900	0.000523989	0.344162	2.13429	0.00497512	12359	0.180623	0.369994	1.01899	0.517413	0.000175578	0.0317925	5.51487e-05	0.000286947	0.186743	0	0	NA	NA	NA	NA	NA	NA	1.27011	0.259746	1	10.8295	-0.502261	1	0.349133	NA	NA	NA	NA	NA	NA	NA	NA
489	TRIP12	PARP1	ENSG00000153827	ENSG00000143799	1 / 0 / 0 / 0	0 / 0	0	0	NA	NA	NA	19459	0.0811759	0.351541	1.17271	0.218905	16741	0.000692636	0.426823	1.50948	0.0199005	0.000176344	0.031854	0.000485068	0.00205583	0.249079	0	0	1.30747	0.252853	1	-0.561613	1	0.421955	3.50275	0.0612671	-1	12.8806	0.644502	-1	0.152735	BRD-K02113016-001-15-4	olaparib	0.3264	0.488073	1259	Talazoparib	0.05507	0.235031
490	CREBBP	POLA1	ENSG00000005339	ENSG00000101868	1 / 0 / 0 / 0	0 / 1	0	0	NA	NA	NA	23378	0.187175	0.148501	1.16885	0.278607	15950	0.000947728	0.319251	1.80966	0.00497512	0.0001769	0.0318822	0.0009409	0.00374125	0.319127	0	0	7.66846	0.00561943	1	-1.23284	1	0.0521255	2.47019	0.116024	1	9.18299	-0.665257	1	0.218516	BRD-K84466663-001-05-4	nelarabine	0.3567	0.513989	1006	Cytarabine	7.804e-05	0.0240048
491	PRKDC	ARID2	ENSG00000253729	ENSG00000189079	0 / 0 / 0 / 1	NA / NA	0	0	-0.062	-2.844	-1.698	15715	0.00514152	0.389241	1.38207	0.0298507	10614	0.0161729	0.422037	1.32826	0.0995025	0.000177547	0.0319416	0.0346417	0.0929479	0.419411	0	0	1.04727	0.306137	1	-0.306357	1	0.473347	0.907069	0.340893	-1	9.70342	0.481546	-1	0.414006	NA	NA	NA	NA	NA	NA	NA	NA
492	TP53	CDC25A	ENSG00000141510	ENSG00000164045	1 / 0 / 0 / 0	0 / NA	1	0.1775	NA	NA	NA	58527	0.000241583	0.312002	1.41783	0.00497512	47509	0.360914	0.299175	0.985561	0.572139	0.000178251	0.0319416	1.7705e-172	3.2256e-169	0.177859	0	0	0.0142722	0.904906	1	-0.0619398	-1	0.940686	10.8958	0.000963824	-1	8.10971	0.333271	-1	0.0159035	BRD-K03109492-001-02-2	NSC-663284	0.9462	0.961154	NA	NA	NA	NA
493	SRCAP	ALKBH2	ENSG00000080603	ENSG00000189046	1 / NA / 0 / 0	NA / NA	NA	0	NA	NA	NA	22481	0.293041	0.0221194	0.538194	0.696517	12316	0.000244545	0.39907	2.86239	0.00497512	0.000178334	0.0319416	0.00312588	0.0110072	-0.339422	0	0	NA	NA	NA	NA	NA	NA	0.686861	0.407234	-1	9.44782	0.234109	1	0.466088	NA	NA	NA	NA	NA	NA	NA	NA
494	SRCAP	RFC3	ENSG00000080603	ENSG00000133119	1 / NA / 0 / 0	NA / NA	NA	0	NA	NA	NA	22081	0.126034	0.191464	1.59424	0.119403	13092	0.00331818	0.403137	1.56835	0.00497512	0.000178396	0.0319416	1.07029e-14	3.13446e-13	0.143704	0	0	NA	NA	NA	NA	NA	NA	0.181546	0.670048	-1	9.33136	0.153261	1	0.683879	NA	NA	NA	NA	NA	NA	NA	NA
495	RB1	AURKA	ENSG00000139687	ENSG00000087586	1 / NA / 0 / 0	0 / 1	1	0.65	NA	NA	NA	19741	0.0069453	0.257025	1.96476	0.0149254	12197	0.0172887	0.360139	1.23237	0.139303	0.000179113	0.0320188	1.73239e-33	3.02686e-31	-0.115756	0	0	NA	NA	NA	NA	NA	NA	3.9691	0.0463424	-1	9.58788	0.702922	1	0.130589	BRD-K59369769-001-22-9	tozasertib	0.1054	0.293374	1051	Alisertib	0.009021	0.127748
496	HDAC9	RAD54B	ENSG00000048052	ENSG00000197275	1 / NA / 0 / 0	NA / NA	0	0	NA	NA	NA	14468	0.100026	0.188393	3.10106	0.0149254	10839	0.016899	0.496397	1.80589	0.00995025	0.000179919	0.0321117	4.35687e-07	3.44996e-06	-0.0980036	0	0	NA	NA	NA	NA	NA	NA	1.03024	0.310101	-1	7.16762	0.365832	1	0.389747	NA	NA	NA	NA	NA	NA	NA	NA
497	RB1	ANAPC4	ENSG00000139687	ENSG00000053900	1 / NA / 0 / 0	NA / NA	1	0	NA	NA	NA	24390	0.560399	0.136163	1.08081	0.402985	10361	0.000225773	0.412832	2.08863	0.00497512	0.000181458	0.0322325	0.000350192	0.00153041	-0.0448408	1.75379e-05	2.13153e-05	NA	NA	NA	NA	NA	NA	0.565182	0.45218	1	9.42821	-0.31021	-1	0.501477	NA	NA	NA	NA	NA	NA	NA	NA
498	BCOR	DOT1L	ENSG00000183337	ENSG00000104885	1 / NA / 0 / 0	0 / 1	0	0	NA	NA	NA	13963	0.152291	0.353117	1.39479	0.144279	9466	0.00233306	0.431821	2.36331	0.00497512	0.00018226	0.0323235	8.51216e-16	2.94727e-14	0.257037	0	0	NA	NA	NA	NA	NA	NA	1.99934	0.157367	-1	10.7262	0.472858	1	0.260246	BRD-K26531771-001-02-2	EPZ-5676	0.9753	0.98128	1237	EPZ004777	0.01843	0.166851
499	RIF1	INCENP	ENSG00000080345	ENSG00000149503	1 / 0 / 0 / 0	NA / NA	0	0	NA	NA	NA	12197	0.00341402	0.355245	2.53241	0.00497512	12726	0.105538	0.285171	1.32576	0.144279	0.000184351	0.0326438	2.04612e-13	4.89849e-12	0.322783	0	0	0.449519	0.502563	-1	0.376124	1	0.650057	1.18692	0.275952	-1	9.5559	0.559935	1	0.362448	NA	NA	NA	NA	NA	NA	NA	NA
500	KANSL1	MYBBP1A	ENSG00000120071	ENSG00000132382	1 / NA / 0 / 0	NA / NA	0	0	NA	NA	NA	8781	0.101389	0.244168	1.30506	0.228856	5347	0.00224478	0.473279	1.65209	0.00497512	0.000184645	0.0326691	6.1918e-10	8.28571e-09	-0.0520478	6.19062e-07	7.78819e-07	NA	NA	NA	NA	NA	NA	18.0651	2.13476e-05	-1	11.3347	1.47533	-1	0.00178721	NA	NA	NA	NA	NA	NA	NA	NA
501	REV3L	PKMYT1	ENSG00000009413	ENSG00000127564	1 / NA / 0 / 0	NA / NA	0	0	NA	NA	NA	17614	0.00658842	0.295317	1.6471	0.0348259	14428	0.0569382	0.45191	1.45925	0.0199005	0.000185139	0.0326791	6.37134e-20	3.86221e-18	-0.134753	0	0	NA	NA	NA	NA	NA	NA	7.43912	0.0063821	-1	9.08657	1.08134	1	0.0439846	NA	NA	NA	NA	NA	NA	NA	NA
502	DOT1L	BICRA	ENSG00000104885	ENSG00000063169	1 / NA / 0 / 1	NA / NA	NA	0	NA	NA	NA	14295	0.00701403	0.295099	2.76881	0.00497512	5417	0.115566	0.34399	1.9749	0.0646766	0.000185626	0.0327004	0.000237367	0.00107597	0.598975	0	0	NA	NA	NA	NA	NA	NA	2.29353	0.129914	-1	9.54641	0.777266	-1	0.23301	NA	NA	NA	NA	NA	NA	NA	NA
503	CHD8	CRY2	ENSG00000100888	ENSG00000121671	0 / NA / 1 / 0	NA / NA	0	0	NA	NA	NA	20073	0.00283742	0.492339	1.73209	0.00497512	8154	0.138509	0.336791	1.50589	0.134328	0.000186683	0.03284	1	1	-0.0815266	5.32907e-15	7.78854e-15	NA	NA	NA	NA	NA	NA	9.33448	0.00224882	1	10.5827	-1.02124	1	0.0249638	NA	NA	NA	NA	NA	NA	NA	NA
504	KMT2D	SOX4	ENSG00000167548	ENSG00000124766	1 / NA / 0 / 0	NA / NA	1	0	NA	NA	NA	43547	0.237468	0.35762	1.61699	0.0149254	26557	0.00373005	0.419208	1.45418	0.0199005	0.000186942	0.0328422	4.72447e-07	3.7156e-06	0.202693	0	0	NA	NA	NA	NA	NA	NA	8.25275	0.00406903	-1	12.8987	0.436898	-1	0.0343702	NA	NA	NA	NA	NA	NA	NA	NA
505	NCOR1	ATM	ENSG00000141027	ENSG00000149311	0 / 1 / 1 / 1	0 / 0	0	0	NA	NA	NA	14458	0.0262032	0.423011	1.84058	0.039801	12009	0.050806	0.302034	2.85218	0.00497512	0.000187243	0.0328694	0.998779	1	0.490316	0	0	11.6562	0.000639906	1	-1.19926	1	0.0179495	7.58167	0.00589649	1	11.016	-0.759757	1	0.0420455	BRD-K04701033-001-03-9	VE-822	0.7154	0.790111	1030	KU-55933	0.1065	0.303263
506	ATRX	GSK3B	ENSG00000085224	ENSG00000082701	0 / NA / 1 / 1	1 / 0	0	0	NA	NA	NA	18067	0.000599899	0.392093	1.81752	0.0149254	16141	0.247908	0.182317	1.85907	0.119403	0.000188069	0.0329486	0.999787	1	0.430876	0	0	NA	NA	NA	NA	NA	NA	7.47374	0.00626053	1	11.2375	-0.894	1	0.043503	BRD-K18787491-001-08-6	U-0126	0.04346	0.231724	154	CHIR-99021	0.4683	0.620897
507	KDM5B	SMARCD2	ENSG00000117139	ENSG00000108604	1 / NA / 0 / 0	NA / NA	1	0	NA	NA	NA	14802	0.332574	0.404366	1.18889	0.223881	8805	0.00036063	0.526079	1.66536	0.00995025	0.000189306	0.0330761	0.00989771	0.0307952	0.264599	0	0	NA	NA	NA	NA	NA	NA	0.202903	0.652388	-1	12.1157	0.206873	1	0.668047	NA	NA	NA	NA	NA	NA	NA	NA
508	KDM6A	INO80B	ENSG00000147050	ENSG00000115274	1 / NA / 0 / 0	NA / NA	0	0	NA	NA	NA	12098	0.00073221	0.365155	1.72767	0.00497512	6985	0.528006	0.240398	1.77567	0.139303	0.000189747	0.0331015	1.77672e-10	2.62293e-09	-0.368997	0	0	NA	NA	NA	NA	NA	NA	1.69633	0.192769	-1	6.71618	0.453143	-1	0.292677	NA	NA	NA	NA	NA	NA	NA	NA
509	KMT2B	MDM4	ENSG00000272333	ENSG00000198625	0 / NA / 0 / 1	NA / 0	0	0	NA	NA	NA	25670	0.895505	0.388144	1.07566	0.348259	13897	0.000177281	0.669349	1.94862	0.00497512	0.000193851	0.0335822	0.169064	0.362642	0.417251	0	0	NA	NA	NA	NA	NA	NA	4.37225	0.0365288	-1	9.96504	0.774956	-1	0.114515	NA	NA	NA	NA	269	NSC-207895	0.2616	0.45072
510	NUP205	CREBBP	ENSG00000155561	ENSG00000005339	0 / 1 / 0 / 0	NA / NA	0	0	NA	NA	NA	17556	0.698405	0.431355	1.27056	0.124378	9246	0.000638986	0.49177	2.38158	0.00497512	0.000194474	0.0336084	0.670399	1	0.308761	0	0	8.05239	0.00454437	1	-0.826537	1	0.0473769	5.8323	0.0157345	1	12.0337	-0.820001	1	0.0719735	NA	NA	NA	NA	NA	NA	NA	NA
511	ARID1A	TTK	ENSG00000117713	ENSG00000112742	1 / 1 / 0 / 0	0 / 0	0	0	NA	NA	NA	35299	0.357758	0.114232	0.840435	0.656716	20704	0.00023783	0.384145	1.66322	0.00497512	0.000195533	0.0336207	2.05675e-21	1.48001e-19	0.270296	0	0	10.744	0.00104617	1	-1.11363	1	0.0226791	10.0575	0.00151728	-1	6.72086	1.18766	1	0.0203105	BRD-K45551181-001-02-1	MPI-0479605	0.08637	0.276628	1464	TTK_3146	0.243	0.433231
512	FANCM	DCLRE1B	ENSG00000187790	ENSG00000118655	1 / NA / 0 / 1	NA / NA	1	0	NA	NA	NA	15961	0.0369209	0.293704	1.43436	0.0547264	14233	0.00692494	0.452188	1.49442	0.0199005	0.000195793	0.0336207	3.15081e-07	2.56651e-06	0.487939	0	0	NA	NA	NA	NA	NA	NA	7.14856	0.00750241	-1	8.8073	1.00984	-1	0.0480562	NA	NA	NA	NA	NA	NA	NA	NA
513	TRRAP	GSK3B	ENSG00000196367	ENSG00000082701	0 / NA / 0 / 1	0 / 1	0	0	NA	NA	NA	22333	0.0148349	0.299141	1.42307	0.139303	16715	0.00123118	0.164525	1.66079	0.109453	0.00019581	0.0336207	0.45218	0.804102	0.418171	0	0	NA	NA	NA	NA	NA	NA	5.93555	0.0148385	1	11.2375	-0.871141	1	0.0697454	BRD-K04923131-001-15-4	GSK-3-inhibitor-IX	0.05223	0.241194	1426	AZD7969	0.01467	0.152669
514	HCFC1	TAF5	ENSG00000172534	ENSG00000148835	1 / NA / 0 / 0	NA / NA	0	0	NA	NA	NA	12387	0.00912817	0.286884	1.92587	0.0149254	10988	0.137423	0.44133	1.52201	0.0149254	0.000196362	0.0336537	3.31604e-07	2.68831e-06	0.356155	0	0	NA	NA	NA	NA	NA	NA	4.06799	0.0437032	-1	8.02008	0.81097	1	0.126496	NA	NA	NA	NA	NA	NA	NA	NA
515	SETD1B	SMARCA4	ENSG00000139718	ENSG00000127616	1 / 0 / 0 / 0	NA / 0	1	0	NA	NA	NA	17072	0.0637482	0.400037	1.28444	0.0597015	11933	0.00368966	0.486937	1.32901	0.0199005	0.000196365	0.0336537	1.87351e-22	1.50124e-20	0.309941	0	0	0.0375824	0.846284	1	-0.0991356	1	0.904084	4.91298	0.0266556	-1	12.7859	1.39656	-1	0.0960876	NA	NA	NA	NA	1620	PFI3	0.1746	0.374586
516	RIF1	ATM	ENSG00000080345	ENSG00000149311	0 / 1 / 0 / 1	0 / 1	1	0	NA	NA	NA	13678	0.0122611	0.353512	1.56589	0.0995025	11479	0.0116845	0.309956	2.90312	0.0199005	0.000198788	0.0339032	1	1	0.50105	0	0	17.0982	3.54951e-05	1	-1.52623	1	0.00453454	2.23247	0.135138	1	10.6284	-0.467214	1	0.238367	BRD-K04701033-001-03-9	VE-822	0.1932	0.374775	152	CP466722	0.03156	0.196355
517	UBR5	PPP3CA	ENSG00000104517	ENSG00000138814	0 / 0 / 1 / 0	1 / NA	0	0	NA	NA	NA	18871	0.00721352	0.394248	1.27436	0.0547264	16418	0.00657859	0.397817	1.21936	0.109453	0.000199111	0.0339032	0.984672	1	0.154136	0	0	1.14848	0.283867	1	-0.526857	1	0.452269	10.0989	0.00148359	1	10.9311	-0.940688	1	0.0200602	BRD-A69815203-001-07-6	cyclosporin-a	0.03131	0.222019	NA	NA	NA	NA
518	NIPBL	ITGB3BP	ENSG00000164190	ENSG00000142856	1 / NA / 0 / 0	NA / NA	1	0	NA	NA	NA	24173	0.0376686	0.116041	3.0156	0.0149254	21298	0.0254192	0.0731714	2.90209	0.0199005	0.000199197	0.0339032	4.41382e-07	3.49197e-06	0.101025	0	0	NA	NA	NA	NA	NA	NA	7.3603	0.00666797	-1	9.26875	0.721149	-1	0.045038	NA	NA	NA	NA	NA	NA	NA	NA
519	TP53	POLR2K	ENSG00000141510	ENSG00000147669	1 / NA / 0 / 0	NA / NA	0	0	NA	NA	NA	69696	0.812662	0.0639548	0.649657	0.860697	23313	8.32186e-05	0.418764	1.6368	0.00497512	0.000202153	0.0342673	8.75019e-75	5.49712e-72	-0.0439914	2.52324e-05	3.05445e-05	NA	NA	NA	NA	NA	NA	15.9049	6.66062e-05	-1	11.1278	0.362745	-1	0.00355457	NA	NA	NA	NA	NA	NA	NA	NA
520	KDM6A	FANCB	ENSG00000147050	ENSG00000181544	1 / NA / 0 / 0	NA / NA	0	0	NA	NA	NA	13432	0.0562917	0.094964	2.64917	0.0447761	4601	0.0231055	0.422214	3.39493	0.00497512	0.000202239	0.0342673	9.54403e-18	4.3919e-16	0.33418	0	0	NA	NA	NA	NA	NA	NA	3.54459	0.0597398	-1	4.40182	1.00813	-1	0.150603	NA	NA	NA	NA	NA	NA	NA	NA
521	DOCK7	BCL7B	ENSG00000116641	ENSG00000106635	0 / NA / 0 / 1	NA / NA	NA	0	NA	NA	NA	12740	0.0123496	0.151485	4.66376	0.00995025	5563	0.0797906	0.540158	1.74634	0.0298507	0.000203908	0.034446	0.856717	1	-0.407902	0	0	NA	NA	NA	NA	NA	NA	0.968734	0.324996	1	11.049	-0.400662	1	0.401454	NA	NA	NA	NA	NA	NA	NA	NA
522	RB1	CHEK2	ENSG00000139687	ENSG00000183765	1 / NA / 0 / 0	0 / 1	0	0	-0.799	0.087	1.177	23182	0.299188	0.0861111	4.5375	0.00995025	10674	0.000602353	0.0606344	1.81128	0.164179	0.000204887	0.0345183	5.73285e-16	2.03488e-14	-0.164241	0	0	NA	NA	NA	NA	NA	NA	9.0104	0.00268447	-1	8.75698	1.02135	-1	0.027481	BRD-K03063480-001-06-6	PF-477736	0.3498	0.508643	1022	AZD7762	0.01721	0.162622
523	TP53	POLG	ENSG00000141510	ENSG00000140521	1 / 0 / 0 / 0	NA / NA	NA	0	NA	NA	NA	58830	0.000350367	0.320764	1.36846	0.00995025	46001	0.157306	0.299441	0.981642	0.547264	0.000208122	0.0349108	1.72327e-11	3.01775e-10	0.000729556	0.944329	0.947015	0.72295	0.395178	1	-0.336786	1	0.556735	32.9599	9.40794e-09	-1	11.1532	0.530526	-1	6.58559e-06	NA	NA	NA	NA	NA	NA	NA	NA
524	CREBBP	BCOR	ENSG00000005339	ENSG00000183337	0 / 1 / 0 / 1	NA / NA	0	0	NA	NA	NA	22995	0.182511	0.247631	1.88127	0.0646766	15850	0.00127833	0.465596	1.37664	0.0199005	0.000208217	0.0349108	0.990348	1	0.581164	0	0	8.6532	0.00326487	1	-1.01426	1	0.0401532	0.627785	0.428169	-1	10.3245	0.215498	-1	0.482451	NA	NA	NA	NA	NA	NA	NA	NA
525	CDKN2A	JADE2	ENSG00000147889	ENSG00000043143	1 / NA / 0 / 0	NA / NA	0	0	NA	NA	NA	27049	0.00481904	0.362689	1.78282	0.0248756	19897	0.0504285	0.42278	1.39654	0.0497512	0.000208479	0.0349286	0.00202111	0.00744684	-0.106365	0	0	NA	NA	NA	NA	NA	NA	4.51908	0.0335189	1	11.363	-0.39292	-1	0.109097	NA	NA	NA	NA	NA	NA	NA	NA
526	TP53	NUDT1	ENSG00000141510	ENSG00000106268	1 / NA / 0 / 0	0 / NA	0	0	NA	NA	NA	65885	0.147712	0.304039	1.12835	0.164179	40287	0.000227361	0.229297	1.30805	0.0547264	0.000209039	0.0349964	2.98992e-115	3.05712e-112	0.131955	0	0	NA	NA	NA	NA	NA	NA	27.0335	1.99962e-07	-1	9.50722	0.488554	-1	6.99871e-05	BRD-K40308497-001-01-2	crizotinib-(S)	0.6303	0.727931	NA	NA	NA	NA
527	ERBB4	MTHFD2	ENSG00000178568	ENSG00000065911	1 / NA / 0 / 0	NA / NA	0	0	NA	NA	NA	18893	0.028357	0.38439	2.2296	0.00497512	15249	0.0861601	0.457553	1.46373	0.0248756	0.000209392	0.0350031	4.70045e-11	7.65798e-10	0.0348006	0.000862338	0.00100095	NA	NA	NA	NA	NA	NA	0.445835	0.50432	-1	10.9484	0.304187	1	0.543159	NA	NA	NA	NA	NA	NA	NA	NA
528	TTF1	TTK	ENSG00000125482	ENSG00000112742	1 / 0 / 0 / 0	0 / 0	0	0	NA	NA	NA	17268	0.379683	0.19541	1.23006	0.263682	12185	0.00061725	0.46762	1.81466	0.00497512	0.000212245	0.0353746	3.902e-05	0.000209517	0.309765	0	0	0.0484869	0.825717	-1	0.114736	-1	0.891606	4.27219	0.038741	-1	8.2812	1.21094	1	0.118293	BRD-K45551181-001-02-1	MPI-0479605	0.2914	0.458636	294	MPS-1-IN-1	0.1832	0.380431
529	TP53	PHF14	ENSG00000141510	ENSG00000106443	1 / 0 / 0 / 0	NA / NA	NA	0	NA	NA	NA	64707	0.210421	0.0256514	0.814357	0.621891	40667	0.000477905	0.418305	1.42708	0.00497512	0.000214317	0.0355086	1.25256e-20	8.3064e-19	0.161438	0	0	0.189221	0.663566	1	-0.130768	-1	0.777057	6.59231	0.010242	-1	11.0539	0.229619	-1	0.0569573	NA	NA	NA	NA	NA	NA	NA	NA
530	HUWE1	EZH2	ENSG00000086758	ENSG00000106462	1 / NA / 0 / 0	0 / 0	0	0	NA	NA	NA	21539	0.0757346	0.267883	1.87405	0.0696517	13960	0.00395933	0.459514	1.61275	0.0149254	0.000214648	0.0355373	7.05629e-21	4.81155e-19	0.155248	0	0	NA	NA	NA	NA	NA	NA	5.93143	0.0148731	-1	9.6105	0.761737	1	0.0698228	BRD-K11215326-001-03-7	tazemetostat	0.2664	0.436685	1627	GSK343	0.1463	0.345174
531	SMAD4	NFATC2IP	ENSG00000141646	ENSG00000176953	1 / NA / 0 / 0	NA / NA	NA	0	NA	NA	NA	18379	0.663353	0.187969	0.908886	0.587065	4138	8.18269e-05	0.531951	1.85583	0.00995025	0.00021764	0.0357422	0.000165186	0.000774616	-0.140568	0	0	NA	NA	NA	NA	NA	NA	10.2219	0.0013878	-1	11.0199	0.83971	-1	0.0193301	NA	NA	NA	NA	NA	NA	NA	NA
532	KANSL1	SMG6	ENSG00000120071	ENSG00000070366	0 / 0 / 0 / 1	NA / NA	0	0	NA	NA	NA	8206	0.038445	0.292844	1.59851	0.0945274	3726	0.00590898	0.518905	1.53448	0.0149254	0.000219554	0.0358826	0.972387	1	0.451444	0	0	0.0645168	0.799494	1	-0.117293	1	0.874879	1.72343	0.189252	1	10.0519	-0.396606	1	0.289512	NA	NA	NA	NA	NA	NA	NA	NA
533	ARID2	PALB2	ENSG00000189079	ENSG00000083093	1 / NA / 0 / 0	NA / NA	0	0	NA	NA	NA	12198	0.00809997	0.365703	1.64718	0.00497512	7947	0.0640237	0.452827	1.27411	0.124378	0.000219775	0.0358826	0.00358805	0.0124492	0.271274	0	0	NA	NA	NA	NA	NA	NA	1.64491	0.199654	-1	9.35083	0.37516	1	0.298643	NA	NA	NA	NA	NA	NA	NA	NA
534	BRCA2	WRN	ENSG00000139618	ENSG00000165392	0 / NA / 0 / 1	NA / NA	1	0.4	NA	NA	NA	18924	0.0193869	0.567423	1.5253	0.00497512	20013	0.679735	0.643319	1.90031	0.00497512	0.00022271	0.0360881	0.106328	0.245277	0.463318	0	0	NA	NA	NA	NA	NA	NA	0.424659	0.514621	-1	8.30593	0.324899	1	0.551247	NA	NA	NA	NA	NA	NA	NA	NA
535	TP53	ORC6	ENSG00000141510	ENSG00000091651	1 / NA / 0 / 0	NA / NA	1	0	NA	NA	NA	71070	0.750374	0.108953	1.04972	0.38806	26083	0.000225423	0.416573	1.50714	0.00497512	0.000222928	0.0360881	3.31962e-243	1.20958e-239	0.16765	0	0	NA	NA	NA	NA	NA	NA	36.7852	1.3189e-09	-1	8.42719	0.603795	-1	1.44826e-06	NA	NA	NA	NA	NA	NA	NA	NA
536	SMARCA4	POLG	ENSG00000127616	ENSG00000140521	1 / NA / 0 / 0	NA / NA	NA	0	NA	NA	NA	24191	0.000204318	0.349668	1.42021	0.0149254	24947	0.266344	0.324604	1.02767	0.402985	0.00022334	0.0361225	0.00053758	0.00225635	0.0764203	2.38254e-13	3.3901e-13	NA	NA	NA	NA	NA	NA	3.05964	0.0802595	-1	11.0876	0.476339	1	0.177371	NA	NA	NA	NA	NA	NA	NA	NA
537	ARID2	BICRA	ENSG00000189079	ENSG00000063169	1 / NA / 0 / 0	NA / NA	NA	0	NA	NA	NA	11648	0.00265111	0.340556	2.96152	0.0149254	6032	0.0439058	0.253902	1.58644	0.189055	0.000223968	0.0361719	0.000111241	0.00054198	0.231632	0	0	NA	NA	NA	NA	NA	NA	4.42393	0.0354383	-1	9.88881	0.555836	-1	0.112529	NA	NA	NA	NA	NA	NA	NA	NA
538	NOS1	RAD9A	ENSG00000089250	ENSG00000172613	1 / NA / 0 / 0	NA / NA	0	0	NA	NA	NA	12423	0.0123068	0.32354	1.9298	0.0199005	10416	0.0208917	0.483486	1.36296	0.0646766	0.000225343	0.0363156	0.000112468	0.000547306	-0.138471	0	0	NA	NA	NA	NA	NA	NA	9.68947	0.00185327	-1	9.43449	0.953679	-1	0.0225963	NA	NA	NA	NA	NA	NA	NA	NA
539	ASH1L	SREBF1	ENSG00000116539	ENSG00000072310	1 / NA / 0 / 0	NA / NA	0	0	NA	NA	NA	24116	0.0222878	0.34913	1.16951	0.20398	18171	0.00490888	0.497972	1.53907	0.0149254	0.00022654	0.0364561	1.55224e-06	1.10448e-05	-0.0513803	8.6035e-07	1.07888e-06	NA	NA	NA	NA	NA	NA	4.08027	0.0433866	-1	11.8331	0.736121	-1	0.125978	NA	NA	NA	NA	NA	NA	NA	NA
540	NUP205	UBA2	ENSG00000155561	ENSG00000126261	1 / NA / 0 / 1	NA / NA	0	0	NA	NA	NA	15859	0.155593	0.199731	1.49285	0.129353	9863	0.00335145	0.523472	2.05152	0.00497512	0.000227919	0.0365738	0.008149	0.0259074	0.538451	0	0	NA	NA	NA	NA	NA	NA	0.419029	0.517422	1	12.0157	-0.248336	1	0.5535	NA	NA	NA	NA	NA	NA	NA	NA
541	RB1	ZIC2	ENSG00000139687	ENSG00000043355	1 / NA / 0 / 0	NA / NA	0	0	NA	NA	NA	19365	0.00377749	0.403588	2.03406	0.00995025	12921	0.0641934	0.384488	1.32319	0.139303	0.000228212	0.0365738	4.66024e-23	3.9725e-21	-0.141098	0	0	NA	NA	NA	NA	NA	NA	2.38728	0.122327	-1	2.44733	0.535039	1	0.225186	NA	NA	NA	NA	NA	NA	NA	NA
542	TP53	ORC5	ENSG00000141510	ENSG00000164815	1 / 0 / 0 / 0	NA / NA	1	0	NA	NA	NA	57543	6.76214e-05	0.286858	1.89722	0.00497512	35057	0.999781	0.121445	0.412083	1	0.000228341	0.0365738	3.78542e-37	7.96031e-35	0.0470404	6.63737e-06	8.15169e-06	0.86147	0.353328	1	-0.499761	-1	0.518237	8.96128	0.00275761	-1	9.617	0.29217	-1	0.0278757	NA	NA	NA	NA	NA	NA	NA	NA
543	YEATS2	HMGB2	ENSG00000163872	ENSG00000164104	1 / NA / 0 / 0	NA / NA	0	0	NA	NA	NA	10324	0.0112809	0.0733932	2.12044	0.114428	7617	0.0524679	0.532993	2.346	0.00497512	0.000228675	0.0365738	2.18508e-05	0.00012339	0.395154	0	0	NA	NA	NA	NA	NA	NA	2.235	0.134917	-1	12.0098	0.670253	-1	0.238155	NA	NA	NA	NA	NA	NA	NA	NA
544	TTF1	EED	ENSG00000125482	ENSG00000074266	1 / NA / 0 / 0	NA / NA	0	0	NA	NA	NA	15456	0.0901368	0.395515	1.33455	0.0348259	12619	0.00179809	0.46788	1.49801	0.0597015	0.000228687	0.0365738	0.00166571	0.00626182	0.215026	0	0	NA	NA	NA	NA	NA	NA	4.98856	0.0255154	-1	9.78104	1.08196	-1	0.09383	NA	NA	NA	NA	NA	NA	NA	NA
545	STAG2	FEN1	ENSG00000101972	ENSG00000168496	1 / NA / 0 / 0	NA / 0	0	0	NA	NA	NA	11358	0.000688179	0.306015	1.66599	0.0497512	8353	0.0458886	0.16952	1.50178	0.218905	0.000232514	0.0369138	3.52188e-10	4.92501e-09	-0.116116	0	0	NA	NA	NA	NA	NA	NA	7.36865	0.00663706	-1	10.0192	1.09315	1	0.0449393	NA	NA	NA	NA	1419	FEN1_3940	0.8109	0.873761
546	TAF1	KMT5C	ENSG00000147133	ENSG00000133247	1 / NA / 0 / 0	NA / NA	0	0	NA	NA	NA	10992	0.00176572	0.488075	1.67639	0.0348259	6826	0.0197815	0.369711	1.14467	0.283582	0.000233078	0.0369772	3.81846e-10	5.309e-09	-0.101681	0	0	NA	NA	NA	NA	NA	NA	10.6955	0.00107398	-1	8.46818	1.44579	-1	0.0168187	NA	NA	NA	NA	NA	NA	NA	NA
547	SETD2	MCM6	ENSG00000181555	ENSG00000076003	1 / NA / 0 / 0	NA / NA	0	0	NA	NA	NA	16975	0.126784	0.235661	1.71976	0.0497512	10551	0.005546	0.347728	1.62039	0.00995025	0.000234793	0.0370605	4.01541e-05	0.000215059	0.0544366	1.84511e-07	2.34892e-07	NA	NA	NA	NA	NA	NA	2.61964	0.105548	-1	10.2212	0.775248	1	0.207016	NA	NA	NA	NA	NA	NA	NA	NA
548	TP53	COPS7B	ENSG00000141510	ENSG00000144524	1 / NA / 0 / 0	NA / NA	0	0	NA	NA	NA	68096	0.377516	0.0190507	0.736736	0.686567	13282	0.000272106	0.475192	1.41331	0.00497512	0.000236327	0.0371485	1.03059e-16	4.10279e-15	0.22038	0	0	NA	NA	NA	NA	NA	NA	1.08642	0.297265	1	10.821	-0.0935872	-1	0.379528	NA	NA	NA	NA	NA	NA	NA	NA
549	KMT2D	PSAT1	ENSG00000167548	ENSG00000135069	1 / NA / 0 / 0	NA / NA	0	0	NA	NA	NA	39571	0.0388591	0.230998	1.56186	0.0298507	27325	0.0608484	0.378713	1.44474	0.00497512	0.000236477	0.0371485	1.97137e-36	3.99467e-34	-0.256518	0	0	NA	NA	NA	NA	NA	NA	1.83261	0.17582	-1	10.5843	0.235474	-1	0.277286	NA	NA	NA	NA	NA	NA	NA	NA
550	BRCA1	BRCA2	ENSG00000012048	ENSG00000139618	1 / 0 / 0 / 1	NA / NA	1	0.65	NA	NA	NA	8926	0.000909312	0.417158	2.10011	0.00497512	9176	0.174037	0.322063	1.0284	0.447761	0.000237232	0.0372066	3.03434e-05	0.000166543	0.755139	0	0	2.25206	0.133437	1	-0.681228	1	0.288634	1.68745	0.193937	-1	8.18869	0.56069	1	0.29373	NA	NA	NA	NA	NA	NA	NA	NA
551	TP53	RUVBL2	ENSG00000141510	ENSG00000183207	1 / NA / 0 / 0	NA / NA	0	0	NA	NA	NA	65383	0.282442	0.0944444	1.08357	0.393035	40859	0.000639799	0.25152	2.03431	0.00497512	0.000237677	0.0372066	8.437e-25	8.50512e-23	0.263145	0	0	NA	NA	NA	NA	NA	NA	4.05255	0.0441048	1	11.2035	-0.436999	-1	0.127108	NA	NA	NA	NA	NA	NA	NA	NA
552	NEK1	RASSF7	ENSG00000137601	ENSG00000099849	1 / NA / 0 / 1	NA / NA	NA	0	NA	NA	NA	7343	0.00119905	0.502365	2.56643	0.00995025	4859	0.192618	0.163883	1.70529	0.154229	0.000238267	0.0372469	4.68788e-06	3.02831e-05	-0.463864	0	0	NA	NA	NA	NA	NA	NA	6.28534	0.0121741	-1	10.7171	1.24614	-1	0.0627546	NA	NA	NA	NA	NA	NA	NA	NA
553	TRRAP	WRN	ENSG00000196367	ENSG00000165392	0 / 1 / 0 / 1	NA / NA	0	0	NA	NA	NA	23655	0.0715638	0.535395	1.45046	0.00497512	20157	0.200589	0.680476	2.03988	0.00497512	0.000238747	0.037296	0.0174962	0.0510124	0.515862	0	0	17.3108	3.17376e-05	1	-1.62843	1	0.0044795	10.2817	0.00134359	-1	8.4951	1.01194	-1	0.0189962	NA	NA	NA	NA	NA	NA	NA	NA
554	BRCA2	PTEN	ENSG00000139618	ENSG00000171862	0 / 1 / 0 / 0	NA / NA	0	0.1775	NA	NA	NA	17432	0.00166772	0.0331034	1.87026	0.109453	16729	0.0261791	0.234144	1.7678	0.0746269	0.000239459	0.0373586	0.959722	1	0.0144848	0.165594	0.175709	22.9388	1.67241e-06	1	-1.58189	1	0.00111085	0.662338	0.415736	-1	12.1275	0.241327	1	0.472794	NA	NA	NA	NA	NA	NA	NA	NA
555	BCOR	ITGB3BP	ENSG00000183337	ENSG00000142856	1 / NA / 0 / 0	NA / NA	0	0	NA	NA	NA	12137	0.0101951	0.106292	2.30363	0.0696517	10239	0.0144987	0.106934	2.63834	0.0348259	0.000240516	0.0374236	5.70044e-07	4.41625e-06	-0.032596	0.00180371	0.00207284	NA	NA	NA	NA	NA	NA	3.54446	0.0597447	-1	9.26875	0.582879	-1	0.150611	NA	NA	NA	NA	NA	NA	NA	NA
556	UBR5	MRE11	ENSG00000104517	ENSG00000020922	0 / NA / 0 / 1	NA / 0	0	0	NA	NA	NA	22056	0.267864	0.24075	1.25164	0.164179	15363	0.000819574	0.434861	1.44013	0.00995025	0.000240561	0.0374236	0.760237	1	0.467979	0	0	NA	NA	NA	NA	NA	NA	2.60964	0.106216	-1	9.82097	0.501224	-1	0.207853	NA	NA	NA	NA	1048	Mirin	0.1127	0.310225
557	ASCC3	NBN	ENSG00000112249	ENSG00000104320	0 / NA / 0 / 1	NA / NA	0	0	NA	NA	NA	15493	0.00664192	0.477795	1.42055	0.0248756	13786	0.0312505	0.417306	1.43568	0.0696517	0.000241102	0.0374236	0.943935	1	0.409521	0	0	NA	NA	NA	NA	NA	NA	2.46207	0.116625	1	11.3347	-0.492639	1	0.219142	NA	NA	NA	NA	NA	NA	NA	NA
558	KAT6B	UBE2C	ENSG00000156650	ENSG00000175063	1 / NA / NA / 0	NA / NA	0	0	NA	NA	NA	14204	0.108227	0.304012	1.1843	0.218905	10081	0.00305579	0.468396	2.32326	0.00497512	0.000241401	0.0374236	4.02885e-06	2.63658e-05	-0.129132	0	0	NA	NA	NA	NA	NA	NA	NA	NA	NA	NA	NA	NA	NA	NA	NA	NA	NA	NA	NA	NA	NA
559	PRKDC	TAF1	ENSG00000253729	ENSG00000147133	0 / 0 / 0 / 1	NA / 1	0	0	NA	NA	NA	14596	0.0192926	0.285321	1.46431	0.0646766	13924	0.00366847	0.330036	1.24504	0.079602	0.000243681	0.0376004	0.9768	1	0.494858	0	0	1.23725	0.266001	1	-0.366048	1	0.434568	6.5252	0.0106357	1	11.0073	-0.658373	1	0.058194	NA	NA	NA	NA	1732	TAF1_5496	0.001673	0.07044
560	KANSL1	PCGF1	ENSG00000120071	ENSG00000115289	1 / NA / 0 / 0	NA / NA	NA	0	NA	NA	NA	7085	0.00886386	0.437986	1.57574	0.0746269	6178	0.0123234	0.141745	2.55415	0.0447761	0.000244023	0.0376004	5.31958e-08	5.00879e-07	-0.183321	0	0	NA	NA	NA	NA	NA	NA	5.90205	0.0151232	-1	9.49014	0.863152	-1	0.0704367	NA	NA	NA	NA	NA	NA	NA	NA
561	ASH1L	GSK3B	ENSG00000116539	ENSG00000082701	0 / NA / 0 / 1	0 / 0	0	0	NA	NA	NA	24790	0.0487648	0.346539	1.60016	0.0298507	18590	0.0168589	0.223305	2.5552	0.0149254	0.000244717	0.0376676	0.475301	0.835475	0.466147	0	0	NA	NA	NA	NA	NA	NA	5.59658	0.0179956	1	11.4848	-0.704522	1	0.0772928	BRD-K42973005-001-04-0	CHIR-98014	0.06782	0.259445	1426	AZD7969	0.3974	0.564921
562	TP53	SSBP1	ENSG00000141510	ENSG00000106028	1 / NA / 0 / 0	NA / NA	0	0	NA	NA	NA	59934	0.00125286	0.227051	1.34249	0.0497512	9080	0.0407992	0.228663	1.30059	0.144279	0.000245059	0.037678	1.27393e-28	1.72735e-26	0.128628	0	0	NA	NA	NA	NA	NA	NA	16.6178	4.57198e-05	-1	11.5323	0.374817	-1	0.00284207	NA	NA	NA	NA	NA	NA	NA	NA
563	ARID1A	POLR3G	ENSG00000117713	ENSG00000113356	1 / NA / 0 / 0	NA / NA	0	0	NA	NA	NA	29168	0.00331388	0.422969	1.87336	0.00497512	25249	0.250199	0.190163	1.73361	0.0895522	0.00024641	0.0378598	0.00145139	0.00552861	0.0340093	0.00112928	0.00130625	NA	NA	NA	NA	NA	NA	2.01163	0.156097	1	7.00908	-0.2484	1	0.258951	NA	NA	NA	NA	NA	NA	NA	NA
564	ASH1L	ABRAXAS1	ENSG00000116539	ENSG00000163322	0 / NA / 1 / 1	NA / NA	0	0	NA	NA	NA	22741	0.0127502	0.296922	1.1116	0.293532	13298	0.0039804	0.353391	1.83	0.0248756	0.000247042	0.0379049	0.999999	1	0.406105	0	0	NA	NA	NA	NA	NA	NA	7.38583	0.00657399	1	8.04251	-0.708466	1	0.0446952	NA	NA	NA	NA	NA	NA	NA	NA
565	KMT2C	HJURP	ENSG00000055609	ENSG00000123485	1 / NA / 0 / 0	NA / NA	0	0	NA	NA	NA	39118	0.0122377	0.209555	1.6788	0.039801	6279	0.0388124	0.490395	1.50344	0.0199005	0.000250088	0.0382414	8.43491e-16	2.92339e-14	-0.12687	0	0	NA	NA	NA	NA	NA	NA	10.6259	0.00111515	-1	9.02192	0.704753	1	0.0171292	NA	NA	NA	NA	NA	NA	NA	NA
566	TAF1	PKMYT1	ENSG00000147133	ENSG00000127564	1 / NA / 0 / 0	NA / NA	0	0	NA	NA	NA	12861	0.0260776	0.237144	1.27152	0.179104	8147	0.00820737	0.519788	1.58756	0.00995025	0.000252899	0.0384093	3.49154e-20	2.19005e-18	-0.0630961	1.49116e-09	1.98115e-09	NA	NA	NA	NA	NA	NA	7.52002	0.00610169	-1	9.35255	1.07779	1	0.0428685	NA	NA	NA	NA	NA	NA	NA	NA
567	SETD1B	PARP2	ENSG00000139718	ENSG00000129484	1 / NA / NA / 0	0 / 1	0	0	NA	NA	NA	14177	0.000409767	0.271352	3.88051	0.00497512	6994	0.408071	0.296865	1.03955	0.462687	0.000254773	0.0385756	1.01182e-07	9.05276e-07	0.103779	0	0	NA	NA	NA	NA	NA	NA	NA	NA	NA	NA	NA	NA	NA	BRD-K05444225-001-01-7	E7449	0.1061	0.293927	1259	Talazoparib	0.04733	0.219756
568	CTNNB1	RIOX2	ENSG00000168036	ENSG00000170854	0 / NA / 1 / 0	NA / NA	0	0	NA	NA	NA	9222	1.42985e-05	0.462116	1.43115	0.0298507	9961	0.979014	0.199529	0.558995	0.930348	0.000256837	0.0386856	0.999748	1	0.210029	0	0	NA	NA	NA	NA	NA	NA	7.90057	0.00494192	1	10.1878	-0.733768	1	0.0382173	NA	NA	NA	NA	NA	NA	NA	NA
569	PRKCA	SATB1	ENSG00000154229	ENSG00000182568	0 / NA / 1 / 0	NA / NA	0	0	NA	NA	NA	12976	0.931104	0.32708	0.953403	0.59204	7777	0.000142253	0.558696	2.00214	0.00497512	0.000257574	0.0387145	0.993562	1	0.122677	0	0	NA	NA	NA	NA	NA	NA	8.22772	0.00412554	1	10.1708	-1.57287	1	0.0346454	NA	NA	NA	NA	NA	NA	NA	NA
570	CDKN2A	BRIP1	ENSG00000147889	ENSG00000136492	1 / NA / 0 / 0	NA / NA	1	0	NA	NA	NA	31552	0.263005	0.222717	1.13047	0.278607	17573	0.00107068	0.41975	1.74488	0.00497512	0.000257672	0.0387145	1.47626e-19	8.57534e-18	0.28463	0	0	NA	NA	NA	NA	NA	NA	24.8273	6.27024e-07	-1	7.23163	1.77709	-1	0.000164421	NA	NA	NA	NA	NA	NA	NA	NA
571	AUTS2	CIB1	ENSG00000158321	ENSG00000185043	1 / NA / 0 / 0	NA / NA	NA	0	NA	NA	NA	14516	0.153685	0.17853	2.15813	0.0895522	6473	0.00144285	0.25098	3.27895	0.0199005	0.000260271	0.039	1.72346e-05	9.93584e-05	-0.341685	0	0	NA	NA	NA	NA	NA	NA	2.90063	0.0885451	-1	12.4682	0.652752	-1	0.18743	NA	NA	NA	NA	NA	NA	NA	NA
572	CHD7	DACH1	ENSG00000171316	ENSG00000276644	1 / NA / 0 / 0	NA / NA	NA	0	NA	NA	NA	17641	0.0169689	0.485246	1.43825	0.0199005	9664	0.0336799	0.460729	1.41835	0.0348259	0.000260757	0.0390211	0.00889101	0.0279889	0.175108	0	0	NA	NA	NA	NA	NA	NA	4.79096	0.0286094	-1	4.66049	0.805061	-1	0.0998856	NA	NA	NA	NA	NA	NA	NA	NA
573	TP53	L1CAM	ENSG00000141510	ENSG00000198910	1 / 0 / 0 / 0	NA / NA	0	0	NA	NA	NA	58155	0.130266	0.217189	1.0293	0.492537	41507	0.00125735	0.36891	1.3476	0.00497512	0.000263567	0.0393627	4.17289e-46	1.27286e-43	-0.082356	2.88658e-15	4.23594e-15	0.741449	0.389197	1	-0.247372	-1	0.551723	3.87939	0.0488824	1	3.40066	-0.411861	-1	0.134527	NA	NA	NA	NA	NA	NA	NA	NA
574	TRIM37	RAD51	ENSG00000108395	ENSG00000051180	1 / NA / 0 / 0	NA / 0	0	0	NA	NA	NA	7555	0.00990734	0.321229	1.77559	0.0298507	7358	0.0170735	0.341799	1.49139	0.079602	0.000263876	0.0393827	2.14801e-08	2.18126e-07	0.23338	0	0	NA	NA	NA	NA	NA	NA	7.19148	0.00732506	-1	8.47008	1.5301	1	0.0474502	NA	NA	NA	NA	293	Amuvatinib	0.1998	0.394185
575	DOCK7	BRCA2	ENSG00000116641	ENSG00000139618	1 / 0 / 0 / 0	NA / NA	0	0	NA	NA	NA	13287	0.0417809	0.289793	1.51384	0.0646766	9068	0.00601048	0.476004	1.50145	0.0248756	0.000264986	0.0395221	1.0194e-09	1.31556e-08	0.236299	0	0	5.20068	0.0225781	1	-0.885725	1	0.108401	9.742	0.00180104	-1	8.37644	1.16879	1	0.022265	NA	NA	NA	NA	NA	NA	NA	NA
576	CKAP5	RIF1	ENSG00000175216	ENSG00000080345	0 / 0 / 0 / 1	NA / NA	0	0	NA	NA	NA	15919	0.0135687	0.306855	1.33181	0.0895522	10599	0.0672109	0.528161	1.5934	0.00497512	0.000266202	0.0395455	0.906752	1	0.471325	0	0	1.90576	0.167435	1	-0.504791	1	0.330767	1.13348	0.287033	1	11.2277	-0.451784	1	0.371396	NA	NA	NA	NA	NA	NA	NA	NA
577	SMARCA4	USP16	ENSG00000127616	ENSG00000156256	0 / NA / 1 / 0	NA / NA	0	0	NA	NA	NA	25116	0.00200363	0.41073	1.46039	0.00497512	24385	0.183001	0.248344	1.26551	0.223881	0.000267313	0.039658	0.999979	1	-0.11843	0	0	NA	NA	NA	NA	NA	NA	10.4964	0.00119609	1	10.7591	-0.829466	1	0.0178199	NA	NA	NA	NA	NA	NA	NA	NA
578	PRKCA	UBE2A	ENSG00000154229	ENSG00000077721	1 / NA / NA / 0	NA / NA	0	0	NA	NA	NA	6497	0.000491718	0.416027	1.30131	0.149254	10234	0.0399993	0.412809	1.38165	0.139303	0.000267594	0.0396735	0.00780181	0.0249234	-0.190788	0	0	NA	NA	NA	NA	NA	NA	NA	NA	NA	NA	NA	NA	NA	NA	NA	NA	NA	NA	NA	NA	NA
579	BRCA2	PSAT1	ENSG00000139618	ENSG00000135069	1 / NA / 0 / 0	NA / NA	0	0	NA	NA	NA	18355	0.0305072	0.28681	1.68513	0.0248756	15835	0.0361564	0.396915	1.41474	0.0149254	0.00026791	0.0396774	5.89649e-08	5.50518e-07	0.0445316	2.00362e-05	2.43149e-05	NA	NA	NA	NA	NA	NA	7.12575	0.00759848	-1	10.5843	0.817517	1	0.048386	NA	NA	NA	NA	NA	NA	NA	NA
580	TP53BP1	EZH2	ENSG00000067369	ENSG00000106462	1 / 0 / 0 / 0	0 / 1	0	0	NA	NA	NA	15370	0.768002	0.13578	0.889165	0.567164	9088	0.000190447	0.546435	1.85456	0.00497512	0.000269597	0.0398386	5.82766e-08	5.447e-07	-0.0419555	5.88014e-05	7.05248e-05	0.729585	0.393018	1	-0.397757	1	0.555005	3.18112	0.0744935	-1	9.16368	0.987968	1	0.170179	BRD-K77791657-003-01-7	3-deazaneplanocin-A	0.3356	0.496007	1627	GSK343	0.02111	0.173545
581	PLA2R1	SREBF1	ENSG00000153246	ENSG00000072310	1 / NA / 0 / 0	NA / NA	0	0	NA	NA	NA	12382	0.0114225	0.481081	1.52367	0.0298507	9972	0.0143898	0.483322	1.38953	0.0845771	0.000270794	0.039963	0.0133262	0.040123	0.074915	6.93889e-13	9.79565e-13	NA	NA	NA	NA	NA	NA	2.39158	0.121991	-1	12.7953	0.686337	-1	0.224868	NA	NA	NA	NA	NA	NA	NA	NA
582	RBL2	TTI2	ENSG00000103479	ENSG00000129696	1 / NA / NA / 0	NA / NA	NA	0	NA	NA	NA	12655	0.0185091	0.269207	1.64315	0.0447761	2390	0.0101621	0.466	1.41179	0.0497512	0.000272922	0.040154	1.34216e-06	9.66702e-06	-0.117646	0	0	NA	NA	NA	NA	NA	NA	NA	NA	NA	NA	NA	NA	NA	NA	NA	NA	NA	NA	NA	NA	NA
583	NUP205	WRN	ENSG00000155561	ENSG00000165392	0 / NA / 0 / 1	NA / NA	0	0	NA	NA	NA	15558	0.112774	0.585277	1.57944	0.00497512	11894	0.150637	0.72319	2.18434	0.00497512	0.000273702	0.0402068	0.0519996	0.132498	0.543757	0	0	NA	NA	NA	NA	NA	NA	2.28264	0.130829	-1	9.16176	0.458413	-1	0.233972	NA	NA	NA	NA	NA	NA	NA	NA
584	PTEN	ATR	ENSG00000171862	ENSG00000175054	0 / 1 / 0 / 0	0 / 1	0	0	NA	NA	NA	26300	0.00186506	0.269169	2.07554	0.00497512	22842	0.143082	0.283773	1.08034	0.318408	0.000274888	0.0403545	0.0679638	0.166958	0.0715005	7.25753e-12	1.00651e-11	13.4131	0.000249868	1	-1.1608	1	0.0109652	3.92711	0.0475135	-1	10.3094	0.420866	1	0.132412	BRD-K12184916-001-19-6	NVP-BEZ235	0.3952	0.544412	1917	AZD6738	0.001325	0.0640991
585	NOS1	FOXA1	ENSG00000089250	ENSG00000129514	1 / NA / 0 / 0	NA / NA	0	0	NA	NA	NA	12782	0.0229145	0.625643	1.64845	0.00995025	10234	0.0143458	0.530956	1.28086	0.129353	0.000275084	0.0403569	0.0063139	0.0206363	-0.0340959	0.00109673	0.00126912	NA	NA	NA	NA	NA	NA	4.50094	0.0338762	1	8.45967	-0.690599	1	0.109734	NA	NA	NA	NA	NA	NA	NA	NA
586	RB1	ELOC	ENSG00000139687	ENSG00000154582	1 / NA / 0 / 0	NA / NA	0	0	NA	NA	NA	18505	0.00390322	0.276189	1.44813	0.0199005	7438	0.0480436	0.366135	1.49307	0.114428	0.000277148	0.0405535	7.13833e-06	4.44769e-05	-0.238692	0	0	NA	NA	NA	NA	NA	NA	5.75645	0.0164282	-1	11.1093	0.534924	-1	0.0735876	NA	NA	NA	NA	NA	NA	NA	NA
587	TP53	USP49	ENSG00000141510	ENSG00000164663	1 / 0 / 0 / 0	NA / NA	1	0	NA	NA	NA	61373	0.0264248	0.247396	1.42264	0.0348259	42347	0.00494634	0.219793	1.29891	0.0945274	0.00027886	0.0406978	4.71809e-06	3.04616e-05	0.0302595	0.00376781	0.00428533	1.2399	0.265489	1	-0.500831	-1	0.434012	10.9205	0.000951085	-1	8.0301	0.353676	-1	0.0157813	NA	NA	NA	NA	NA	NA	NA	NA
588	ARID1A	MDM4	ENSG00000117713	ENSG00000198625	1 / NA / 0 / 1	NA / 0	0	0	NA	NA	NA	33764	0.142424	0.463105	1.33129	0.0149254	23286	0.020381	0.513225	1.50029	0.00995025	0.000279282	0.0407329	6.53172e-05	0.000334574	0.44748	0	0	NA	NA	NA	NA	NA	NA	1.17743	0.277879	-1	10.3951	0.206764	-1	0.364037	NA	NA	NA	NA	269	NSC-207895	0.6348	0.743402
589	KMT2E	HASPIN	ENSG00000005483	ENSG00000177602	1 / NA / 0 / 0	NA / NA	NA	0	NA	NA	NA	10437	0.0254484	0.587842	1.56273	0.00497512	9362	0.0983121	0.453241	2.05517	0.0348259	0.000280538	0.0408629	1.22287e-13	3.03791e-12	0.0723761	4.0159e-12	5.59348e-12	NA	NA	NA	NA	NA	NA	0.851877	0.356022	-1	6.40922	0.473819	1	0.42595	NA	NA	NA	NA	NA	NA	NA	NA
590	TRIM37	PHF8	ENSG00000108395	ENSG00000172943	1 / NA / 0 / 0	NA / NA	0	0	NA	NA	NA	5410	0.00129165	0.521324	1.67034	0.0149254	6438	0.181909	0.424998	1.27351	0.124378	0.000281952	0.0409846	0.0112232	0.0344486	0.287552	0	0	NA	NA	NA	NA	NA	NA	0.650211	0.420037	-1	10.7241	0.426949	-1	0.476228	NA	NA	NA	NA	NA	NA	NA	NA
591	BCOR	TAF5	ENSG00000183337	ENSG00000148835	1 / NA / 0 / 0	NA / NA	0	0	NA	NA	NA	13173	0.0563907	0.218221	1.45791	0.109453	9632	0.00356662	0.425033	1.46382	0.0199005	0.000282946	0.041073	1.5458e-07	1.33673e-06	0.202322	0	0	NA	NA	NA	NA	NA	NA	0.993284	0.318941	1	7.74349	-0.417983	1	0.396614	NA	NA	NA	NA	NA	NA	NA	NA
592	TET2	WRN	ENSG00000168769	ENSG00000165392	0 / NA / 0 / 1	NA / NA	0	0	NA	NA	NA	13136	0.211684	0.540502	1.42894	0.0149254	8954	0.0280501	0.718232	2.09873	0.00497512	0.000284425	0.0411351	0.107994	0.248561	0.515671	0	0	NA	NA	NA	NA	NA	NA	0.668035	0.413738	-1	8.77575	0.437892	1	0.471231	NA	NA	NA	NA	NA	NA	NA	NA
593	CHD8	RBX1	ENSG00000100888	ENSG00000100387	1 / NA / 0 / 0	NA / NA	1	0	NA	NA	NA	22095	0.0492449	0.269779	1.3109	0.0945274	15173	0.00638029	0.290781	1.89824	0.0149254	0.000285665	0.0412345	1.54167e-07	1.33344e-06	-0.3686	0	0	NA	NA	NA	NA	NA	NA	0.303362	0.581783	1	11.3381	-0.197208	1	0.606974	NA	NA	NA	NA	NA	NA	NA	NA
594	NCOA1	PLK1	ENSG00000084676	ENSG00000166851	1 / NA / NA / 0	0 / 0	0	0	NA	NA	NA	7384	0.00400925	0.310643	2.01217	0.0298507	8247	0.0576952	0.354606	1.51857	0.0646766	0.000287385	0.0413242	2.09236e-12	4.28621e-11	-0.129971	0	0	NA	NA	NA	NA	NA	NA	NA	NA	NA	NA	NA	NA	NA	BRD-K83699324-001-01-1	NMS-1286937	0.1655	0.34935	1179	MK-1775	0.386	0.554798
595	KMT2E	YWHAG	ENSG00000005483	ENSG00000170027	1 / NA / 0 / 0	NA / NA	0	0	NA	NA	NA	9982	0.00782529	0.428808	1.48661	0.0447761	4772	0.0284661	0.377845	2.11334	0.0447761	0.000287394	0.0413242	0.00174335	0.00652438	0.0136637	0.190911	0.201893	NA	NA	NA	NA	NA	NA	0.122385	0.726462	1	13.3222	-0.134863	1	0.73545	NA	NA	NA	NA	NA	NA	NA	NA
596	STAG2	ATXN7	ENSG00000101972	ENSG00000163635	0 / NA / 0 / 1	NA / NA	0	0	NA	NA	NA	12117	0.00981762	0.0541528	0.871082	0.452736	5076	0.0202001	0.575109	1.72704	0.00497512	0.000287442	0.0413242	0.816733	1	0.412505	0	0	NA	NA	NA	NA	NA	NA	2.1293	0.144507	1	9.96241	-0.490698	1	0.247646	NA	NA	NA	NA	NA	NA	NA	NA
597	SMAD4	NSD3	ENSG00000141646	ENSG00000147548	1 / NA / 0 / 0	NA / NA	0	0	NA	NA	NA	16910	0.441024	0.0478627	0.690149	0.59204	8049	0.000344938	0.563848	2.04383	0.00497512	0.000288165	0.0413252	0.00126189	0.00487489	0.208155	0	0	NA	NA	NA	NA	NA	NA	3.3821	0.0659082	-1	11.3507	0.693847	-1	0.159034	NA	NA	NA	NA	NA	NA	NA	NA
598	KDM5B	RAD21	ENSG00000117139	ENSG00000164754	0 / 0 / 0 / 1	NA / NA	0	0	NA	NA	NA	13527	0.0908964	0.245712	1.74944	0.0547264	7059	0.00260893	0.454785	1.47515	0.0348259	0.000290186	0.041421	0.103032	0.23882	0.423647	0	0	0.0501667	0.822773	-1	0.108508	1	0.889573	1.68825	0.193832	-1	13.2288	0.454179	1	0.293638	NA	NA	NA	NA	NA	NA	NA	NA
599	DOT1L	UNG	ENSG00000104885	ENSG00000076248	1 / NA / 0 / 0	NA / NA	0	0	NA	NA	NA	16008	0.0893258	0.394031	1.32445	0.174129	8813	0.00588134	0.55119	1.75761	0.00497512	0.000291825	0.0415617	3.93085e-05	0.000210874	0.0990848	0	0	NA	NA	NA	NA	NA	NA	0.592426	0.441482	-1	11.1822	0.381447	1	0.492949	NA	NA	NA	NA	NA	NA	NA	NA
600	INO80	RUVBL2	ENSG00000128908	ENSG00000183207	1 / NA / 0 / 0	NA / NA	0	0	NA	NA	NA	12910	0.204731	0.302306	2.24147	0.00497512	11933	0.0301568	0.291628	1.82807	0.0149254	0.000293554	0.0416737	2.78238e-05	0.000153842	-0.323904	0	0	NA	NA	NA	NA	NA	NA	9.17367	0.00245522	-1	11.9316	1.29745	-1	0.0261488	NA	NA	NA	NA	NA	NA	NA	NA
601	KAT6A	RPA3	ENSG00000083168	ENSG00000106399	1 / NA / 0 / 0	NA / NA	1	0	NA	NA	NA	12982	0.555662	0.153583	1.0864	0.412935	6876	0.00020095	0.474113	2.06407	0.00995025	0.000293727	0.0416737	0.00239402	0.00867396	-0.316101	0	0	NA	NA	NA	NA	NA	NA	6.33898	0.0118113	-1	9.98331	1.00127	1	0.0616616	NA	NA	NA	NA	NA	NA	NA	NA
602	KMT2C	TTK	ENSG00000055609	ENSG00000112742	1 / 0 / 0 / 0	0 / 0	0	0	NA	NA	NA	42487	0.0887227	0.161824	1.25638	0.179104	29147	0.00117165	0.328572	1.4052	0.0248756	0.000295979	0.0418872	2.21377e-13	5.27025e-12	-0.0441205	2.38854e-05	2.89336e-05	6.41074	0.0113432	1	-0.872026	1	0.0748232	5.42921	0.0198027	-1	8.65991	0.512135	1	0.0814988	BRD-K45551181-001-02-1	MPI-0479605	0.4741	0.607548	1464	TTK_3146	0.596	0.717312
603	YEATS2	ATM	ENSG00000163872	ENSG00000149311	0 / NA / 1 / 0	NA / 0	0	0	NA	NA	NA	12685	0.189112	0.399944	1.70234	0.039801	7018	0.012794	0.414423	3.36624	0.00497512	0.000304201	0.042567	0.999959	1	0.162067	0	0	NA	NA	NA	NA	NA	NA	8.38759	0.00377792	1	10.9324	-1.15399	1	0.0330178	NA	NA	NA	NA	1185	KU-60019	0.07408	0.261147
604	HUWE1	PARP2	ENSG00000086758	ENSG00000129484	1 / 0 / 0 / 0	1 / 0	0	0	NA	NA	NA	18230	0.000468957	0.210249	2.84026	0.00995025	6706	0.339233	0.347429	1.17785	0.303483	0.000304867	0.0425961	2.83242e-09	3.37512e-08	0.0797871	2.02061e-14	2.92712e-14	1.60769	0.204818	1	-0.660211	1	0.370842	6.09509	0.0135558	-1	9.9731	0.584687	-1	0.0664217	BRD-K02113016-001-19-6	olaparib	0.04426	0.232173	1259	Talazoparib	0.1061	0.302778
605	TET2	MCRS1	ENSG00000168769	ENSG00000187778	1 / NA / 0 / 1	NA / NA	0	0	NA	NA	NA	12796	0.181559	0.215974	1.12902	0.363184	5609	0.000732233	0.438947	1.57295	0.00995025	0.000304884	0.0425961	0.00190992	0.0070779	-0.429639	0	0	NA	NA	NA	NA	NA	NA	1.93066	0.164686	-1	11.5393	0.611986	-1	0.266984	NA	NA	NA	NA	NA	NA	NA	NA
606	ERBB4	MTA2	ENSG00000178568	ENSG00000149480	1 / NA / 0 / 0	NA / NA	0	0	NA	NA	NA	18850	0.0822176	0.428166	1.26473	0.079602	13569	0.00493744	0.475389	1.81618	0.0149254	0.000305843	0.0426637	2.86694e-08	2.83756e-07	-0.117472	0	0	NA	NA	NA	NA	NA	NA	1.33876	0.247253	-1	11.9445	0.505929	1	0.338759	NA	NA	NA	NA	NA	NA	NA	NA
607	SETD1B	INCENP	ENSG00000139718	ENSG00000149503	1 / NA / 0 / 0	NA / NA	0	0	NA	NA	NA	17465	0.100854	0.166418	1.19338	0.283582	11121	0.000487077	0.328758	1.56394	0.0348259	0.000307301	0.0428138	7.13486e-06	4.44567e-05	0.295501	0	0	NA	NA	NA	NA	NA	NA	16.2094	5.67107e-05	-1	9.70844	2.47343	1	0.00323872	NA	NA	NA	NA	NA	NA	NA	NA
608	ARID4A	USP16	ENSG00000032219	ENSG00000156256	0 / NA / 0 / 1	NA / NA	0	0	NA	NA	NA	14405	0.00232751	0.506886	1.79967	0.00995025	10519	0.0715721	0.272561	1.31576	0.293532	0.000308021	0.0428874	0.999992	1	0.480042	0	0	NA	NA	NA	NA	NA	NA	0.984289	0.321142	-1	10.3648	0.428216	-1	0.39833	NA	NA	NA	NA	NA	NA	NA	NA
609	NOS1	RAD54B	ENSG00000089250	ENSG00000197275	1 / 0 / 0 / 0	NA / NA	0	0	NA	NA	NA	14758	0.26814	0.0620631	0.794577	0.517413	9041	0.000725692	0.522269	1.86489	0.00497512	0.000315347	0.0435558	7.57592e-10	9.98719e-09	-0.132915	0	0	0.0578857	0.809869	-1	0.104931	1	0.881262	3.79478	0.0514127	-1	6.49072	0.889118	-1	0.138396	NA	NA	NA	NA	NA	NA	NA	NA
610	RIF1	WRN	ENSG00000080345	ENSG00000165392	1 / 0 / 0 / 1	NA / NA	1	0	NA	NA	NA	16676	0.40324	0.562167	1.46576	0.00497512	11966	0.0504441	0.7026	2.10173	0.00497512	0.000316657	0.0436604	0.002056	0.0075601	0.65787	0	0	4.63521	0.0313223	1	-0.880963	1	0.129083	2.39803	0.121488	-1	8.30593	0.825608	-1	0.224319	NA	NA	NA	NA	NA	NA	NA	NA
611	HCFC1	PARP2	ENSG00000172534	ENSG00000129484	1 / NA / 0 / 0	0 / 1	0	0	NA	NA	NA	12384	0.00907662	0.23972	3.23847	0.0199005	3485	0.0244218	0.457124	1.53286	0.114428	0.000317315	0.0436705	5.71141e-05	0.000296044	0.18804	0	0	NA	NA	NA	NA	NA	NA	4.75817	0.0291596	-1	9.89249	0.859481	-1	0.100903	BRD-K02113016-001-15-4	olaparib	0.05967	0.251219	1259	Talazoparib	0.005234	0.108526
612	JARID2	PPP4C	ENSG00000008083	ENSG00000149923	1 / NA / 0 / 0	NA / NA	0	0	NA	NA	NA	13339	0.011723	0.241808	1.69099	0.0547264	11194	0.00687714	0.379812	1.22047	0.114428	0.000317362	0.0436705	9.24053e-10	1.20125e-08	0.0585529	2.03213e-08	2.63806e-08	NA	NA	NA	NA	NA	NA	5.91698	0.0149956	-1	12.3945	0.956345	-1	0.0701421	NA	NA	NA	NA	NA	NA	NA	NA
613	BPTF	SMARCA5	ENSG00000171634	ENSG00000153147	0 / NA / 0 / 1	NA / NA	NA	0	NA	NA	NA	21362	0.703565	0.211305	0.858814	0.721393	12004	0.00020023	0.482607	1.77224	0.00497512	0.000317736	0.0436705	0.353231	0.662809	0.483947	0	0	NA	NA	NA	NA	NA	NA	3.16138	0.0753993	1	12.3105	-0.564044	1	0.171316	NA	NA	NA	NA	NA	NA	NA	NA
614	SHANK2	INCENP	ENSG00000162105	ENSG00000149503	1 / NA / 0 / 0	NA / NA	0	0	NA	NA	NA	15329	0.57439	0.160588	1.09963	0.378109	8912	0.000235476	0.374269	1.76979	0.00995025	0.000319393	0.043808	6.68257e-11	1.05917e-09	-0.153108	0	0	NA	NA	NA	NA	NA	NA	1.16095	0.281269	-1	9.70844	0.55995	1	0.366809	NA	NA	NA	NA	NA	NA	NA	NA
615	ARID1A	NXT1	ENSG00000117713	ENSG00000132661	1 / NA / 0 / 0	NA / NA	0	0	NA	NA	NA	29577	0.00138306	0.481234	1.30532	0.00995025	18200	0.218879	0.307681	1.16844	0.169154	0.000319724	0.0438094	5.32112e-23	4.50329e-21	-0.130802	0	0	NA	NA	NA	NA	NA	NA	18.1858	2.00367e-05	-1	9.82869	0.760041	1	0.00172218	NA	NA	NA	NA	NA	NA	NA	NA
616	NCOA6	TPR	ENSG00000198646	ENSG00000047410	0 / 0 / 0 / 1	NA / NA	0	0	NA	NA	NA	11703	0.0144512	0.246264	1.62026	0.0696517	9391	0.0128094	0.325815	1.53647	0.039801	0.000321573	0.0439391	0.564367	0.948745	0.457629	0	0	2.39246	0.121921	1	-0.560862	1	0.273947	0.848811	0.356889	1	12.5238	-0.321145	1	0.426656	NA	NA	NA	NA	NA	NA	NA	NA
617	TPR	KMT2C	ENSG00000047410	ENSG00000055609	0 / 1 / 0 / 1	NA / NA	0	0	NA	NA	NA	22109	0.00505155	0.438817	1.62613	0.00995025	20453	0.098586	0.392884	1.33921	0.104478	0.000323876	0.044037	0.921159	1	0.521896	0	0	12.7591	0.000354288	1	-0.963653	1	0.0133945	4.19892	0.0404496	1	11.6167	-0.597206	1	0.121194	NA	NA	NA	NA	NA	NA	NA	NA
618	ATF7IP	TTK	ENSG00000171681	ENSG00000112742	1 / NA / 0 / 0	0 / 0	0	0	NA	NA	NA	14351	0.00775591	0.264766	1.71827	0.0199005	13282	0.0321195	0.320738	1.29426	0.104478	0.000323991	0.044037	7.06997e-06	4.40826e-05	0.172653	0	0	NA	NA	NA	NA	NA	NA	5.49263	0.0190968	-1	8.2812	1.05148	1	0.079869	BRD-K45551181-001-02-1	MPI-0479605	0.7181	0.7925	1464	TTK_3146	0.3656	0.538089
619	ARID4B	KMT5C	ENSG00000054267	ENSG00000133247	1 / NA / 0 / 0	NA / NA	0	0	NA	NA	NA	11151	0.00252824	0.492148	1.65313	0.00995025	8795	0.125475	0.386359	1.22269	0.164179	0.000324135	0.044037	3.695e-07	2.96971e-06	-0.0786759	4.61853e-14	6.65101e-14	NA	NA	NA	NA	NA	NA	1.78847	0.181113	-1	9.17768	0.474147	-1	0.282111	NA	NA	NA	NA	NA	NA	NA	NA
620	ARID1B	ALKBH2	ENSG00000049618	ENSG00000189046	1 / NA / 0 / 0	NA / NA	0	0	NA	NA	NA	18139	0.0511723	0.129024	3.59792	0.0248756	13420	0.0164118	0.32906	2.24729	0.0248756	0.000324867	0.044051	0.00187994	0.00697711	-0.354406	0	0	NA	NA	NA	NA	NA	NA	3.3809	0.0659562	1	9.02799	-0.650091	1	0.159113	NA	NA	NA	NA	NA	NA	NA	NA
621	TET2	E2F2	ENSG00000168769	ENSG00000007968	1 / NA / 0 / 0	NA / NA	0	0	NA	NA	NA	10856	0.00678715	0.428572	1.28842	0.0845771	8800	0.0202396	0.478447	1.41285	0.0447761	0.000325138	0.044051	4.27875e-09	4.93828e-08	0.147945	0	0	NA	NA	NA	NA	NA	NA	2.01297	0.15596	-1	8.22753	0.784939	1	0.258819	NA	NA	NA	NA	NA	NA	NA	NA
622	SRCAP	BRCA2	ENSG00000080603	ENSG00000139618	1 / 0 / 0 / 0	NA / NA	NA	0	NA	NA	NA	19968	0.0234497	0.245696	1.37945	0.079602	14680	0.056154	0.457282	1.4937	0.00497512	0.000325777	0.044051	1.31976e-15	4.46238e-14	0.328786	0	0	3.66697	0.0555011	1	-0.691149	1	0.175614	1.59219	0.207014	-1	8.18869	0.517791	1	0.304914	NA	NA	NA	NA	NA	NA	NA	NA
623	KMT2D	ATR	ENSG00000167548	ENSG00000175054	1 / 1 / 0 / 0	0 / 1	0	0	NA	NA	NA	46673	0.714735	0.106393	0.901035	0.641791	25094	0.000228782	0.382976	1.46847	0.00497512	0.000326092	0.044051	3.68616e-05	0.000198876	0.398994	0	0	10.4719	0.00121205	1	-0.859614	1	0.0241564	0.607989	0.435546	1	10.1481	-0.149645	-1	0.48825	BRD-K12184916-001-15-4	NVP-BEZ235	0.2143	0.392992	1184	AZ20	0.04225	0.213143
624	LRP2	E2F5	ENSG00000081479	ENSG00000133740	1 / NA / 0 / 0	NA / NA	0	0	NA	NA	NA	35916	0.31932	0.0613153	3.91671	0.00995025	25833	0.0111573	0.404647	1.33254	0.0149254	0.000329616	0.0442436	0.0111076	0.0341278	0.0790276	3.55271e-14	5.1259e-14	NA	NA	NA	NA	NA	NA	7.18317	0.00735907	-1	8.98118	0.565642	-1	0.0475693	NA	NA	NA	NA	NA	NA	NA	NA
625	BCOR	PKMYT1	ENSG00000183337	ENSG00000127564	1 / NA / 0 / 0	NA / NA	0	0	NA	NA	NA	12168	0.00413653	0.31578	1.6296	0.0298507	10780	0.0663273	0.443985	1.38207	0.0646766	0.000329914	0.0442436	1.90437e-19	1.09542e-17	0.0376743	0.000309393	0.000364029	NA	NA	NA	NA	NA	NA	2.093	0.147975	-1	9.35255	0.528893	1	0.251107	NA	NA	NA	NA	NA	NA	NA	NA
626	NCAPD2	POLR2E	ENSG00000010292	ENSG00000099817	1 / NA / 0 / 0	NA / NA	0	0	NA	NA	NA	8673	0.00221342	0.310894	2.18585	0.00995025	4872	0.121289	0.260665	1.3382	0.199005	0.000330868	0.0443023	0.000255704	0.00115096	-0.0952505	0	0	NA	NA	NA	NA	NA	NA	4.50549	0.0337863	-1	12.1611	1.14831	-1	0.109599	NA	NA	NA	NA	NA	NA	NA	NA
627	CKAP5	ANAPC7	ENSG00000175216	ENSG00000196510	1 / NA / 0 / 0	NA / NA	1	0	NA	NA	NA	16553	0.0349265	0.421994	1.44889	0.00995025	2480	0.0207661	0.49414	1.52885	0.0746269	0.000334366	0.0445892	1.56939e-05	9.12292e-05	0.289721	0	0	NA	NA	NA	NA	NA	NA	3.30487	0.069075	-1	10.648	1.00947	-1	0.163221	NA	NA	NA	NA	NA	NA	NA	NA
628	KMT2B	PAQR3	ENSG00000272333	ENSG00000163291	1 / NA / 0 / 0	NA / NA	0	0	NA	NA	NA	20114	0.0281577	0.371537	1.66201	0.00995025	9615	0.0300051	0.362028	1.66795	0.0646766	0.000336946	0.0448532	0.0133044	0.0400667	0.0685989	4.90687e-11	6.70284e-11	NA	NA	NA	NA	NA	NA	2.98821	0.0838728	1	8.89673	-0.622256	1	0.181767	NA	NA	NA	NA	NA	NA	NA	NA
629	KMT2C	ATR	ENSG00000055609	ENSG00000175054	1 / 1 / 0 / 1	0 / 0	0	0	NA	NA	NA	41706	0.047745	0.160337	1.36152	0.129353	30025	0.00296842	0.34552	1.33686	0.0298507	0.000338712	0.044927	0.0057047	0.0188546	0.431547	0	0	10.149	0.00144383	1	-0.898586	1	0.026483	1.12117	0.289667	-1	9.51683	0.486841	-1	0.373446	BRD-K26756394-001-02-2	VE-821	0.1406	0.325284	2111	VE821	0.1269	0.323874
630	PRKDC	SIN3A	ENSG00000253729	ENSG00000169375	0 / 0 / 0 / 1	NA / NA	0	0	NA	NA	NA	17760	0.0985347	0.248525	1.4691	0.0895522	13983	0.00415582	0.399538	1.39221	0.0149254	0.00033875	0.044927	0.835654	1	0.416388	0	0	1.0612	0.302942	1	-0.414452	1	0.470683	2.98268	0.0841597	1	11.8767	-0.442726	1	0.182108	NA	NA	NA	NA	NA	NA	NA	NA
631	DICER1	RIF1	ENSG00000100697	ENSG00000080345	0 / 1 / 0 / 1	NA / NA	0	0	NA	NA	NA	10626	0.0269832	0.367096	1.43999	0.039801	5883	0.0343027	0.575688	1.73402	0.0149254	0.000340007	0.0450201	0.993656	1	0.544914	0	0	17.5535	2.79341e-05	1	-1.6744	1	0.0041773	1.49555	0.221358	1	10.9726	-0.513352	1	0.317202	NA	NA	NA	NA	NA	NA	NA	NA
632	SHANK2	RBL1	ENSG00000162105	ENSG00000080839	1 / 0 / 0 / 0	NA / NA	0	0	NA	NA	NA	12367	0.0266246	0.148453	1.28778	0.333333	9523	0.00138539	0.227416	2.43856	0.0447761	0.000340348	0.0450343	0.000361293	0.00157375	-0.317706	0	0	3.33061	0.0680017	1	-0.777115	1	0.197177	0.567935	0.45108	-1	9.17635	0.283305	1	0.500559	NA	NA	NA	NA	NA	NA	NA	NA
633	ATM	LIF	ENSG00000149311	ENSG00000128342	1 / NA / 0 / 0	NA / NA	0	0	NA	NA	NA	31836	0.210684	0.395269	1.23034	0.0696517	21606	0.00377554	0.429811	1.53394	0.00995025	0.000340726	0.0450343	4.27802e-09	4.93772e-08	-0.056739	5.47364e-08	7.04385e-08	NA	NA	NA	NA	NA	NA	0.355324	0.551115	1	7.46887	-0.220137	1	0.581301	NA	NA	NA	NA	NA	NA	NA	NA
634	PHF20	EME2	ENSG00000025293	ENSG00000197774	1 / NA / 0 / 0	NA / NA	0	0	NA	NA	NA	9069	0.0548752	0.517287	1.61726	0.039801	4904	0.0084762	0.437242	1.9631	0.0298507	0.000341391	0.0450343	0.00565516	0.0187097	-0.0536401	2.77821e-07	3.52294e-07	NA	NA	NA	NA	NA	NA	1.03542	0.30889	-1	8.59495	0.513672	-1	0.388841	NA	NA	NA	NA	NA	NA	NA	NA
635	POLE	WRN	ENSG00000177084	ENSG00000165392	0 / 1 / 0 / 0	NA / NA	1	0	NA	NA	NA	17875	0.361952	0.475326	1.26467	0.0895522	11901	0.0034296	0.673923	2.01334	0.00497512	0.000341612	0.0450343	0.0563217	0.14195	0.386402	0	0	12.5428	0.000397736	1	-1.50778	1	0.0145001	1.09623	0.295096	-1	8.4951	0.455422	-1	0.377908	NA	NA	NA	NA	NA	NA	NA	NA
636	SRCAP	ACBD5	ENSG00000080603	ENSG00000107897	0 / NA / 1 / 0	NA / NA	NA	0	NA	NA	NA	23572	0.379188	0.152243	0.899864	0.557214	12607	0.000526185	0.457422	2.26528	0.00497512	0.00034164	0.0450343	0.463046	0.818812	-0.121441	0	0	NA	NA	NA	NA	NA	NA	7.4527	0.00633413	1	10.8291	-0.763928	1	0.0437741	NA	NA	NA	NA	NA	NA	NA	NA
637	RIF1	PHB	ENSG00000080345	ENSG00000167085	1 / NA / 0 / 0	NA / NA	0	0	NA	NA	NA	11110	0.000272275	0.31901	2.34941	0.00995025	14201	0.467029	0.174639	1.03013	0.437811	0.000342055	0.0450343	9.60982e-05	0.000474852	-0.349955	0	0	NA	NA	NA	NA	NA	NA	1.32294	0.250066	-1	12.2447	0.421457	-1	0.34103	NA	NA	NA	NA	NA	NA	NA	NA
638	PBRM1	ANTXR2	ENSG00000163939	ENSG00000163297	1 / NA / 0 / 0	NA / NA	0	0	NA	NA	NA	12889	0.00274976	0.0889095	1.87262	0.124378	12979	0.108926	0.373632	2.22943	0.0149254	0.000343088	0.0450819	2.65113e-05	0.00014717	0.162872	0	0	NA	NA	NA	NA	NA	NA	4.46688	0.0345581	-1	10.3825	0.540987	1	0.110891	NA	NA	NA	NA	NA	NA	NA	NA
639	TET2	NUDT15	ENSG00000168769	ENSG00000136159	1 / NA / 0 / 0	NA / NA	0	0	NA	NA	NA	13384	0.267897	0.410358	1.17816	0.19403	4189	0.000720031	0.558093	1.51956	0.0149254	0.000344376	0.0451982	4.88542e-06	3.14437e-05	-0.0836738	8.88178e-16	1.31199e-15	NA	NA	NA	NA	NA	NA	2.34501	0.125684	-1	10.0877	0.717277	1	0.228709	NA	NA	NA	NA	NA	NA	NA	NA
640	HCFC1	MCM3	ENSG00000172534	ENSG00000112118	1 / NA / 0 / 1	NA / NA	0	0	NA	NA	NA	12633	0.0101732	0.29125	1.87859	0.0199005	9666	0.0140515	0.348971	1.18674	0.199005	0.000348104	0.0455355	3.91054e-07	3.12629e-06	0.429673	0	0	NA	NA	NA	NA	NA	NA	2.33075	0.126841	-1	12.2836	0.645335	1	0.229854	NA	NA	NA	NA	NA	NA	NA	NA
641	LRRK2	CCNB2	ENSG00000188906	ENSG00000157456	1 / NA / 0 / 1	NA / NA	0	0	NA	NA	NA	22632	0.0220133	0.25796	1.86602	0.039801	18450	0.0259994	0.45403	1.50899	0.0248756	0.000348368	0.0455355	1.22977e-25	1.32573e-23	-0.52987	0	0	NA	NA	NA	NA	NA	NA	7.91752	0.00489585	-1	9.97678	0.976534	1	0.0380472	NA	NA	NA	NA	NA	NA	NA	NA
642	CDKN2A	TXNDC9	ENSG00000147889	ENSG00000115514	1 / NA / 0 / 0	NA / NA	NA	0	NA	NA	NA	31524	0.258627	0.383094	1.22603	0.0895522	11059	0.00098714	0.230946	2.33452	0.0248756	0.000349397	0.0456433	4.27704e-19	2.35802e-17	0.074989	6.58584e-13	9.30104e-13	NA	NA	NA	NA	NA	NA	3.9807	0.0460245	-1	10.3233	0.41176	-1	0.130073	NA	NA	NA	NA	NA	NA	NA	NA
643	JARID2	SPRTN	ENSG00000008083	ENSG00000010072	1 / NA / 0 / 1	NA / NA	0	0	NA	NA	NA	11560	0.000826984	0.435534	2.55503	0.00497512	7462	0.258156	0.141545	0.896444	0.537313	0.000350376	0.0457354	0.000210159	0.000963444	0.452491	0	0	NA	NA	NA	NA	NA	NA	1.72878	0.188567	-1	8.89394	0.561983	1	0.288904	NA	NA	NA	NA	NA	NA	NA	NA
644	PTEN	SMARCD2	ENSG00000171862	ENSG00000108604	1 / NA / 0 / 0	NA / NA	0	0	NA	NA	NA	31516	0.568956	0.320459	0.972568	0.567164	18932	0.000357798	0.481849	1.62435	0.00497512	0.000352215	0.0459045	0.00980452	0.0305338	-0.216633	0	0	NA	NA	NA	NA	NA	NA	3.51209	0.0609225	-1	12.0225	0.46339	1	0.152287	NA	NA	NA	NA	NA	NA	NA	NA
645	HDAC10	GATA2	ENSG00000100429	ENSG00000179348	1 / NA / NA / 0	NA / NA	1	0	NA	NA	NA	7772	0.103537	0.101017	1.29017	0.313433	6560	0.00178755	0.566169	2.83276	0.00995025	0.000353595	0.0459774	0.00926391	0.0290283	0.128614	0	0	NA	NA	NA	NA	NA	NA	NA	NA	NA	NA	NA	NA	NA	NA	NA	NA	NA	NA	NA	NA	NA
646	CDKN2A	WTAP	ENSG00000147889	ENSG00000146457	1 / NA / 0 / 0	NA / NA	0	0	NA	NA	NA	25634	0.000248451	0.297655	1.60982	0.00497512	13989	0.735706	0.101193	0.814288	0.636816	0.000354534	0.046034	7.32185e-05	0.000371111	-0.0387692	0.00020545	0.000242919	NA	NA	NA	NA	NA	NA	1.14097	0.285447	-1	11.351	0.397123	-1	0.37016	NA	NA	NA	NA	NA	NA	NA	NA
647	ARID4B	SMC4	ENSG00000054267	ENSG00000113810	1 / 0 / 0 / 0	NA / NA	0	0	NA	NA	NA	14207	0.269059	0.21509	1.459	0.159204	6977	0.00272344	0.417784	2.10046	0.00497512	0.000355166	0.046034	0.0010041	0.00396689	0.37865	0	0	6.0286	0.0140759	1	-1.0864	1	0.0837702	0.145755	0.702625	1	10.7104	-0.180261	1	0.713404	NA	NA	NA	NA	NA	NA	NA	NA
648	CTNNB1	RNF20	ENSG00000168036	ENSG00000155827	0 / NA / 1 / 0	NA / NA	0	0	NA	NA	NA	13010	0.0704322	0.302978	1.66085	0.0298507	9127	0.00693799	0.432482	1.42601	0.039801	0.000355253	0.046034	1	1	0.327344	0	0	NA	NA	NA	NA	NA	NA	13.1317	0.000290343	1	11.0799	-0.983585	1	0.00828815	NA	NA	NA	NA	NA	NA	NA	NA
649	ATF7IP	PARP1	ENSG00000171681	ENSG00000143799	1 / NA / 0 / 0	0 / 0	0	0	NA	NA	NA	17112	0.322669	0.344857	1.1439	0.263682	11770	0.00138539	0.481567	1.75875	0.00497512	0.000358141	0.0462733	0.000210029	0.000962911	0.158458	0	0	NA	NA	NA	NA	NA	NA	1.52385	0.217038	1	13.0543	-0.464761	1	0.313587	BRD-K02113016-001-15-4	olaparib	0.3621	0.518183	1018	Veliparib	0.3924	0.56008
650	SMARCA4	INCENP	ENSG00000127616	ENSG00000149503	1 / NA / 0 / 1	NA / NA	0	0	NA	NA	NA	28435	0.111687	0.21344	1.76506	0.0248756	22169	0.00849296	0.282376	1.46209	0.0248756	0.000358404	0.0462805	8.9781e-09	9.78282e-08	0.431505	0	0	NA	NA	NA	NA	NA	NA	2.66819	0.102373	-1	10.0316	0.456998	1	0.203418	NA	NA	NA	NA	NA	NA	NA	NA
651	KAT6A	RAD9A	ENSG00000083168	ENSG00000172613	1 / NA / 0 / 0	NA / NA	1	0	NA	NA	NA	9171	0.00256129	0.383443	2.12154	0.00497512	10300	0.331571	0.459175	1.25915	0.139303	0.000359198	0.0463081	0.000678586	0.00278752	-0.194734	0	0	NA	NA	NA	NA	NA	NA	3.88606	0.0486886	-1	9.53206	0.828167	1	0.134201	NA	NA	NA	NA	NA	NA	NA	NA
652	RAG1	ATR	ENSG00000166349	ENSG00000175054	0 / 1 / 0 / 0	0 / 0	0	0	NA	NA	NA	11261	0.0451778	0.249621	1.57454	0.079602	8048	0.00299335	0.407224	1.41986	0.0547264	0.000359465	0.0463081	0.977921	1	0.119979	0	0	8.36155	0.00383243	1	-1.21676	1	0.0438298	5.91605	0.0150035	1	10.2309	-1.07125	1	0.0701598	BRD-K04701033-001-03-9	VE-822	0.2543	0.426268	1613	VE-822	0.05908	0.240351
653	PTEN	FOXA1	ENSG00000171862	ENSG00000129514	1 / NA / 0 / 0	NA / NA	0	0	NA	NA	NA	24881	0.000165723	0.525565	1.46748	0.0149254	24768	0.557813	0.427031	1.02807	0.427861	0.000360064	0.0463081	3.10655e-06	2.08127e-05	-0.156022	0	0	NA	NA	NA	NA	NA	NA	1.22487	0.268406	-1	5.10181	0.335016	1	0.356338	NA	NA	NA	NA	NA	NA	NA	NA
654	PHF20	NXT1	ENSG00000025293	ENSG00000132661	1 / NA / 0 / 0	NA / NA	0	0	NA	NA	NA	8836	0.0364666	0.479698	1.16352	0.189055	4941	0.00344679	0.450941	1.57812	0.0248756	0.000360447	0.0463124	0.000526953	0.00221597	-0.0393562	0.000164254	0.000194741	NA	NA	NA	NA	NA	NA	6.61311	0.0101231	-1	9.82869	1.24844	-1	0.0566158	NA	NA	NA	NA	NA	NA	NA	NA
655	EP300	POLG	ENSG00000100393	ENSG00000140521	1 / 0 / 0 / 0	NA / NA	NA	0	NA	NA	NA	30233	0.00722441	0.351393	1.42418	0.00995025	23526	0.0932534	0.385788	1.20676	0.0895522	0.000364961	0.0467236	0.000609249	0.00252751	0.191354	0	0	1.91672	0.166219	1	-0.661945	1	0.329379	0.735789	0.391013	1	10.7811	-0.312034	1	0.453372	NA	NA	NA	NA	NA	NA	NA	NA
656	RB1	ATM	ENSG00000139687	ENSG00000149311	0 / 1 / 0 / 0	1 / 0	1	0	-0.944	0.183	-0.81	19254	0.00313132	0.471927	2.23475	0.00497512	13836	0.19912	0.157557	1.53234	0.19403	0.000365733	0.0467957	1	1	0.385471	0	0	11.4322	0.000721821	1	-1.03256	1	0.018914	0.651495	0.419579	1	10.0529	-0.210272	-1	0.475875	BRD-K04701033-001-03-9	VE-822	0.005463	0.187623	1030	KU-55933	0.07354	0.260039
657	TPR	RPA3	ENSG00000047410	ENSG00000106399	1 / NA / 0 / 0	NA / NA	0	0	NA	NA	NA	26980	0.362476	0.168116	1.4148	0.134328	17414	0.00124349	0.329439	1.70123	0.00995025	0.00036601	0.0468044	0.00766933	0.0245448	-0.247234	0	0	NA	NA	NA	NA	NA	NA	1.61896	0.203237	1	9.89177	-0.491566	1	0.301714	NA	NA	NA	NA	NA	NA	NA	NA
658	EP400	TP53	ENSG00000183495	ENSG00000141510	1 / 0 / 0 / 0	0 / 0	1	0	NA	NA	NA	19604	0.00208885	0.267048	4.69764	0.00497512	18979	0.208292	0.126646	1.29472	0.278607	0.000366318	0.0468109	1.30427e-08	1.38062e-07	0.0964156	0	0	0.302301	0.582443	1	-0.113881	-1	0.713706	8.91512	0.00282819	-1	11.682	0.897719	-1	0.0282511	BRD-K11433652-001-17-0	aspirin	0.1889	0.371146	1931	MIRA-1	0.09278	0.284775
659	KMT2D	MPLKIP	ENSG00000167548	ENSG00000168303	1 / NA / 0 / 0	NA / NA	NA	0	NA	NA	NA	46846	0.73833	0.245037	0.816577	0.900498	4983	0.000183434	0.534889	1.86602	0.00497512	0.000368117	0.046913	9.41107e-17	3.76753e-15	-0.364134	0	0	NA	NA	NA	NA	NA	NA	4.6956	0.03024	-1	10.0501	0.433377	-1	0.103041	NA	NA	NA	NA	NA	NA	NA	NA
660	KDM6A	GPS1	ENSG00000147050	ENSG00000169727	1 / NA / 0 / 1	NA / NA	0	0	NA	NA	NA	13631	0.0112961	0.263149	1.84108	0.039801	7031	0.0135941	0.314138	1.46702	0.0995025	0.000368794	0.0469462	7.18777e-11	1.1328e-09	-0.434243	0	0	NA	NA	NA	NA	NA	NA	4.54116	0.0330891	-1	12.2462	0.556088	-1	0.108339	NA	NA	NA	NA	NA	NA	NA	NA
661	ARID4B	PPID	ENSG00000054267	ENSG00000171497	1 / NA / 0 / 0	NA / NA	0	0	NA	NA	NA	17144	0.785933	0.0627878	0.892332	0.507463	4380	0.000153965	0.230098	4.66307	0.00995025	0.000370192	0.04699	0.000650237	0.00268167	-0.0723552	4.07319e-12	5.67271e-12	NA	NA	NA	NA	NA	NA	0.755216	0.38483	-1	10.376	0.294435	-1	0.448596	NA	NA	NA	NA	NA	NA	NA	NA
662	DACH1	MYBBP1A	ENSG00000276644	ENSG00000132382	1 / NA / 0 / 0	NA / NA	NA	0	NA	NA	NA	12442	0.391086	0.213222	1.14616	0.328358	6617	0.000957163	0.493631	1.69835	0.00497512	0.000370442	0.04699	0.00135304	0.00519366	-0.135253	0	0	NA	NA	NA	NA	NA	NA	2.09062	0.148206	-1	11.6404	0.578065	-1	0.251354	NA	NA	NA	NA	NA	NA	NA	NA
663	ATF7IP	KDM6A	ENSG00000171681	ENSG00000147050	0 / 0 / 0 / 1	0 / NA	0	0	NA	NA	NA	10363	0.000509542	0.0998158	1.81918	0.134328	13766	0.0665475	0.330027	1.48837	0.134328	0.000370605	0.04699	0.686115	1	0.401755	0	0	0.108239	0.742158	1	-0.136498	1	0.834261	3.57747	0.0585683	1	10.5298	-0.649783	1	0.148979	BRD-K98203492-003-04-1	GSK-J4	0.5299	0.650482	NA	NA	NA	NA
664	NSD1	PALB2	ENSG00000165671	ENSG00000083093	1 / NA / 0 / 0	NA / NA	0	0	NA	NA	NA	14751	0.195275	0.23312	1.07017	0.38806	4731	0.000824491	0.576921	1.61003	0.00995025	0.000375391	0.047543	9.20106e-07	6.83878e-06	0.312942	0	0	NA	NA	NA	NA	NA	NA	1.21305	0.27073	1	9.18509	-0.449619	1	0.35825	NA	NA	NA	NA	NA	NA	NA	NA
665	STAG2	RSF1	ENSG00000101972	ENSG00000048649	0 / NA / 0 / 1	NA / NA	0	0	NA	NA	NA	14502	0.259413	0.0435967	1.21519	0.323383	4962	0.00150316	0.547243	2.00678	0.00497512	0.000378154	0.0477849	0.928318	1	0.567727	0	0	NA	NA	NA	NA	NA	NA	6.25011	0.0124186	1	11.3781	-0.748529	1	0.0634309	NA	NA	NA	NA	NA	NA	NA	NA
666	BRIP1	PSAT1	ENSG00000136492	ENSG00000135069	1 / NA / 0 / 0	NA / NA	0	0	NA	NA	NA	7928	0.00337061	0.397034	2.13028	0.00497512	9754	0.473082	0.403714	1.35276	0.079602	0.000380162	0.0479845	3.29708e-05	0.000179713	0.184097	0	0	NA	NA	NA	NA	NA	NA	3.94779	0.046933	-1	9.75607	1.06597	-1	0.131561	NA	NA	NA	NA	NA	NA	NA	NA
667	SHANK2	FANCM	ENSG00000162105	ENSG00000187790	1 / NA / 0 / 0	NA / NA	0	0	NA	NA	NA	10978	0.00056599	0.422918	1.50308	0.0348259	11452	0.127236	0.382852	1.183	0.253731	0.000382511	0.0481726	2.99357e-06	2.01203e-05	-0.211589	0	0	NA	NA	NA	NA	NA	NA	1.75146	0.185693	1	8.11249	-0.537793	1	0.286291	NA	NA	NA	NA	NA	NA	NA	NA
668	STAG2	MAD2L2	ENSG00000101972	ENSG00000116670	1 / NA / 0 / 0	NA / NA	0	0	NA	NA	NA	14964	0.238336	0.296705	1.73166	0.0248756	5097	0.0215934	0.605053	1.89405	0.00497512	0.00038279	0.0481731	0.00258664	0.00929822	-0.255258	0	0	NA	NA	NA	NA	NA	NA	3.63469	0.0565872	-1	10.496	0.579078	-1	0.146074	NA	NA	NA	NA	NA	NA	NA	NA
669	NSD1	FOXA1	ENSG00000165671	ENSG00000129514	1 / NA / 0 / 0	NA / NA	0	0	NA	NA	NA	10340	4.77173e-05	0.528463	1.35591	0.104478	10390	0.361864	0.480178	1.11614	0.353234	0.000382945	0.0481731	0.000688775	0.00282469	-0.0688465	4.18092e-11	5.71804e-11	NA	NA	NA	NA	NA	NA	3.15256	0.0758078	-1	3.10927	0.945928	-1	0.17186	NA	NA	NA	NA	NA	NA	NA	NA
670	KMT2A	RPA3	ENSG00000118058	ENSG00000106399	1 / NA / 0 / 0	NA / NA	0	0	NA	NA	NA	26931	0.242051	0.137495	1.19394	0.308458	17570	0.00171933	0.332712	1.72956	0.00497512	0.000383626	0.0482301	0.000475791	0.00201997	-0.367807	0	0	NA	NA	NA	NA	NA	NA	4.46121	0.0346729	-1	9.60243	0.610401	-1	0.111085	NA	NA	NA	NA	NA	NA	NA	NA
671	HDAC9	CREBBP	ENSG00000048052	ENSG00000005339	0 / 1 / 0 / 0	NA / NA	1	0	NA	NA	NA	12636	0.0144049	0.490804	1.43951	0.0298507	11675	0.0750056	0.414809	2.08694	0.0199005	0.000385164	0.0483167	0.649155	1	0.200499	0	0	8.0914	0.00444759	1	-0.856933	1	0.0469981	0.371718	0.54207	1	12.0337	-0.230289	1	0.573701	NA	NA	NA	NA	NA	NA	NA	NA
672	NIPBL	SMC4	ENSG00000164190	ENSG00000113810	1 / 0 / 0 / 1	NA / NA	1	0	NA	NA	NA	26247	0.248249	0.146391	1.22943	0.283582	13364	0.00185966	0.352456	2.07613	0.00497512	0.000389747	0.0487008	6.22824e-08	5.79063e-07	0.546856	0	0	7.73818	0.00540651	1	-1.11715	1	0.0511174	0.848988	0.356839	-1	10.3192	0.350816	1	0.426614	NA	NA	NA	NA	NA	NA	NA	NA
673	NUP205	RNF20	ENSG00000155561	ENSG00000155827	0 / 0 / 1 / 0	NA / NA	0	0	NA	NA	NA	15192	0.13932	0.20736	1.20834	0.273632	9605	0.00172584	0.464019	1.53256	0.00995025	0.000391348	0.0487649	1	1	0.196576	0	0	6.52685	0.0106258	1	-1.15503	1	0.072311	10.6257	0.00111527	1	11.0799	-0.998739	1	0.0171292	NA	NA	NA	NA	NA	NA	NA	NA
674	NOS1	RAD50	ENSG00000089250	ENSG00000113522	0 / 0 / 1 / 0	NA / NA	0	0	NA	NA	NA	11811	0.00374358	0.464624	1.49393	0.00995025	11334	0.107779	0.288613	1.45938	0.164179	0.000393499	0.048897	0.999937	1	-0.0546673	1.63707e-07	2.08617e-07	2.54189	0.110862	1	-0.757546	1	0.259504	10.2706	0.00135164	1	11.038	-1.16386	1	0.0190426	NA	NA	NA	NA	NA	NA	NA	NA
675	KMT2D	E2F2	ENSG00000167548	ENSG00000007968	1 / 0 / 0 / 0	NA / NA	0	0	NA	NA	NA	42801	0.153781	0.358611	1.1884	0.104478	26066	0.00165572	0.412529	1.36457	0.0248756	0.00039475	0.0489982	7.57934e-42	1.96754e-39	0.158151	0	0	0.571221	0.449774	-1	0.416438	-1	0.605042	0.531162	0.466119	-1	8.22753	0.149401	1	0.512488	NA	NA	NA	NA	NA	NA	NA	NA
676	TPR	CMAS	ENSG00000047410	ENSG00000111726	0 / NA / 1 / 0	NA / NA	0	0	NA	NA	NA	22595	0.00399015	0.447415	1.33585	0.00995025	11004	0.0498238	0.167695	1.20691	0.338308	0.000398341	0.0493346	0.451954	0.803841	-0.0417923	6.28281e-05	7.52992e-05	NA	NA	NA	NA	NA	NA	8.63876	0.00329086	1	10.8374	-0.895541	1	0.0306747	NA	NA	NA	NA	NA	NA	NA	NA
677	YEATS2	LEF1	ENSG00000163872	ENSG00000138795	1 / NA / 0 / 0	NA / NA	0	0	NA	NA	NA	12709	0.321025	0.189692	1.10084	0.422886	6122	0.000993277	0.649372	1.81582	0.00497512	0.000399126	0.0493773	6.12349e-05	0.000315559	0.206836	0	0	NA	NA	NA	NA	NA	NA	5.07519	0.0242706	-1	7.58935	1.29458	-1	0.0913664	NA	NA	NA	NA	NA	NA	NA	NA
678	TP53	FANCG	ENSG00000141510	ENSG00000221829	1 / 0 / 0 / 0	NA / NA	0	0	NA	NA	NA	79701	0.999801	0.217973	0.675769	1	39591	0.000135756	0.377082	1.55655	0.00497512	0.000401233	0.0495015	3.30054e-106	3.03415e-103	0.218694	0	0	0.00127266	0.971542	-1	0.0216327	1	0.981738	31.583	1.91091e-08	-1	9.79569	0.523482	-1	1.11402e-05	NA	NA	NA	NA	NA	NA	NA	NA
679	KMT2B	PLK1	ENSG00000272333	ENSG00000166851	1 / 0 / 0 / 1	0 / 0	0	0	NA	NA	NA	21012	0.151197	0.207931	1.64007	0.0845771	14942	0.00213731	0.333785	1.56296	0.0248756	0.000403438	0.0496914	1.27429e-20	8.44494e-19	0.406846	0	0	0.0760494	0.782724	1	-0.120874	1	0.86333	11.882	0.000566804	-1	9.5854	1.49793	1	0.0118891	BRD-K69776681-001-03-8	volasertib	0.09615	0.28531	1179	MK-1775	0.07668	0.264296
680	ZBTB20	NTHL1	ENSG00000181722	ENSG00000065057	1 / NA / 0 / 0	NA / NA	NA	0	NA	NA	NA	12256	0.00262638	0.427086	1.4224	0.0248756	11540	0.349148	0.443453	1.44407	0.0298507	0.000403931	0.0497248	0.000329751	0.00144924	-0.300199	0	0	NA	NA	NA	NA	NA	NA	11.2522	0.000795292	-1	8.98143	1.26816	-1	0.0143214	NA	NA	NA	NA	NA	NA	NA	NA
681	KMT2C	VGLL1	ENSG00000055609	ENSG00000102243	1 / NA / 0 / 0	NA / NA	NA	0	NA	NA	NA	32330	0.00153516	0.0335896	2.79414	0.0248756	32579	0.0951217	0.341205	1.17401	0.189055	0.000406708	0.0499022	1.01949e-05	6.15841e-05	-0.113784	0	0	NA	NA	NA	NA	NA	NA	3.95771	0.0466573	-1	0.740028	0.528102	-1	0.131118	NA	NA	NA	NA	NA	NA	NA	NA
682	SMC3	GSK3B	ENSG00000108055	ENSG00000082701	0 / NA / 0 / 1	1 / 1	0	0	NA	NA	NA	13717	0.0579739	0.351331	1.65373	0.079602	9162	0.00429251	0.247274	2.20592	0.0348259	0.000408198	0.0499484	0.987632	1	0.447072	0	0	NA	NA	NA	NA	NA	NA	1.46587	0.225999	1	11.3307	-0.586104	1	0.321	BRD-K03273112-001-01-8	1-azakenpaullone	0.009946	0.201605	1025	SB216763	0.02783	0.18991
683	RBL2	RAD51C	ENSG00000103479	ENSG00000108384	1 / NA / 0 / 0	NA / NA	0	0	NA	NA	NA	12128	0.00707931	0.310793	1.55732	0.0298507	8218	0.164243	0.467447	1.48096	0.0199005	0.000408596	0.0499698	0.000577826	0.00240952	-0.244081	0	0	NA	NA	NA	NA	NA	NA	6.49583	0.0108128	-1	9.08681	1.38981	-1	0.0587407	NA	NA	NA	NA	NA	NA	NA	NA
																																													0				0
																																													0				0
																																													0				0
																																													0				0
																																													0				0
																																													0				0
																																													0				0
																																													0				0
																																													0				0
																																													0				0
																																													0				0
																																													0				0
																																													0				0
																																													0				0
																																													0				0
																																													0				0
																																													0				0
																																													0				0
																																													0				0
																																													0				0
																																													0				0
																																													0				0
																																													0				0
																																													0				0
																																													0				0
																																													0				0
																																													0				0
																																													0				0
																																													0				0
																																													0				0
																																													0				0
																																													0				0
																																													0				0
																																													0				0
																																													0				0
																																													0				0
																																													0				0
																																													0				0
																																													0				0
																																													0				0
																																													0				0
																																													0				0
																																													0				0
																																													0				0
																																													0				0
																																													0				0
																																													0				0
																																													0				0
																																													0				0
																																													0				0
																																													0				0
																																													0				0
																																													0				0
																																													0				0
																																													0				0
																																													0				0
																																													0				0
																																													0				0
																																													0				0
																																													0				0
																																													0				0
																																													0				0
																																													0				0
																																													0				0
																																													0				0
																																													0				0
																																													0				0
																																													0				0
																																													0				0
																																													0				0
																																													0				0
																																													0				0
																																													0				0
																																													0				0
																																													0				0
																																													0				0
																																													0				0
																																													0				0
																																													0				0
																																													0				0
																																													0				0
																																													0				0
																																													0				0
																																													0				0
																																													0				0
																																													0				0
																																													0				0
																																													0				0
																																													0				0
																																													0				0
																																													0				0
																																													0				0
																																													0				0
																																													0				0
																																													0				0
																																													0				0
																																													0				0
																																													0				0
																																													0				0
																																													0				0
																																													0				0
																																													0				0
																																													0				0
																																													0				0
																																													0				0
																																													0				0
																																													0				0
																																													0				0
																																													0				0
																																													0				0
																																													0				0
																																													0				0
																																													0				0
																																													0				0
																																													0				0
																																													0				0
																																													0				0
																																													0				0
																																													0				0
																																													0				0
																																													0				0
																																													0				0
																																													0				0
																																													0				0
																																													0				0
																																													0				0
																																													0				0
																																													0				0
																																													0				0
																																													0				0
																																													0				0
																																													0				0
																																													0				0
																																													0				0
																																													0				0
																																													0				0
																																													0				0
																																													0				0
																																													0				0
																																													0				0
																																													0				0
																																													0				0
																																													0				0
																																													0				0
																																													0				0
																																													0				0
																																													0				0
																																													0				0
																																													0				0
																																													0				0
																																													0				0
																																													0				0
																																													0				0
																																													0				0
																																													0				0
																																													0				0
																																													0				0
																																													0				0
																																													0				0
																																													0				0
																																													0				0
																																													0				0
																																													0				0
																																													0				0
																																													0				0
																																													0				0
																																													0				0
																																													0				0
																																													0				0
																																													0				0
																																													0				0
																																													0				0
																																													0				0
																																													0				0
																																													0				0
																																													0				0
																																													0				0
																																													0				0
																																													0				0
																																													0				0
																																													0				0
																																													0				0
																																													0				0
																																													0				0
																																													0				0
																																													0				0
																																													0				0
																																													0				0
																																													0				0
																																													0				0
																																													0				0
																																													0				0
																																													0				0
																																													0				0
																																													0				0
																																													0				0
																																													0				0
																																													0				0
																																													0				0
																																													0				0
																																													0				0
																																													0				0
																																													0				0
																																													0				0
																																													0				0
																																													0				0
																																													0				0
																																													0				0
																																													0				0
																																													0				0
																																													0				0
																																													0				0
																																													0				0
																																													0				0
																																													0				0
																																													0				0
																																													0				0
																																													0				0
																																													0				0
																																													0				0
																																													0				0
																																													0				0
																																													0				0
																																													0				0
																																													0				0
																																													0				0
																																													0				0
																																													0				0
																																													0				0
																																													0				0
																																													0				0
																																													0				0
																																													0				0
																																													0				0
																																													0				0
																																													0				0
																																													0				0
																																													0				0
																																													0				0
																																													0				0
																																													0				0
																																													0				0
																																													0				0
																																													0				0
																																													0				0
																																													0				0
																																													0				0
																																													0				0
																																													0				0
																																													0				0
																																													0				0
																																													0				0
																																													0				0
																																													0				0
																																													0				0
																																													0				0
																																													0				0
																																													0				0
																																													0				0
																																													0				0
																																													0				0
																																													0				0
																																													0				0
																																													0				0
																																													0				0
																																													0				0
																																													0				0
																																													0				0
																																													0				0
																																													0				0
																																													0				0
																																													0				0
																																													0				0
																																													0				0
																																													0				0
																																													0				0
																																													0				0
																																													0				0
																																													0				0
																																													0				0
																																													0				0
																																													0				0
																																													0				0
																																													0				0
																																													0				0
																																													0				0
																																													0				0
																																													0				0
																																													0				0
																																													0				0
																																													0				0
																																													0				0
																																													0				0
																																													0				0
																																													0				0
																																													0				0
																																													0				0
																																													0				0
																																													0				0
																																													0				0
																																													0				0
																																													0				0
																																													0				0
																																													0				0
																																													0				0
																																													0				0
																																													0				0
																																													0				0
																																													0				0
																																													0				0
																																													0				0
																																													0				0
																																													0				0
																																													0				0
																																													0				0
																																													0				0
																																													0				0
																																													0				0
																																													0				0
																																													0				0
																																													0				0
																																													0				0
																																													0				0
																																													0				0
																																													0				0
																																													0				0
																																													0				0
																																													0				0
																																													0				0
																																													0				0
																																													0				0
																																													0				0
																																													0				0
																																													0				0
																																													0				0
																																													0				0
																																													0				0
																																													0				0
																																													0				0
																																													0				0
																																													0				0
																																													0				0
																																													0				0
																																													0				0
																																													0				0
																																													0				0
																																													0				0
																																													0				0
																																													0				0
																																													0				0
																																													0				0
																																													0				0
																																													0				0
																																													0				0
																																													0				0
																																													0				0
																																													0				0
																																													0				0
																																													0				0
																																													0				0
																																													0				0
																																													0				0
																																													0				0
																																													0				0
																																													0				0
																																													0				0
																																													0				0
																																													0				0
																																													0				0
																																													0				0
																																													0				0
																																													0				0
																																													0				0
																																													0				0
																																													0				0
																																													0				0
																																													0				0
																																													0				0
																																													0				0
																																													0				0
																																													0				0
																																													0				0
																																													0				0
																																													0				0
																																													0				0
																																													0				0
																																													0				0
																																													0				0
																																													0				0
																																													0				0
																																													0				0
																																													0				0
																																													0				0
																																													0				0
																																													0				0
																																													0				0
																																													0				0
																																													0				0
																																													0				0
																																													0				0
																																													0				0
																																													0				0
																																													0				0
																																													0				0
																																													0				0
																																													0				0
																																													0				0
																																													0				0
																																													0				0
																																													0				0
																																													0				0
																																													0				0
																																													0				0
																																													0				0
																																													0				0
																																													0				0
																																													0				0
																																													0				0
																																													0				0
																																													0				0
																																													0				0
																																													0				0
																																													0				0
																																													0				0
																																													0				0
																																													0				0
																																													0				0
																																													0				0
																																													0				0
																																													0				0
																																													0				0
																																													0				0
																																													0				0
																																													0				0
																																													0				0
																																													0				0
																																													0				0
																																													0				0
																																													0				0
																																													0				0
																																													0				0
																																													0				0
																																													0				0
																																													0				0
																																													0				0
																																													0				0
																																													0				0
																																													0				0
																																													0				0
																																													0				0
																																													0				0
																																													0				0
																																													0				0
																																													0				0
																																													0				0
																																													0				0
																																													0				0
																																													0				0
																																													0				0
																																													0				0
																																													0				0
																																													0				0
																																													0				0
																																													0				0
																																													0				0
																																													0				0
																																													0				0
																																													0				0
																																													0				0
																																													0				0
																																													0				0
																																													0				0
																																													0				0
																																													0				0
																																													0				0
																																													0				0
																																													0				0
																																													0				0
																																													0				0
																																													0				0
																																													0				0
																																													0				0
																																													0				0
																																													0				0
																																													0				0
																																													0				0
																																													0				0
																																													0				0
																																													0				0
																																													0				0
																																													0				0
																																													0				0
																																													0				0
																																													0				0
																																													0				0
																																													0				0
																																													0				0
																																													0				0
																																													0				0
																																													0				0
																																													0				0
																																													0				0
																																													0				0
																																													0				0
																																													0				0
																																													0				0
																																													0				0
																																													0				0
																																													0				0
																																													0				0
																																													0				0
																																													0				0
																																													0				0
																																													0				0
																																													0				0
																																													0				0
																																													0				0
																																													0				0
																																													0				0
																																													0				0
																																													0				0
																																													0				0
																																													0				0
																																													0				0
																																													0				0
																																													0				0
																																													0				0
																																													0				0
																																													0				0
																																													0				0
																																													0				0
																																													0				0
																																													0				0
																																													0				0
																																													0				0
																																													0				0
																																													0				0
																																													0				0
																																													0				0
																																													0				0
																																													0				0
																																													0				0
																																													0				0
																																													0				0
																																													0				0
																																													0				0
																																													0				0
																																													0				0
																																													0				0
																																													0				0
																																													0				0
																																													0				0
																																													0				0
																																													0				0
																																													0				0
																																													0				0
																																													0				0
																																													0				0
																																													0				0
																																													0				0
																																													0				0
																																													0				0
																																													0				0
																																													0				0
																																													0				0
																																													0				0
																																													0				0
																																													0				0
																																													0				0
																																													0				0
																																													0				0
																																													0				0
																																													0				0
																																													0				0
																																													0				0
																																													0				0
																																													0				0
																																													0				0
																																													0				0
																																													0				0
																																													0				0
																																													0				0
																																													0				0
																																													0				0
[truncated: 2 more columns]
