# Supplementary material for: Synthetic lethality prediction in DNA damage repair, chromatin remodeling and the cell cycle using multi-omics data from cell lines and patients
Source: Sci Rep. 2023 Apr 29;13:7049. doi: 10.1038/s41598-023-34161-4 (PMC10148866; doi:10.1038/s41598-023-34161-4)
Supplement: Supplementary file 5 — Supplementary Table 4. [file 41598_2023_34161_MOESM5_ESM.xlsx]

## Sheet: SuppTable4
Supplementary Table 4 contains the list of 200 top focus vs druggable gene pairs sorted according to the final ranking. It also includes details of all SLIDE-VIP tests for those gene pairs.
												Cell line tests												Patient tests																		Drug tests
	Gene pair				Meets SL evidence criteria			Other SL scores				DepMap 20Q3 (CRISPR gene B knockout)					Demeter2 v6 (RNAi gene B knockout)							SoF		ExprSL			SurvLRT						iSurvLRT							SPDD PRISM set drugs ln(IC50)				SPDD GDSC set drugs ln(IC50)
rank	Gene A	Gene B	Gene A ensmbl	Gene B ensmbl	TCGA: SoF / SurvLRT / iSurvLRT / ExprSL	Drug SPDD: PRISM / GDSC	Pathway: SPSP	SynLethDB score v.2.0	Shen 2017 HeLa Z	Shen 2017 A549 Z	Shen 2017 X293T Z	SPID Wilcoxon statistic DepMap20Q3	SPID p-val DepMap20Q3	positive ES DepMap20Q3	normalised positive ES DepMap20Q3	SPEA p-val DepMap20Q3	SPID Wilcoxon statistic Demeter2 v6	SPID p-val Demeter2 v6	positive ES Demeter2 v6	normalised positive ES Demeter2 v6	SPEA p-val Demeter2 v6	Fisher combined p-val for 4 CL tests	Fisher combined p-val 4CL_BH	SoF p-val	SoF p-val BH	ExprSL correlation	ExprSL p-val	ExprSL p-val BH	SurvLRT statistic	SurvLRT p-val	SurvLRT SL flag	SurvLRT effect	SurvLRT CL flag	SurvLRT p-val BH	iSurvLRT statistic	iSurvLRT p-val	iSurvLRT SL flag	iSurvLRT minimum threshold	iSurvLRT effect	iSurvLRT CL flag	iSurvLRT p-val BH	drug id PRISM	drug name PRISM	SPDD p-val PRISM	SPDD p-val BH PRISM	drug id GDSC	drug name GDSC	SPDD p-val GDSC	SPDD p-val BH GDSC
1	TP53	CSF2RB	ENSG00000141510	ENSG00000100368	1 / NA / 0 / 0	NA / NA	0	0	NA	NA	NA	64890	0.0842965	0.370984	1.18509	0.0547264	35284	9.44023e-09	0.481223	1.52107	0.00497512	9.94065e-10	8.516e-06	1.34828e-17	6.08151e-16	-0.0052035	0.618442	0.631376	NA	NA	NA	NA	NA	NA	18.5055	1.69416e-05	-1	8.53289	0.391769	-1	0.00155628	NA	NA	NA	NA	NA	NA	NA	NA
2	PTEN	PIK3CB	ENSG00000171862	ENSG00000051382	0 / NA / 1 / 0	0 / 1	1	0	NA	NA	NA	23627	1.34334e-05	0.622285	1.71277	0.00497512	19251	0.000661633	0.593708	1.74203	0.00497512	1.00781e-09	8.516e-06	1	1	0.167431	0	0	NA	NA	NA	NA	NA	NA	12.79	0.000348482	1	10.8214	-0.70878	1	0.00913977	BRD-K64785675-001-04-0	TG100-115	0.06516	0.257582	156	AZD6482	7.405e-08	0.000243939
3	CKAP5	KEAP1	ENSG00000175216	ENSG00000079999	1 / NA / 0 / 0	NA / NA	0	0	NA	NA	NA	13043	3.04952e-05	0.398128	1.53362	0.0447761	8053	4.15129e-05	0.528215	2.11908	0.00497512	1.26031e-09	1.00901e-05	0.00635312	0.0207523	-0.0575509	3.52575e-08	4.55495e-08	NA	NA	NA	NA	NA	NA	1.32189	0.250253	-1	12.058	0.442656	1	0.341185	NA	NA	NA	NA	NA	NA	NA	NA
4	KMT2B	DHODH	ENSG00000272333	ENSG00000102967	1 / NA / 0 / 0	0 / 1	0	0	NA	NA	NA	19612	0.0140981	0.301081	1.36044	0.0696517	6897	2.04253e-06	0.533759	2.12002	0.00497512	3.04941e-08	0.000131458	1.98938e-09	2.43693e-08	-0.0248482	0.0173726	0.0192768	NA	NA	NA	NA	NA	NA	13.6416	0.000221229	-1	9.26444	1.02243	-1	0.00709091	BRD-K96123349-236-02-8	brequinar	0.2023	0.383106	1578	Leflunomide	0.04554	0.218132
5	TP53	S1PR5	ENSG00000141510	ENSG00000180739	1 / NA / 0 / 0	NA / 0	0	0	NA	NA	NA	67948	0.358989	0.0410751	0.638827	0.860697	35109	1.19369e-08	0.335392	1.60021	0.00497512	5.22848e-08	0.00020208	6.92633e-30	1.01393e-27	-0.0726826	3.25895e-12	4.54698e-12	NA	NA	NA	NA	NA	NA	8.06895	0.00450302	-1	4.32262	0.386953	-1	0.036348	NA	NA	NA	NA	546	FTY-720	0.997	0.998705
6	TP53	NOTCH3	ENSG00000141510	ENSG00000074181	1 / NA / 0 / 0	NA / NA	0	0	NA	NA	NA	61655	0.00712108	0.377463	1.28123	0.0199005	39367	5.5956e-05	0.43148	1.38426	0.00497512	1.02701e-07	0.000317934	6.575e-78	4.32021e-75	0.0814435	5.77316e-15	8.43289e-15	NA	NA	NA	NA	NA	NA	5.07593	0.0242603	-1	12.7189	0.222265	-1	0.0913474	NA	NA	NA	NA	NA	NA	NA	NA
7	TP53	DGAT1	ENSG00000141510	ENSG00000185000	1 / NA / 0 / 0	NA / NA	0	0	NA	NA	NA	70565	0.694257	0.137217	0.749614	0.920398	35496	1.59533e-08	0.378283	1.76186	0.00497512	1.28094e-07	0.000354502	3.72152e-23	3.20228e-21	0.0638094	9.72878e-10	1.29696e-09	NA	NA	NA	NA	NA	NA	18.9381	1.3503e-05	-1	11.1182	0.397702	-1	0.00135316	NA	NA	NA	NA	NA	NA	NA	NA
8	SETD1B	KEAP1	ENSG00000139718	ENSG00000079999	1 / NA / NA / 0	NA / NA	0	0	NA	NA	NA	14675	0.000205454	0.505239	1.91174	0.00995025	8956	0.00337746	0.45842	1.78558	0.00995025	1.67224e-07	0.000430879	0.000147254	0.000698652	-0.17107	0	0	NA	NA	NA	NA	NA	NA	NA	NA	NA	NA	NA	NA	NA	NA	NA	NA	NA	NA	NA	NA	NA
9	TP53	MAPKAPK5	ENSG00000141510	ENSG00000089022	1 / NA / 0 / 0	NA / NA	1	0.3	NA	NA	NA	62468	0.0145882	0.343226	1.10106	0.144279	38342	1.44638e-05	0.435285	1.4772	0.00497512	3.34089e-07	0.000685866	1.95951e-07	1.66101e-06	0.0579329	2.86076e-08	3.70207e-08	NA	NA	NA	NA	NA	NA	5.82651	0.0157864	-1	10.756	0.215516	-1	0.0720839	NA	NA	NA	NA	NA	NA	NA	NA
10	EP300	DHODH	ENSG00000100393	ENSG00000102967	1 / NA / 0 / 0	0 / 1	0	0	NA	NA	NA	29174	0.00166105	0.286876	1.37906	0.039801	11291	0.00024662	0.428453	1.62434	0.00995025	3.54755e-07	0.000703761	3.21161e-05	0.000175436	-0.250472	0	0	NA	NA	NA	NA	NA	NA	4.08874	0.0431697	-1	8.99658	0.516378	-1	0.12566	BRD-A42699921-001-03-6	teriflunomide	0.3543	0.511841	1578	Leflunomide	0.005138	0.108152
11	TP53	PTAFR	ENSG00000141510	ENSG00000169403	1 / NA / 0 / 0	NA / NA	0	0	NA	NA	NA	56754	2.26401e-05	0.316291	1.51524	0.00497512	42752	0.00808395	0.144591	1.17775	0.253731	4.82869e-07	0.000859082	3.73174e-51	1.37222e-48	0.0454358	1.35415e-05	1.65056e-05	NA	NA	NA	NA	NA	NA	19.7524	8.815e-06	-1	7.75897	0.627873	-1	0.0010303	NA	NA	NA	NA	NA	NA	NA	NA
12	TP53	RARG	ENSG00000141510	ENSG00000172819	1 / NA / 0 / 0	0 / 0	0	0	NA	NA	NA	64582	0.0695665	0.288535	1.1389	0.139303	37590	1.84033e-06	0.191908	1.57704	0.0149254	5.46239e-07	0.000921071	6.38916e-122	6.84717e-119	0.121832	0	0	NA	NA	NA	NA	NA	NA	0.536716	0.463797	1	8.63245	-0.164944	-1	0.510637	BRD-K33127281-001-05-6	adapalene	0.6398	0.734812	1009	Tretinoin	0.9587	0.974828
13	LRP2	KCNG1	ENSG00000081479	ENSG00000026559	0 / NA / 0 / 1	NA / NA	0	0	NA	NA	NA	30397	0.00146541	0.344452	1.5013	0.00497512	24406	0.00184674	0.18555	2.34128	0.0199005	5.49367e-07	0.000921071	0.121965	0.275459	-0.409335	0	0	NA	NA	NA	NA	NA	NA	6.33327	0.0118494	-1	2.30122	0.975051	-1	0.0617857	NA	NA	NA	NA	NA	NA	NA	NA
14	TP53	ANO1	ENSG00000141510	ENSG00000131620	1 / NA / 0 / 0	0 / NA	0	0	NA	NA	NA	62334	0.0130206	0.368417	1.15077	0.0696517	39639	7.69423e-05	0.368489	1.51357	0.00497512	6.88157e-07	0.00109407	9.91941e-08	8.88685e-07	-0.0221188	0.0342279	0.0375231	NA	NA	NA	NA	NA	NA	2.26357	0.132448	-1	7.29825	0.329014	-1	0.235658	BRD-K09549677-300-03-4	mibefradil	0.281	0.449893	NA	NA	NA	NA
15	KMT2B	GSK3A	ENSG00000272333	ENSG00000105723	1 / NA / 0 / 0	0 / 0	0	0	NA	NA	NA	20592	0.0508887	0.299636	1.76531	0.0447761	12971	3.34262e-05	0.560419	2.11463	0.00497512	7.42538e-07	0.00114796	2.30571e-13	5.47224e-12	0.383929	0	0	NA	NA	NA	NA	NA	NA	4.09701	0.0429592	-1	11.4947	0.864722	-1	0.125298	BRD-K42973005-001-04-0	CHIR-98014	0.3544	0.511841	1025	SB216763	0.1162	0.314828
16	ASH1L	PPAT	ENSG00000116539	ENSG00000128059	1 / NA / 0 / 0	0 / 0	0	0	NA	NA	NA	20653	6.79253e-05	0.408644	1.51946	0.00995025	19522	0.0583722	0.452668	1.90283	0.00995025	7.65672e-07	0.00116045	2.26698e-08	2.29082e-07	0.205478	0	0	NA	NA	NA	NA	NA	NA	0.925086	0.336143	-1	8.97009	0.411514	1	0.410267	BRD-K32821942-001-21-3	azathioprine	0.4255	0.569113	1079	Dasatinib	0.8837	0.92128
17	KMT2A	ATP1A1	ENSG00000118058	ENSG00000163399	0 / NA / 1 / 0	0 / NA	0	0	NA	NA	NA	22048	0.000611535	0.28958	1.67878	0.0149254	17820	0.00283516	0.386734	1.35107	0.0248756	1.17544e-06	0.00162583	0.89988	1	-0.0257022	0.0138739	0.0154575	NA	NA	NA	NA	NA	NA	10.8284	0.000999543	1	14.3321	-1.13691	1	0.0162016	BRD-A93236127-001-04-5	digitoxin	0.3634	0.51942	NA	NA	NA	NA
18	SHPRH	GSK3A	ENSG00000146414	ENSG00000105723	1 / NA / 0 / 0	0 / 0	0	0	NA	NA	NA	11117	0.000381558	0.498327	2.73686	0.00497512	10216	0.0423466	0.484586	1.89452	0.00995025	1.41822e-06	0.0018167	8.29691e-05	0.000415467	-0.297095	0	0	NA	NA	NA	NA	NA	NA	2.27102	0.131813	-1	11.4126	0.69045	-1	0.235017	BRD-K16189898-003-03-3	CHIR-99021	0.1514	0.334833	154	CHIR-99021	0.3585	0.532547
19	RB1	PSMB7	ENSG00000139687	ENSG00000136930	1 / NA / 0 / 0	1 / NA	1	0	NA	NA	NA	19215	0.00292909	0.26848	1.66075	0.0149254	6304	0.00155488	0.347832	1.788	0.0149254	1.74131e-06	0.00203307	1.10634e-07	9.82433e-07	-0.284591	0	0	NA	NA	NA	NA	NA	NA	1.49281	0.221781	-1	12.5053	0.260595	-1	0.317579	BRD-K15179879-001-03-2	carfilzomib	0.03204	0.222019	NA	NA	NA	NA
20	DOCK7	ROCK2	ENSG00000116641	ENSG00000134318	0 / NA / 0 / 1	0 / 1	0	0	NA	NA	NA	11754	0.00171482	0.319932	3.61401	0.00497512	9149	0.00385503	0.192141	2.69774	0.039801	2.16884e-06	0.00233743	0.351149	0.659674	0.423784	0	0	NA	NA	NA	NA	NA	NA	0.62765	0.428219	1	11.2655	-0.282422	1	0.482481	BRD-K56751279-300-01-4	Y-39983	0.2435	0.417046	1916	AZD5363	0.007216	0.120057
21	SMAD4	ITGB1	ENSG00000141646	ENSG00000150093	1 / NA / 0 / 0	NA / NA	0	0	NA	NA	NA	12403	0.000237973	0.490084	1.31676	0.0447761	8839	0.00324439	0.480734	1.67599	0.039801	2.26394e-06	0.0024167	1.55364e-06	1.1054e-05	0.120743	0	0	NA	NA	NA	NA	NA	NA	5.41036	0.0200176	1	13.4386	-0.776952	1	0.0819674	NA	NA	NA	NA	NA	NA	NA	NA
22	KDM5B	KEAP1	ENSG00000117139	ENSG00000079999	1 / NA / 0 / 0	NA / NA	0	0	NA	NA	NA	10305	9.76608e-05	0.477358	1.72356	0.0199005	8052	0.0455089	0.441503	1.74903	0.0199005	2.7977e-06	0.00279981	0.0128207	0.0387765	-0.203738	0	0	NA	NA	NA	NA	NA	NA	5.35591	0.0206521	-1	11.6258	0.901251	-1	0.0834793	NA	NA	NA	NA	NA	NA	NA	NA
23	TP53	NPC1L1	ENSG00000141510	ENSG00000015520	1 / NA / 0 / 0	NA / NA	0	0	NA	NA	NA	62587	0.0161138	0.242958	1.14928	0.199005	7503	5.39573e-05	0.0583709	4.3485	0.0149254	3.88673e-06	0.00352747	6.64438e-14	1.72371e-12	-0.0463078	9.21739e-06	1.12824e-05	NA	NA	NA	NA	NA	NA	30.678	3.04603e-08	-1	4.10048	0.499134	-1	1.6365e-05	NA	NA	NA	NA	NA	NA	NA	NA
24	ATM	CLDN18	ENSG00000149311	ENSG00000066405	1 / NA / 0 / 0	NA / NA	0	0	NA	NA	NA	30223	0.0191354	0.428637	1.4092	0.00995025	21354	0.00138889	0.418543	1.6318	0.00995025	3.94956e-06	0.0035557	0.009536	0.0297864	0.10163	0	0	NA	NA	NA	NA	NA	NA	4.0317	0.044653	1	2.5423	-0.699465	1	0.127962	NA	NA	NA	NA	NA	NA	NA	NA
25	CHD8	GSK3A	ENSG00000100888	ENSG00000105723	1 / NA / 0 / 0	0 / 1	0	0	NA	NA	NA	18422	0.000118727	0.402032	2.47344	0.00497512	16792	0.0648405	0.356549	1.39638	0.0845771	4.71823e-06	0.00394657	2.64673e-05	0.000146955	-0.0219067	0.0359878	0.0394197	NA	NA	NA	NA	NA	NA	5.06557	0.0244056	-1	11.3242	1.27044	-1	0.0916277	BRD-K42973005-001-04-0	CHIR-98014	0.4156	0.561368	154	CHIR-99021	0.03989	0.210158
26	KANSL1	TNNC1	ENSG00000120071	ENSG00000114854	1 / NA / 0 / 0	1 / NA	0	0	NA	NA	NA	7719	0.0143145	0.471475	1.40882	0.0597015	3283	0.000782416	0.527193	3.36344	0.00497512	4.82669e-06	0.00397939	1.06927e-07	9.52173e-07	-0.220217	0	0	NA	NA	NA	NA	NA	NA	0.665417	0.414654	1	3.89994	-0.371834	1	0.471977	BRD-A65248799-001-01-7	EMD-53998	0.03814	0.227206	NA	NA	NA	NA
27	PTEN	RXRG	ENSG00000171862	ENSG00000143171	1 / NA / 0 / 0	0 / 0	0	0	NA	NA	NA	32128	0.472408	0.265375	1.04662	0.40796	16860	1.77225e-06	0.461298	1.4422	0.00995025	4.91573e-06	0.00399251	9.66122e-08	8.67532e-07	0.0292513	0.00510385	0.00577791	NA	NA	NA	NA	NA	NA	0.821837	0.364644	-1	2.47645	0.201871	-1	0.432716	BRD-K92441787-001-04-1	bexarotene	0.3535	0.511589	186	Bexarotene	0.1165	0.314838
28	RB1	PIM1	ENSG00000139687	ENSG00000137193	1 / NA / 0 / 0	1 / 1	0	0	NA	NA	NA	18349	0.00297514	0.164322	1.9639	0.0895522	10680	0.000530457	0.329638	2.52287	0.0248756	5.06009e-06	0.00400818	2.40574e-09	2.90417e-08	-0.0980787	0	0	NA	NA	NA	NA	NA	NA	0.711498	0.398947	-1	11.0768	0.192611	1	0.459648	BRD-K80700417-001-04-2	SGI-1776	0.0297	0.220419	1449	AZD1208	0.0005857	0.0586903
29	ARID4A	GSK3A	ENSG00000032219	ENSG00000105723	1 / NA / 0 / 0	0 / 0	1	0	NA	NA	NA	13838	0.000222757	0.384019	2.04661	0.0199005	9903	0.023155	0.45191	1.61539	0.0348259	5.13259e-06	0.00402296	0.000635009	0.00262352	-0.270449	0	0	NA	NA	NA	NA	NA	NA	4.22319	0.0398751	-1	11.4126	1.15124	-1	0.120297	BRD-K04923131-001-15-4	GSK-3-inhibitor-IX	0.05811	0.24878	1025	SB216763	0.09118	0.282865
30	KMT2B	NAMPT	ENSG00000272333	ENSG00000105835	0 / NA / 1 / 0	0 / 0	0	0	NA	NA	NA	17458	0.000311319	0.496588	1.18991	0.0547264	16247	0.0269472	0.471557	1.44179	0.00995025	6.32709e-06	0.00463509	0.999994	1	-0.0887002	0	0	NA	NA	NA	NA	NA	NA	16.3614	5.23415e-05	1	12.0204	-1.18012	1	0.00308612	BRD-K58550667-001-08-7	FK-866	0.3211	0.483165	1248	Daporinad	0.1056	0.302334
31	CDKN2A	EGFR	ENSG00000147889	ENSG00000146648	1 / NA / 0 / 0	1 / 0	0	0	-1.704	0.112	0.1	24661	3.89579e-05	0.566041	1.63777	0.00497512	21198	0.19366	0.477333	1.20003	0.134328	6.88202e-06	0.00486667	5.37566e-45	1.5913e-42	-0.0601822	8.13638e-09	1.06535e-08	NA	NA	NA	NA	NA	NA	1.90605	0.167402	1	11.7195	-0.53624	1	0.2695	BRD-K07106112-003-03-8	BMS-599626	0.001347	0.182296	1377	Afatinib	0.07216	0.258319
32	ARID4A	KEAP1	ENSG00000032219	ENSG00000079999	0 / NA / 0 / 1	NA / NA	0	0	NA	NA	NA	15708	0.00960194	0.438769	1.67032	0.00995025	6836	0.00582874	0.482908	1.9165	0.00995025	7.45778e-06	0.00505076	0.0425149	0.111165	-0.474625	0	0	NA	NA	NA	NA	NA	NA	1.43758	0.230531	-1	11.6258	0.54641	-1	0.324765	NA	NA	NA	NA	NA	NA	NA	NA
33	EHMT1	IL23A	ENSG00000181090	ENSG00000110944	1 / NA / 0 / 0	NA / NA	0	0	NA	NA	NA	10589	0.00746917	0.436652	2.28455	0.0199005	4721	0.00275055	0.56992	1.66201	0.0149254	8.0952e-06	0.00521464	0.000295649	0.00131388	0.116677	0	0	NA	NA	NA	NA	NA	NA	3.8426	0.049966	-1	5.40124	1.10172	-1	0.13625	NA	NA	NA	NA	NA	NA	NA	NA
34	SMC3	CPT2	ENSG00000108055	ENSG00000157184	1 / NA / 0 / 0	NA / NA	0	0	NA	NA	NA	13065	0.021596	0.406708	1.57871	0.00497512	9695	0.00417064	0.485888	1.59679	0.0149254	8.75127e-06	0.00549514	0.0133978	0.0403091	-0.24327	0	0	NA	NA	NA	NA	NA	NA	0.0793151	0.778228	1	10.0793	-0.133002	1	0.784135	NA	NA	NA	NA	NA	NA	NA	NA
35	RB1	UBA3	ENSG00000139687	ENSG00000144744	1 / NA / 0 / 0	0 / 1	0	0	NA	NA	NA	19549	0.00511501	0.266515	2.08595	0.00497512	12384	0.0283215	0.453713	1.50283	0.00995025	9.28534e-06	0.00569476	0.000861402	0.00345307	0.177152	0	0	NA	NA	NA	NA	NA	NA	1.98508	0.158857	1	10.7083	-0.395874	-1	0.261654	BRD-K67844266-003-01-9	pevonedistat	0.3575	0.514628	1529	Pevonedistat	0.03335	0.198879
36	ASXL1	ROCK1	ENSG00000171456	ENSG00000067900	0 / NA / 1 / 0	0 / 1	0	0	NA	NA	NA	12759	0.0220568	0.4985	1.66298	0.00497512	10690	0.0070416	0.152037	2.80002	0.00995025	9.85081e-06	0.00592023	0.966843	1	0.276033	0	0	NA	NA	NA	NA	NA	NA	9.43732	0.00212615	1	11.4174	-1.02542	1	0.0242002	BRD-K18787491-001-08-6	U-0126	0.122	0.307659	309	Y-39983	0.01827	0.166851
37	CHD8	FNTA	ENSG00000100888	ENSG00000168522	1 / NA / 0 / 0	0 / 1	0	0	NA	NA	NA	19593	0.00122115	0.299714	1.7232	0.0149254	15307	0.00504787	0.4003	1.2245	0.0845771	9.95143e-06	0.00594881	0.00757842	0.0242845	0.0391533	0.000177523	0.000210268	NA	NA	NA	NA	NA	NA	1.79738	0.180029	-1	11.4529	0.445522	1	0.281082	BRD-K62965247-001-04-9	tipifarnib	0.4993	0.626775	204	Tipifarnib	0.01902	0.168552
38	PBRM1	CDK20	ENSG00000163939	ENSG00000156345	1 / NA / 0 / 0	NA / NA	NA	0	NA	NA	NA	12098	0.000475006	0.417067	2.89379	0.00497512	12266	0.0340588	0.161826	1.98488	0.0995025	1.01976e-05	0.00598936	6.46104e-13	1.43646e-11	-0.173387	0	0	NA	NA	NA	NA	NA	NA	2.13377	0.144086	-1	7.93309	0.420161	-1	0.247205	NA	NA	NA	NA	NA	NA	NA	NA
39	KMT2E	TUBB4B	ENSG00000005483	ENSG00000188229	1 / NA / 0 / 0	0 / 0	0	0	NA	NA	NA	8440	0.000165412	0.585073	1.39902	0.0149254	4774	0.028645	0.465634	1.52164	0.114428	1.02877e-05	0.00599011	4.2895e-09	4.94942e-08	-0.334983	0	0	NA	NA	NA	NA	NA	NA	3.99187	0.0457203	-1	13.5712	0.88063	-1	0.129647	BRD-K69280563-001-01-8	vinorelbine	0.1478	0.331553	201	Epothilone B	0.2202	0.414333
40	SMAD4	TUBB4B	ENSG00000141646	ENSG00000188229	1 / NA / 0 / 0	0 / 0	0	0	NA	NA	NA	12466	0.000277542	0.577554	1.41234	0.00497512	6184	0.123664	0.478257	1.53272	0.0497512	1.07205e-05	0.00616207	0.00202652	0.00746417	-0.277881	0	0	NA	NA	NA	NA	NA	NA	3.18877	0.0741457	-1	13.901	0.468058	-1	0.169715	BRD-K68164687-001-01-6	epothilone-b	0.3531	0.511344	201	Epothilone B	0.2539	0.443425
41	TP53	TNF	ENSG00000141510	ENSG00000232810	1 / NA / 0 / 0	1 / 0	0	0	NA	NA	NA	67100	0.260181	0.282272	1.05025	0.328358	37133	2.05364e-05	0.388824	1.58989	0.00497512	1.09696e-05	0.00625838	4.45826e-76	2.83637e-73	0.112056	0	0	NA	NA	NA	NA	NA	NA	10.5328	0.00117271	-1	4.37781	0.335731	-1	0.0176014	BRD-K11073688-001-01-6	CPI-1189	0.02544	0.218031	1028	VX-702	0.9979	0.998961
42	KMT2D	KEAP1	ENSG00000167548	ENSG00000079999	1 / NA / 0 / 0	NA / NA	0	0	NA	NA	NA	41514	0.0608048	0.325716	1.37641	0.0646766	18135	0.000501672	0.422463	1.86384	0.00497512	1.21158e-05	0.00667317	3.8371e-16	1.39941e-14	-0.34058	0	0	NA	NA	NA	NA	NA	NA	1.89432	0.168716	-1	11.6258	0.310833	-1	0.27069	NA	NA	NA	NA	NA	NA	NA	NA
43	ERBB4	HNF4A	ENSG00000178568	ENSG00000101076	1 / NA / 0 / 0	NA / NA	0	0	NA	NA	NA	16329	0.000325961	0.365127	2.45847	0.0149254	15616	0.135823	0.502731	1.43861	0.0149254	1.2165e-05	0.00668387	4.40331e-06	2.8596e-05	-0.346653	0	0	NA	NA	NA	NA	NA	NA	2.1717	0.140571	-1	0.512378	0.777019	1	0.243784	NA	NA	NA	NA	NA	NA	NA	NA
44	ARID1A	PIK3R1	ENSG00000117713	ENSG00000145675	1 / NA / 0 / 0	0 / 1	0	0	-0.256	0.153	-0.547	29524	0.00127669	0.373445	1.93428	0.0149254	22307	0.00839986	0.103475	1.92601	0.0646766	1.26741e-05	0.00688781	2.78076e-05	0.000153761	0.202179	0	0	NA	NA	NA	NA	NA	NA	1.64735	0.19932	1	10.5098	-0.285004	-1	0.298348	BRD-K77638923-001-02-0	CUDC-907	0.1632	0.347019	1561	Taselisib	0.003193	0.0950225
45	KMT2B	KEAP1	ENSG00000272333	ENSG00000079999	1 / NA / 0 / 0	NA / NA	0	0	NA	NA	NA	18706	0.00335765	0.391373	1.46481	0.0497512	11219	0.00623721	0.433405	1.77834	0.00995025	1.26898e-05	0.00688781	0.000109537	0.000534577	-0.0507207	1.18638e-06	1.4827e-06	NA	NA	NA	NA	NA	NA	4.14976	0.0416403	-1	11.6258	0.698476	-1	0.123176	NA	NA	NA	NA	NA	NA	NA	NA
46	KMT2B	FRK	ENSG00000272333	ENSG00000111816	1 / NA / 0 / 0	0 / 0	0	0	NA	NA	NA	22209	0.237247	0.288363	1.79628	0.0497512	13590	0.000186722	0.388924	2.82014	0.00497512	1.33059e-05	0.00706819	0.00571923	0.018898	-0.228144	0	0	NA	NA	NA	NA	NA	NA	0.836492	0.360402	1	10.1397	-0.252077	1	0.429401	BRD-K16730910-001-10-7	regorafenib	0.1177	0.304241	1079	Dasatinib	0.9271	0.951544
47	SETD1B	CDK13	ENSG00000139718	ENSG00000065883	0 / NA / 0 / 1	NA / NA	0	0	NA	NA	NA	16301	0.0222525	0.479576	1.48593	0.0199005	12445	0.00652399	0.499115	1.43277	0.00497512	1.67236e-05	0.0080786	1	1	0.405864	0	0	NA	NA	NA	NA	NA	NA	0.0293534	0.863966	-1	11.2037	0.101027	1	0.866468	NA	NA	NA	NA	NA	NA	NA	NA
48	TTF1	EPHB4	ENSG00000125482	ENSG00000196411	1 / NA / 0 / 0	1 / 0	0	0	NA	NA	NA	13351	0.00203429	0.121411	2.32448	0.0646766	13542	0.0221792	0.47827	1.55857	0.00497512	1.68654e-05	0.00807975	0.0051347	0.0171652	-0.0791891	3.15303e-14	4.55321e-14	NA	NA	NA	NA	NA	NA	1.32942	0.248909	-1	12.2146	0.575051	1	0.340079	BRD-K79259477-001-04-9	NVP-BHG712	0.02721	0.218803	295	NVP-BHG712	0.3217	0.501632
49	ZNF451	PLK4	ENSG00000112200	ENSG00000142731	1 / NA / NA / 0	0 / NA	NA	0	NA	NA	NA	7824	0.0347853	0.257776	1.44699	0.169154	8097	0.000167658	0.547085	1.46988	0.0149254	1.7067e-05	0.0081109	1.01912e-08	1.09928e-07	0.267399	0	0	NA	NA	NA	NA	NA	NA	NA	NA	NA	NA	NA	NA	NA	BRD-K29905972-001-06-3	axitinib	0.4462	0.585426	NA	NA	NA	NA
50	TP53	ITGB1	ENSG00000141510	ENSG00000150093	1 / NA / 0 / 0	NA / NA	0	0.1775	NA	NA	NA	59978	0.00131471	0.430281	1.25627	0.00995025	44508	0.0453951	0.321045	1.27454	0.0248756	1.71141e-05	0.0081109	3.49051e-17	1.4896e-15	-0.125851	0	0	NA	NA	NA	NA	NA	NA	12.5293	0.000400615	-1	13.4386	0.331311	-1	0.00991591	NA	NA	NA	NA	NA	NA	NA	NA
51	KMT2D	DHODH	ENSG00000167548	ENSG00000102967	1 / NA / 0 / 0	0 / 1	0	0	NA	NA	NA	38902	0.00440887	0.282371	1.38589	0.039801	14989	0.00233213	0.373204	1.45764	0.0447761	2.05201e-05	0.0093117	0.000115506	0.00056073	-0.176505	0	0	NA	NA	NA	NA	NA	NA	4.27337	0.0387142	-1	8.89846	0.372762	-1	0.118245	BRD-K32572029-001-04-4	orotic-acid	0.1715	0.355494	1578	Leflunomide	0.01543	0.156461
52	TET2	ROCK1	ENSG00000168769	ENSG00000067900	0 / NA / 0 / 1	0 / 0	0	0	NA	NA	NA	12917	0.168331	0.492154	1.63996	0.00995025	7696	0.0011743	0.215872	3.85077	0.00995025	2.16886e-05	0.00970442	0.998752	1	0.59756	0	0	NA	NA	NA	NA	NA	NA	1.69347	0.193144	1	11.3295	-0.572926	1	0.292975	BRD-K06543683-066-02-1	bisindolylmaleimide-ix	0.3183	0.481275	1192	GSK269962A	0.06224	0.244023
53	ASH1L	ROCK1	ENSG00000116539	ENSG00000067900	0 / NA / 1 / 1	0 / 0	0	0	NA	NA	NA	26928	0.29413	0.363478	1.26993	0.114428	16194	6.20935e-05	0.137225	3.0985	0.00995025	2.28231e-05	0.0100052	0.999572	1	0.672965	0	0	NA	NA	NA	NA	NA	NA	11.9204	0.000555236	1	11.4174	-0.896432	1	0.0117765	BRD-K56751279-300-01-4	Y-39983	0.3393	0.499369	1192	GSK269962A	0.08051	0.269293
54	TP53	BDKRB2	ENSG00000141510	ENSG00000168398	1 / NA / 0 / 0	NA / NA	0	0	NA	NA	NA	68735	0.460253	0.236356	0.934598	0.676617	38594	1.35733e-05	0.42761	1.38453	0.00497512	2.30396e-05	0.0100384	1.41085e-32	2.37599e-30	-0.120507	0	0	NA	NA	NA	NA	NA	NA	11.3878	0.000739266	-1	7.61687	0.371395	-1	0.0137515	NA	NA	NA	NA	NA	NA	NA	NA
55	DICER1	TUBB4B	ENSG00000100697	ENSG00000188229	1 / NA / 0 / 0	1 / 0	0	0	NA	NA	NA	8700	0.000346775	0.537253	1.30454	0.039801	4224	0.0695077	0.591752	1.77623	0.0248756	2.5621e-05	0.0106683	4.48325e-15	1.39535e-13	-0.217494	0	0	NA	NA	NA	NA	NA	NA	13.6432	0.000221035	-1	14.0119	1.20896	-1	0.00708825	BRD-K03601870-001-01-2	ixabepilone	0.04176	0.230821	201	Epothilone B	0.2784	0.465444
56	CDKN2A	UGCG	ENSG00000147889	ENSG00000148154	1 / NA / 0 / 0	NA / NA	0	0	NA	NA	NA	25697	0.000278122	0.475247	1.43862	0.00995025	12747	0.0561099	0.35948	1.28867	0.159204	2.63904e-05	0.0108666	2.38002e-06	1.63328e-05	-0.0251599	0.0160145	0.017794	NA	NA	NA	NA	NA	NA	0.933325	0.334	1	11.193	-0.222841	-1	0.408517	NA	NA	NA	NA	NA	NA	NA	NA
57	FANCM	LCK	ENSG00000187790	ENSG00000182866	1 / NA / 0 / 0	0 / 0	0	0	NA	NA	NA	15589	0.0214575	0.317455	1.85796	0.0646766	13487	0.00124675	0.444764	1.48972	0.0149254	2.73751e-05	0.0111474	1.44135e-05	8.44204e-05	-0.0114289	0.273972	0.286956	NA	NA	NA	NA	NA	NA	3.54521	0.0597178	-1	7.76849	0.714812	-1	0.150565	BRD-K62810658-001-12-2	PD-98059	0.05613	0.246023	199	Pazopanib	0.7708	0.843521
58	TP53	MCL1	ENSG00000141510	ENSG00000143384	1 / NA / 0 / 0	0 / 0	1	0	NA	NA	NA	62715	0.0179055	0.286236	1.13884	0.139303	41934	0.00226765	0.304501	1.49316	0.00497512	2.94184e-05	0.0116004	3.85262e-05	0.000207071	-0.0503753	1.40165e-06	1.74836e-06	NA	NA	NA	NA	NA	NA	4.65172	0.0310225	-1	13.0169	0.516364	-1	0.104537	BRD-K11590034-002-03-4	morin	0.7942	0.848451	1720	AZD5991	0.4562	0.611562
59	ATF7IP	GSK3A	ENSG00000171681	ENSG00000105723	1 / NA / 0 / 0	0 / 1	0	0	NA	NA	NA	13710	0.0022829	0.511577	2.87967	0.00497512	13511	0.0500634	0.386342	1.4824	0.0497512	2.95485e-05	0.0116004	0.000355848	0.00155263	-0.0939381	0	0	NA	NA	NA	NA	NA	NA	4.08298	0.0433172	-1	11.8371	0.698148	-1	0.125873	BRD-K42973005-001-04-0	CHIR-98014	0.294	0.460066	1025	SB216763	0.02965	0.191917
60	KDM6A	RARG	ENSG00000147050	ENSG00000172819	1 / NA / 0 / 0	0 / 0	1	0	NA	NA	NA	11795	0.000226209	0.59295	2.03096	0.00497512	8182	0.143323	0.257411	1.55871	0.18408	3.07709e-05	0.0118176	7.10164e-11	1.1201e-09	-0.0393338	0.000165672	0.000196389	NA	NA	NA	NA	NA	NA	0.652239	0.419313	1	10.7767	-0.214826	1	0.475654	BRD-K28907958-001-04-3	CD-437	0.3983	0.547163	1009	Tretinoin	0.6715	0.77036
61	TP53	BCL2L10	ENSG00000141510	ENSG00000137875	1 / NA / 0 / 0	NA / 0	NA	0	NA	NA	NA	61626	0.00693277	0.339391	1.29481	0.0149254	42819	0.0124263	0.331318	1.31937	0.0248756	3.27483e-05	0.012285	5.25441e-20	3.21824e-18	-0.07532	5.21583e-13	7.38064e-13	NA	NA	NA	NA	NA	NA	18.1733	2.01682e-05	1	4.14737	-0.401409	-1	0.00172528	NA	NA	NA	NA	182	Obatoclax Mesylate	0.593	0.715695
62	KMT2E	PTGDR	ENSG00000005483	ENSG00000168229	0 / NA / 1 / 0	NA / NA	0	0	NA	NA	NA	9219	0.00136174	0.425416	3.28259	0.00497512	8182	0.0306378	0.424108	1.27496	0.154229	3.27718e-05	0.012285	0.665925	1	0.0910053	0	0	NA	NA	NA	NA	NA	NA	7.34999	0.00670631	1	4.42125	-0.954489	1	0.0451563	NA	NA	NA	NA	NA	NA	NA	NA
63	BCOR	HNF4A	ENSG00000183337	ENSG00000101076	1 / NA / 0 / 0	NA / NA	0	0	NA	NA	NA	12425	0.00688121	0.455905	3.09707	0.00497512	10506	0.0249692	0.487559	1.36759	0.039801	3.44843e-05	0.0126009	0.0159017	0.0468816	-0.167307	0	0	NA	NA	NA	NA	NA	NA	0.697076	0.403768	-1	1.7533	0.290242	1	0.463343	NA	NA	NA	NA	NA	NA	NA	NA
64	KMT2D	GSK3A	ENSG00000167548	ENSG00000105723	1 / NA / 0 / 0	0 / 0	0	0	NA	NA	NA	38312	0.00211183	0.278893	1.80227	0.0348259	26630	0.00664818	0.35709	1.39391	0.0696517	3.45127e-05	0.0126009	1.701e-13	4.1375e-12	-0.0231997	0.0263595	0.0290313	NA	NA	NA	NA	NA	NA	3.38387	0.0658371	-1	11.8371	0.293534	-1	0.158943	BRD-K42973005-001-04-0	CHIR-98014	0.1403	0.324917	1025	SB216763	0.3499	0.525848
65	TP53	PTGIR	ENSG00000141510	ENSG00000160013	1 / NA / 0 / 0	NA / NA	0	0	NA	NA	NA	63587	0.0351889	0.355114	1.17271	0.0696517	41142	0.00149071	0.208022	1.76662	0.00995025	3.64495e-05	0.013067	0.000233164	0.00105883	-0.118568	0	0	NA	NA	NA	NA	NA	NA	27.2206	1.81516e-07	-1	5.76709	0.668581	-1	6.5612e-05	NA	NA	NA	NA	NA	NA	NA	NA
66	TP53	CDK13	ENSG00000141510	ENSG00000065883	1 / NA / 0 / 0	NA / NA	1	0	NA	NA	NA	59575	0.00544534	0.370406	1.23379	0.0199005	42533	0.00621952	0.384692	1.17829	0.0597015	3.96728e-05	0.0136193	1.53035e-14	4.38441e-13	0.0611439	4.68714e-09	6.16589e-09	NA	NA	NA	NA	NA	NA	0.592129	0.441597	-1	11.368	0.0711967	-1	0.493032	NA	NA	NA	NA	NA	NA	NA	NA
67	POLE	HMGCR	ENSG00000177084	ENSG00000113161	1 / NA / 0 / 0	0 / NA	0	0	NA	NA	NA	13546	0.000855945	0.365024	1.91769	0.00497512	14264	0.192741	0.219202	2.15529	0.0497512	4.01635e-05	0.0137247	1.19332e-10	1.81447e-09	0.130311	0	0	NA	NA	NA	NA	NA	NA	0.552697	0.457218	-1	11.3622	0.218926	1	0.505411	BRD-K66296774-236-11-3	fluvastatin	0.1135	0.301084	NA	NA	NA	NA
68	RAG1	IGF1	ENSG00000166349	ENSG00000017427	1 / NA / 0 / 0	NA / NA	0	0	NA	NA	NA	10345	0.00863304	0.475661	1.45959	0.0348259	8359	0.0136859	0.4777	2.0804	0.00995025	4.02521e-05	0.0137341	0.00838617	0.0265813	-0.183905	0	0	NA	NA	NA	NA	NA	NA	0.562197	0.453376	-1	5.82017	0.27428	-1	0.502386	NA	NA	NA	NA	NA	NA	NA	NA
69	TP53	TUBB	ENSG00000141510	ENSG00000196230	1 / NA / 0 / 0	0 / 0	0	0	NA	NA	NA	65415	0.114607	0.135461	1.21803	0.228856	40453	0.00034264	0.3141	1.52137	0.00497512	4.33198e-05	0.0144079	1.3258e-171	2.37229e-168	0.24514	0	0	NA	NA	NA	NA	NA	NA	33.0136	9.15151e-09	-1	15.1134	0.546856	-1	6.42956e-06	BRD-K78567475-001-01-4	dolastatin-10	0.0702	0.260529	201	Epothilone B	0.1608	0.359861
70	KMT2B	S1PR5	ENSG00000272333	ENSG00000180739	0 / NA / 1 / 0	NA / 0	0	0	NA	NA	NA	22967	0.388436	0.0558608	0.721052	0.631841	13023	3.88841e-05	0.473734	2.03565	0.00497512	4.55437e-05	0.0149699	0.999998	1	0.0313958	0.00264875	0.00302752	NA	NA	NA	NA	NA	NA	8.2702	0.00403011	1	5.70681	-0.803714	1	0.0342104	NA	NA	NA	NA	546	FTY-720	0.8639	0.908037
71	AUTS2	MMP3	ENSG00000158321	ENSG00000149968	1 / NA / 0 / 0	0 / NA	0	0	NA	NA	NA	14936	0.232395	0.0554452	0.714906	0.572139	10242	3.63004e-05	0.360147	2.90897	0.00995025	4.598e-05	0.0150066	0.000679699	0.00279163	0.0746201	8.53539e-13	1.20303e-12	NA	NA	NA	NA	NA	NA	5.35613	0.0206495	-1	2.78406	1.12192	-1	0.0834747	BRD-K51662849-001-08-8	ilomastat	0.1281	0.314539	NA	NA	NA	NA
72	RB1	SDC1	ENSG00000139687	ENSG00000115884	1 / NA / 0 / 0	NA / NA	0	0	NA	NA	NA	20670	0.0263045	0.20246	1.29297	0.208955	11138	0.00175671	0.286951	3.66922	0.00497512	4.59901e-05	0.0150066	9.77733e-07	7.23462e-06	-0.0761509	2.89102e-13	4.10822e-13	NA	NA	NA	NA	NA	NA	2.84469	0.0916765	-1	12.8669	0.400951	-1	0.191137	NA	NA	NA	NA	NA	NA	NA	NA
73	SMC4	CDH3	ENSG00000113810	ENSG00000062038	1 / NA / 0 / 0	NA / NA	0	0	NA	NA	NA	13482	0.100711	0.421814	2.19543	0.00995025	10560	0.0101039	0.318904	2.87351	0.00497512	4.78448e-05	0.015499	7.54378e-06	4.6772e-05	0.208472	0	0	NA	NA	NA	NA	NA	NA	3.71456	0.05394	-1	8.56256	0.966202	-1	0.142221	NA	NA	NA	NA	NA	NA	NA	NA
74	TEP1	TFRC	ENSG00000129566	ENSG00000072274	1 / NA / 0 / 0	NA / NA	NA	0	NA	NA	NA	13728	0.00432254	0.356076	1.6278	0.0199005	11964	0.0297471	0.438165	1.42275	0.0199005	4.82785e-05	0.0155504	7.31267e-10	9.66048e-09	0.0784085	5.63993e-14	8.10952e-14	NA	NA	NA	NA	NA	NA	0.208775	0.64773	-1	12.1757	0.226932	1	0.663954	NA	NA	NA	NA	NA	NA	NA	NA
75	EZH2	XPO1	ENSG00000106462	ENSG00000082898	1 / NA / 0 / 1	NA / NA	0	0	NA	NA	NA	7090	0.0572379	0.347812	2.13055	0.0149254	4874	0.0123539	0.442219	1.98259	0.00497512	4.95255e-05	0.0158303	0.0164177	0.048217	0.585292	0	0	NA	NA	NA	NA	NA	NA	0.164271	0.685255	-1	13.0549	0.212121	1	0.697704	NA	NA	NA	NA	NA	NA	NA	NA
76	ATR	CHRNA5	ENSG00000175054	ENSG00000169684	1 / NA / 0 / 0	0 / NA	0	0	NA	NA	NA	18614	0.129135	0.465856	1.53434	0.00995025	12263	0.00826128	0.452619	1.48081	0.00497512	4.97643e-05	0.0158303	3.26631e-07	2.65272e-06	0.045669	1.22256e-05	1.49188e-05	NA	NA	NA	NA	NA	NA	0.367505	0.544368	-1	5.67766	0.278499	1	0.575653	BRD-A93695607-322-02-5	nicotine	0.111	0.298318	NA	NA	NA	NA
77	EZH2	PDE7A	ENSG00000106462	ENSG00000205268	0 / NA / 0 / 1	NA / NA	0	0	NA	NA	NA	6438	0.0144313	0.511422	1.53468	0.0547264	6333	0.00455736	0.555706	2.00418	0.0149254	5.04762e-05	0.0159819	0.267392	0.529571	0.4046	0	0	NA	NA	NA	NA	NA	NA	2.82654	0.092718	-1	10.3764	0.856362	-1	0.192305	NA	NA	NA	NA	NA	NA	NA	NA
78	TP53	TNFRSF8	ENSG00000141510	ENSG00000120949	1 / NA / 0 / 0	NA / NA	0	0	NA	NA	NA	69862	0.608144	0.211702	1.05181	0.40796	23078	4.56236e-05	0.205178	1.74371	0.00497512	5.24951e-05	0.0163897	2.80399e-45	8.38708e-43	0.0921704	0	0	NA	NA	NA	NA	NA	NA	10.1311	0.00145787	-1	5.2157	0.304478	-1	0.0198637	NA	NA	NA	NA	NA	NA	NA	NA
79	KMT2D	NAMPT	ENSG00000167548	ENSG00000105835	1 / NA / 0 / 0	0 / 1	0	0	NA	NA	NA	37458	0.000661097	0.48358	1.1864	0.039801	28887	0.0758078	0.396945	1.26105	0.0298507	5.49851e-05	0.0167929	9.5457e-05	0.000472067	-0.0376738	0.00030945	0.000364094	NA	NA	NA	NA	NA	NA	3.25896	0.0710341	1	12.0204	-0.300744	1	0.165867	BRD-K58550667-001-08-7	FK-866	0.4684	0.603297	1248	Daporinad	2.978e-05	0.0199784
80	TP53	TNNC1	ENSG00000141510	ENSG00000114854	1 / NA / 0 / 0	0 / NA	0	0	NA	NA	NA	56379	1.31537e-05	0.392088	1.35207	0.00497512	32142	0.962454	0.054845	0.447269	0.960199	5.57015e-05	0.0169018	3.00485e-07	2.45811e-06	0.0520948	6.04782e-07	7.61048e-07	NA	NA	NA	NA	NA	NA	7.70509	0.00550654	1	3.54339	-0.338922	-1	0.0405597	BRD-A65248799-001-01-7	EMD-53998	0.5217	0.644062	NA	NA	NA	NA
81	TP53	LCK	ENSG00000141510	ENSG00000182866	1 / NA / 0 / 0	1 / 0	0	0	NA	NA	NA	68246	0.396585	0.12468	0.887494	0.681592	39432	4.57498e-05	0.404107	1.4381	0.00497512	5.65021e-05	0.0170471	2.51817e-10	3.61111e-09	0.122837	0	0	NA	NA	NA	NA	NA	NA	10.6419	0.00110553	-1	7.07914	0.366958	-1	0.0170534	BRD-K44227013-001-06-4	ponatinib	0.03277	0.222019	1079	Dasatinib	0.1112	0.307768
82	SETD2	PLA2G10	ENSG00000181555	ENSG00000069764	1 / NA / 0 / 0	NA / NA	0	0	NA	NA	NA	15577	0.0210677	0.223435	1.54255	0.0895522	5370	0.00351545	0.530092	1.57056	0.00995025	5.989e-05	0.0176651	0.000457714	0.00194981	0.0763245	2.55351e-13	3.63207e-13	NA	NA	NA	NA	NA	NA	9.91138	0.0016426	-1	2.40017	0.847328	-1	0.0211577	NA	NA	NA	NA	NA	NA	NA	NA
83	TP53BP1	VKORC1	ENSG00000067369	ENSG00000167397	0 / NA / 0 / 1	0 / NA	0	0	NA	NA	NA	10404	0.000602081	0.489126	2.68408	0.00995025	5964	0.100362	0.24274	1.73451	0.114428	6.19954e-05	0.0181192	0.977121	1	-0.479556	0	0	NA	NA	NA	NA	NA	NA	0.544769	0.460463	-1	10.2638	0.290168	1	0.507956	BRD-A24514565-001-09-7	warfarin	0.3276	0.489054	NA	NA	NA	NA
84	DOCK7	MUC1	ENSG00000116641	ENSG00000185499	1 / NA / 0 / 0	NA / NA	0	0	NA	NA	NA	11388	0.0011079	0.473227	1.54353	0.0199005	7407	0.0530757	0.492499	1.62193	0.0597015	6.27887e-05	0.0183272	2.15737e-07	1.81361e-06	-0.0275635	0.00832083	0.00934699	NA	NA	NA	NA	NA	NA	1.17643	0.278084	1	12.198	-0.420165	1	0.364199	NA	NA	NA	NA	NA	NA	NA	NA
85	NCOR1	DHCR24	ENSG00000141027	ENSG00000116133	1 / NA / 0 / 0	NA / NA	0	0	NA	NA	NA	14473	0.0268124	0.0813371	1.47334	0.223881	5480	0.00121765	0.458017	2.28769	0.00995025	6.49177e-05	0.0187775	0.0162914	0.047887	-0.224772	0	0	NA	NA	NA	NA	NA	NA	0.606305	0.436182	-1	13.7166	0.219016	1	0.488809	NA	NA	NA	NA	NA	NA	NA	NA
86	KMT2E	CDK12	ENSG00000005483	ENSG00000167258	1 / NA / 0 / 1	NA / NA	0	0	NA	NA	NA	10983	0.0628832	0.449656	1.79823	0.00995025	7665	0.00218339	0.405339	1.42095	0.0547264	6.64205e-05	0.0190402	0.000939594	0.00373676	0.444234	0	0	NA	NA	NA	NA	NA	NA	0.918881	0.337769	1	11.3375	-0.376496	1	0.411575	NA	NA	NA	NA	NA	NA	NA	NA
87	KMT2C	SELP	ENSG00000055609	ENSG00000174175	0 / NA / 1 / 0	0 / NA	0	0	NA	NA	NA	38466	0.00140285	0.411878	1.3536	0.0298507	30683	0.0116872	0.345929	1.16892	0.159204	6.87326e-05	0.0193786	0.999998	1	0.109518	0	0	NA	NA	NA	NA	NA	NA	13.3847	0.000253687	1	6.28155	-0.711911	1	0.00765777	BRD-K72327355-001-14-7	baicalein	0.3232	0.484632	NA	NA	NA	NA
88	CHD7	PTGER3	ENSG00000171316	ENSG00000050628	0 / NA / 1 / 0	0 / NA	0	0	NA	NA	NA	16485	0.000827502	0.377576	1.42601	0.0298507	13345	0.0581828	0.430142	1.3622	0.0547264	6.92703e-05	0.019413	0.99902	1	-0.151283	0	0	NA	NA	NA	NA	NA	NA	8.67043	0.00323414	1	6.86644	-0.756615	1	0.0303866	BRD-K43905307-001-01-2	L-798,106	0.5003	0.627294	NA	NA	NA	NA
89	ATRX	GSK3A	ENSG00000085224	ENSG00000105723	1 / NA / 0 / 0	0 / 0	0	0	NA	NA	NA	18599	0.00165182	0.423755	2.5978	0.00497512	16027	0.222487	0.435675	1.66074	0.0447761	7.16077e-05	0.0198421	3.88211e-06	2.54996e-05	-0.204583	0	0	NA	NA	NA	NA	NA	NA	5.05087	0.0246136	-1	11.8371	0.553587	-1	0.0920354	BRD-K42973005-001-04-0	CHIR-98014	0.432	0.57429	154	CHIR-99021	0.4683	0.620897
90	ARID1A	NCSTN	ENSG00000117713	ENSG00000162736	1 / NA / 0 / 0	NA / NA	0	0	NA	NA	NA	34297	0.204776	0.334677	1.16889	0.174129	19345	0.000234581	0.440907	1.6397	0.00995025	7.25916e-05	0.0200157	0.012451	0.0377751	0.23664	0	0	NA	NA	NA	NA	NA	NA	1.58041	0.208702	1	12.4282	-0.346134	1	0.306437	NA	NA	NA	NA	NA	NA	NA	NA
91	WDR70	EPHA2	ENSG00000082068	ENSG00000142627	1 / NA / NA / 0	1 / 0	NA	0	NA	NA	NA	6488	0.000230544	0.34405	4.17555	0.00497512	11537	0.266801	0.312647	1.2895	0.273632	7.29571e-05	0.0200671	0.00436096	0.0148264	-0.150948	0	0	NA	NA	NA	NA	NA	NA	NA	NA	NA	NA	NA	NA	NA	BRD-K49328571-001-15-0	dasatinib	0.01839	0.209911	1079	Dasatinib	0.8824	0.920507
92	NUP205	PPARD	ENSG00000155561	ENSG00000112033	1 / NA / 0 / 0	0 / 1	0	0	NA	NA	NA	17733	0.589903	0.342383	1.09895	0.303483	8116	9.58703e-05	0.537215	2.34717	0.00497512	7.41471e-05	0.0202949	0.00427276	0.0145584	-0.0845523	4.44089e-16	6.58396e-16	NA	NA	NA	NA	NA	NA	5.06796	0.0243721	-1	11.2799	0.755771	-1	0.09154	BRD-K14880289-001-02-2	GW-501516	0.2058	0.386325	173	FH535	0.02499	0.182992
93	BPTF	RORC	ENSG00000171634	ENSG00000143365	0 / NA / 1 / 0	NA / NA	NA	0	NA	NA	NA	15453	0.000602998	0.452439	1.62266	0.00995025	15601	0.1798	0.40583	1.28899	0.079602	7.44957e-05	0.0203014	0.976342	1	-0.227994	0	0	NA	NA	NA	NA	NA	NA	23.3029	1.38389e-06	1	9.92011	-1.54788	1	0.000291683	NA	NA	NA	NA	NA	NA	NA	NA
94	ZBTB20	CACNA1H	ENSG00000181722	ENSG00000196557	0 / NA / 1 / 0	0 / NA	NA	0	NA	NA	NA	14335	0.0850038	0.340537	1.144	0.323383	8033	0.000314722	0.259907	2.59592	0.00995025	7.46454e-05	0.0203014	0.942099	1	0.0536645	2.74388e-07	3.47986e-07	NA	NA	NA	NA	NA	NA	8.20757	0.0041716	1	8.64984	-0.966656	1	0.0348442	BRD-K90027355-001-13-3	spironolactone	0.3599	0.516369	NA	NA	NA	NA
95	CTNNB1	HNF4A	ENSG00000168036	ENSG00000101076	1 / NA / 0 / 0	NA / NA	0	0	NA	NA	NA	14284	0.238353	0.403455	2.58531	0.0199005	8883	0.00377381	0.538708	1.45791	0.00497512	7.67729e-05	0.0206604	5.28752e-36	1.05019e-33	-0.156641	0	0	NA	NA	NA	NA	NA	NA	3.0662	0.0799364	1	3.05357	-0.691882	1	0.176979	NA	NA	NA	NA	NA	NA	NA	NA
96	KMT2D	MMP1	ENSG00000167548	ENSG00000196611	1 / NA / 0 / 0	0 / NA	0	0	NA	NA	NA	40816	0.0333084	0.0158064	1.2055	0.343284	14605	0.000867262	0.263412	2.30831	0.00995025	8.35624e-05	0.0215852	2.15975e-32	3.59787e-30	-0.171238	0	0	NA	NA	NA	NA	NA	NA	0.400337	0.526915	-1	6.5182	0.141958	1	0.56128	BRD-K51662849-001-08-8	ilomastat	0.08174	0.270501	NA	NA	NA	NA
97	PBRM1	PSENEN	ENSG00000163939	ENSG00000205155	0 / NA / 1 / 1	NA / NA	0	0	NA	NA	NA	15399	0.135988	0.431215	1.33181	0.0845771	8072	0.00173741	0.598479	2.26636	0.00497512	8.40837e-05	0.0216655	0.999998	1	-0.405508	0	0	NA	NA	NA	NA	NA	NA	24.1664	8.8361e-07	1	10.4853	-1.43359	1	0.000212911	NA	NA	NA	NA	NA	NA	NA	NA
98	TP53	CDH3	ENSG00000141510	ENSG00000062038	1 / NA / 0 / 0	NA / NA	0	0	NA	NA	NA	59208	0.000549728	0.275806	1.60114	0.00497512	45306	0.121589	0.112738	1.17168	0.313433	8.74312e-05	0.0221212	1.27625e-157	1.95242e-154	0.18056	0	0	NA	NA	NA	NA	NA	NA	1.5201	0.217605	1	10.5852	-0.121939	-1	0.31409	NA	NA	NA	NA	NA	NA	NA	NA
99	PRKCA	CDH3	ENSG00000154229	ENSG00000062038	1 / NA / 0 / 0	NA / NA	0	0	NA	NA	NA	11056	0.403447	0.347123	1.70326	0.104478	8146	0.000506581	0.380226	2.90559	0.00497512	8.88168e-05	0.0223708	0.000669266	0.00275301	-0.276477	0	0	NA	NA	NA	NA	NA	NA	1.0215	0.312164	-1	11.3774	0.584542	-1	0.391362	NA	NA	NA	NA	NA	NA	NA	NA
100	ASH1L	ADORA2B	ENSG00000116539	ENSG00000170425	1 / NA / 0 / 0	0 / NA	0	0	NA	NA	NA	26049	0.158652	0.383181	1.23469	0.0945274	17314	0.00144563	0.364532	2.443	0.00497512	8.9938e-05	0.0225015	1.03837e-05	6.26377e-05	-0.0344516	0.00097188	0.00112636	NA	NA	NA	NA	NA	NA	1.15108	0.283324	-1	6.52189	0.324194	1	0.368494	BRD-K49049886-001-08-7	CGS-15943	0.06901	0.259882	NA	NA	NA	NA
101	KANSL1	CCL11	ENSG00000120071	ENSG00000172156	1 / NA / 0 / 0	NA / NA	0	0	NA	NA	NA	8480	0.0626402	0.175	3.92691	0.0149254	3679	0.00485556	0.186213	2.84807	0.0248756	9.3408e-05	0.0228337	0.00045355	0.00193399	-0.228149	0	0	NA	NA	NA	NA	NA	NA	0.963085	0.326411	1	3.20699	-0.443281	1	0.402592	NA	NA	NA	NA	NA	NA	NA	NA
102	ASH1L	TFRC	ENSG00000116539	ENSG00000072274	1 / NA / 0 / 0	NA / NA	0	0	NA	NA	NA	23859	0.0160671	0.280139	1.39668	0.0646766	18696	0.0110362	0.451175	1.43388	0.00995025	9.42175e-05	0.0229003	9.57463e-24	8.77769e-22	0.11078	0	0	NA	NA	NA	NA	NA	NA	2.26164	0.132613	1	12.3657	-0.600718	1	0.235832	NA	NA	NA	NA	NA	NA	NA	NA
103	CKAP5	BRAF	ENSG00000175216	ENSG00000157764	0 / NA / 1 / 0	0 / 0	0	0	NA	NA	NA	20322	0.707215	0.585119	1.33679	0.0248756	12226	0.000171088	0.625468	1.42557	0.039801	9.80683e-05	0.0236895	0.999999	1	0.050039	1.64701e-06	2.05135e-06	NA	NA	NA	NA	NA	NA	8.69815	0.00318534	1	10.444	-1.13292	1	0.0300959	BRD-K31866293-001-01-6	TAK-632	0.06937	0.260027	1036	PLX-4720	0.3463	0.522852
104	MCM2	HSD11B2	ENSG00000073111	ENSG00000176387	1 / NA / 0 / 0	NA / NA	0	0	NA	NA	NA	10535	0.0229493	0.358143	1.51847	0.0348259	7824	0.00377683	0.50659	1.57725	0.039801	9.83021e-05	0.0236903	1.50937e-06	1.077e-05	-0.0612929	4.29999e-09	5.6606e-09	NA	NA	NA	NA	NA	NA	2.47759	0.115479	-1	8.84122	0.757071	-1	0.218011	NA	NA	NA	NA	NA	NA	NA	NA
105	SRCAP	EPHA3	ENSG00000080603	ENSG00000044524	0 / NA / 1 / 0	0 / NA	NA	0	NA	NA	NA	20013	0.0105203	0.457105	1.58277	0.00497512	13836	0.0149964	0.12766	1.71916	0.159204	0.00010154	0.0240293	0.999974	1	-0.183061	0	0	NA	NA	NA	NA	NA	NA	7.77108	0.00530893	1	6.95701	-0.785002	1	0.0397511	BRD-K77625799-001-07-7	vandetanib	0.7806	0.838268	NA	NA	NA	NA
106	UBR5	PTGER3	ENSG00000104517	ENSG00000050628	0 / NA / 1 / 0	0 / NA	0	0	NA	NA	NA	20096	0.0406061	0.320478	1.24978	0.139303	15820	0.00223547	0.428118	1.38182	0.00995025	0.000102116	0.0240454	0.999999	1	0.0979295	0	0	NA	NA	NA	NA	NA	NA	7.76294	0.00533291	1	6.86644	-0.73931	1	0.0398511	BRD-K43905307-001-01-2	L-798,106	0.4814	0.612977	NA	NA	NA	NA
107	NSD1	CD3E	ENSG00000165671	ENSG00000198851	1 / NA / 0 / 0	NA / NA	0	0	NA	NA	NA	13642	0.0522138	0.303469	2.3441	0.0348259	3968	0.00700817	0.51539	2.64427	0.00995025	0.00010277	0.0241312	0.0143772	0.0429118	0.0114329	0.273805	0.286784	NA	NA	NA	NA	NA	NA	4.64645	0.0311178	-1	7.45232	0.709297	-1	0.104723	NA	NA	NA	NA	NA	NA	NA	NA
108	KMT2A	KEAP1	ENSG00000118058	ENSG00000079999	0 / NA / 0 / 1	NA / NA	0	0	NA	NA	NA	23583	0.0074058	0.393123	1.54813	0.0298507	13737	0.0134561	0.367692	1.51152	0.0447761	0.000107019	0.0250421	0.0440236	0.114614	-0.439284	0	0	NA	NA	NA	NA	NA	NA	6.30546	0.0120367	-1	12.058	0.574485	-1	0.0623385	NA	NA	NA	NA	NA	NA	NA	NA
109	ARID4B	TNC	ENSG00000054267	ENSG00000041982	1 / NA / 0 / 0	NA / NA	0	0	NA	NA	NA	11470	0.000897247	0.531841	2.13636	0.00497512	2950	0.246404	0.189061	1.94572	0.124378	0.0001094	0.0252566	0.00737369	0.0237031	-0.0297034	0.00445919	0.00505833	NA	NA	NA	NA	NA	NA	1.31167	0.252093	-1	10.2879	0.59426	-1	0.34272	NA	NA	NA	NA	NA	NA	NA	NA
110	RIF1	ITGB7	ENSG00000080345	ENSG00000139626	1 / NA / 0 / 0	NA / NA	0	0	NA	NA	NA	11826	0.00024448	0.534396	1.66965	0.00497512	13124	0.248122	0.101078	0.936198	0.457711	0.000110273	0.0253987	0.000551526	0.00230956	0.0497094	1.92718e-06	2.39662e-06	NA	NA	NA	NA	NA	NA	1.36518	0.242641	-1	6.23398	0.553545	-1	0.334891	NA	NA	NA	NA	NA	NA	NA	NA
111	CKAP5	DPEP1	ENSG00000175216	ENSG00000015413	1 / NA / 0 / 0	NA / NA	0	0	NA	NA	NA	19034	0.397205	0.315859	1.52569	0.119403	7168	0.000600382	0.48495	2.84722	0.00497512	0.000112586	0.0257533	0.00387098	0.0133252	-0.0689239	3.97646e-11	5.44026e-11	NA	NA	NA	NA	NA	NA	0.185218	0.666927	1	4.1985	-0.186276	1	0.681048	NA	NA	NA	NA	NA	NA	NA	NA
112	CBX8	POLA2	ENSG00000141570	ENSG00000014138	1 / NA / NA / 0	0 / NA	0	0	NA	NA	NA	10603	0.0143581	0.289398	1.84418	0.0199005	5533	0.00431127	0.399074	1.33128	0.119403	0.000116119	0.0260369	0.000824349	0.00332034	0.252979	0	0	NA	NA	NA	NA	NA	NA	NA	NA	NA	NA	NA	NA	NA	BRD-K35520305-001-16-9	dacarbazine	0.4809	0.612541	NA	NA	NA	NA
113	KDM5B	GSK3A	ENSG00000117139	ENSG00000105723	1 / NA / 0 / 0	0 / 0	0	0	NA	NA	NA	13578	0.0747004	0.284035	1.67993	0.129353	9304	0.00164436	0.523926	1.93033	0.00995025	0.000123215	0.0268341	0.000377522	0.00163774	0.0739369	1.37423e-12	1.92978e-12	NA	NA	NA	NA	NA	NA	1.8415	0.174775	-1	11.7333	0.484449	-1	0.276324	BRD-K42973005-001-04-0	CHIR-98014	0.2785	0.447542	1025	SB216763	0.376	0.546558
114	HUWE1	MAOA	ENSG00000086758	ENSG00000189221	0 / NA / 1 / 0	0 / NA	0	0	NA	NA	NA	16015	0.000533974	0.174931	3.78085	0.00497512	15876	0.0983055	0.147562	0.856306	0.61194	0.00012431	0.0270024	0.999971	1	-0.198278	0	0	NA	NA	NA	NA	NA	NA	14.634	0.000130539	1	10.7841	-0.852696	1	0.00520637	BRD-K18779551-003-07-8	bifemelane	0.3221	0.484083	NA	NA	NA	NA
115	HDAC9	EPHB4	ENSG00000048052	ENSG00000196411	1 / NA / 0 / 0	0 / 0	0	0	NA	NA	NA	16850	0.634699	0.162384	3.04385	0.0248756	9890	0.00204244	0.481798	1.55388	0.00497512	0.000124706	0.0270188	0.000124591	0.000600568	-0.189553	0	0	NA	NA	NA	NA	NA	NA	7.74028	0.00540024	-1	10.9624	1.36215	-1	0.0401337	BRD-K03765900-001-01-9	XL-647	0.09304	0.282852	1413	EphB4_9721	0.6436	0.750373
116	ARID1A	GSK3A	ENSG00000117713	ENSG00000105723	1 / NA / 0 / 0	0 / 0	0	0	NA	NA	NA	30524	0.00526927	0.296806	1.92118	0.0199005	23629	0.0526772	0.362769	1.40394	0.0298507	0.000127543	0.0273338	1.0999e-21	8.16092e-20	0.0832697	1.33227e-15	1.96368e-15	NA	NA	NA	NA	NA	NA	7.96599	0.00476645	-1	11.6769	0.547001	-1	0.0375153	BRD-K42973005-001-04-0	CHIR-98014	0.06273	0.255296	154	CHIR-99021	0.3093	0.491397
117	FANCM	GABBR1	ENSG00000187790	ENSG00000204681	0 / NA / 1 / 0	1 / NA	0	0	NA	NA	NA	14232	0.00193312	0.408077	1.28699	0.0895522	14392	0.0164283	0.443638	1.31601	0.0597015	0.000130646	0.027603	1	1	-0.0213183	0.0412779	0.045095	NA	NA	NA	NA	NA	NA	9.98686	0.00157661	1	8.28494	-1.24913	1	0.0207347	BRD-A74208568-003-01-5	CGP-54626	0.02573	0.218568	NA	NA	NA	NA
118	SHANK2	KEAP1	ENSG00000162105	ENSG00000079999	1 / NA / 0 / 0	NA / NA	0	0	NA	NA	NA	12166	0.00761835	0.393315	1.48141	0.0597015	6646	0.0062718	0.428427	1.65553	0.0597015	0.00013097	0.0276453	0.0110775	0.0340468	-0.0463357	9.1035e-06	1.11447e-05	NA	NA	NA	NA	NA	NA	5.79549	0.0160673	-1	11.7945	0.879737	-1	0.0727547	NA	NA	NA	NA	NA	NA	NA	NA
119	KMT2B	IL23A	ENSG00000272333	ENSG00000110944	1 / NA / 0 / 0	NA / NA	0	0	NA	NA	NA	21124	0.0912252	0.318332	1.82938	0.0447761	9114	0.00858036	0.52975	1.61107	0.00497512	0.00013353	0.0278668	0.000576667	0.00240514	0.20997	0	0	NA	NA	NA	NA	NA	NA	2.44819	0.11766	-1	6.00525	0.454776	1	0.220253	NA	NA	NA	NA	NA	NA	NA	NA
120	KMT2C	CDK13	ENSG00000055609	ENSG00000065883	0 / NA / 0 / 1	NA / NA	0	0	NA	NA	NA	40022	0.030528	0.414791	1.35982	0.00497512	31324	0.025973	0.392587	1.18695	0.0447761	0.000134949	0.0279469	0.177422	0.377572	0.592842	0	0	NA	NA	NA	NA	NA	NA	2.51905	0.112479	1	11.4669	-0.28424	1	0.214767	NA	NA	NA	NA	NA	NA	NA	NA
121	ZNF451	ROCK1	ENSG00000112200	ENSG00000067900	0 / NA / 0 / 1	0 / 0	NA	0	NA	NA	NA	7703	0.0273753	0.541258	1.76303	0.00497512	10497	0.0652889	0.179278	2.97335	0.0199005	0.000135152	0.0279469	0.999515	1	0.451403	0	0	NA	NA	NA	NA	NA	NA	4.93874	0.0262611	1	11.1281	-0.935176	1	0.0952302	BRD-K56751279-300-01-4	Y-39983	0.05619	0.246023	309	Y-39983	0.1512	0.350367
122	ARID1A	ITGB1	ENSG00000117713	ENSG00000150093	0 / NA / 1 / 0	NA / NA	0	0	NA	NA	NA	30002	0.00257582	0.440211	1.25985	0.0547264	23585	0.0321951	0.380626	1.52666	0.039801	0.00013745	0.028168	0.996833	1	0.127361	0	0	NA	NA	NA	NA	NA	NA	7.8016	0.00522	1	13.6951	-0.461403	1	0.0393966	NA	NA	NA	NA	NA	NA	NA	NA
123	HDAC4	HNF4A	ENSG00000068024	ENSG00000101076	1 / NA / 0 / 0	NA / NA	0	0	NA	NA	NA	12410	0.0209794	0.46364	2.85254	0.00497512	11800	0.0596226	0.490337	1.37669	0.0298507	0.000140644	0.0283744	0.000733773	0.00298934	-0.144496	0	0	NA	NA	NA	NA	NA	NA	2.78919	0.0949024	-1	1.36266	0.844427	1	0.19477	NA	NA	NA	NA	NA	NA	NA	NA
124	TP53	RPS6KB2	ENSG00000141510	ENSG00000175634	1 / NA / 0 / 0	NA / NA	0	0	NA	NA	NA	68817	0.471076	0.31054	0.981328	0.567164	39216	7.13619e-05	0.329897	1.42231	0.00995025	0.000143089	0.0285622	1.50492e-90	1.16446e-87	0.0441498	2.3589e-05	2.8579e-05	NA	NA	NA	NA	NA	NA	15.8173	6.97624e-05	-1	10.6083	0.533869	-1	0.00365787	NA	NA	NA	NA	NA	NA	NA	NA
125	TP53	TH	ENSG00000141510	ENSG00000180176	1 / NA / 0 / 0	NA / NA	0	0	NA	NA	NA	64835	0.0815072	0.285636	1.34681	0.0149254	26368	0.0324119	0.304368	1.47378	0.00497512	0.000147065	0.0289951	2.21577e-14	6.188e-13	-0.138799	0	0	NA	NA	NA	NA	NA	NA	2.85905	0.0908613	-1	0.584112	0.221308	-1	0.190188	NA	NA	NA	NA	NA	NA	NA	NA
126	MTOR	KCNH8	ENSG00000198793	ENSG00000183960	0 / NA / 1 / 0	NA / NA	0	0	NA	NA	NA	14702	0.0376752	0.304419	2.44868	0.0149254	12038	0.00878851	0.236705	2.0911	0.039801	0.000147387	0.029033	0.999948	1	0.0389835	0.0001894	0.00022416	NA	NA	NA	NA	NA	NA	9.18157	0.00244464	1	4.46569	-0.841272	1	0.0261004	NA	NA	NA	NA	NA	NA	NA	NA
127	CHD7	FNTA	ENSG00000171316	ENSG00000168522	1 / NA / 0 / 0	0 / 0	0	0	NA	NA	NA	19636	0.09953	0.216601	1.23205	0.20398	11044	0.000394603	0.440805	1.33413	0.0248756	0.000148975	0.0292432	0.000257705	0.00115924	0.169034	0	0	NA	NA	NA	NA	NA	NA	2.09743	0.147547	-1	11.264	0.392695	-1	0.250668	BRD-K62965247-001-04-9	tipifarnib	0.1419	0.326598	204	Tipifarnib	0.3867	0.555063
128	TP53	CHRNA1	ENSG00000141510	ENSG00000138435	1 / NA / 0 / 0	NA / NA	0	0	NA	NA	NA	66472	0.197288	0.243918	1.08363	0.268657	40700	0.000378706	0.191588	1.71275	0.00995025	0.000149245	0.0292704	9.11355e-54	3.64551e-51	0.129397	0	0	NA	NA	NA	NA	NA	NA	9.00849	0.00268728	-1	4.15206	0.276512	-1	0.027497	NA	NA	NA	NA	NA	NA	NA	NA
129	EP300	KCNN4	ENSG00000100393	ENSG00000104783	1 / NA / 0 / 0	1 / NA	0	0	NA	NA	NA	33718	0.202625	0.35586	1.25005	0.0547264	21138	0.00184173	0.210699	3.03475	0.00995025	0.000151375	0.029558	6.16287e-06	3.88852e-05	0.00442624	0.671812	0.683787	NA	NA	NA	NA	NA	NA	0.113271	0.73645	-1	7.43558	0.129018	1	0.744764	BRD-A51964809-003-12-6	halofantrine	0.02845	0.219142	NA	NA	NA	NA
130	CDKN2A	METAP2	ENSG00000147889	ENSG00000111142	1 / NA / 0 / 0	0 / NA	0	0	NA	NA	NA	27385	0.00414933	0.250751	1.57324	0.0149254	19483	0.0314391	0.305025	1.2974	0.104478	0.000151502	0.029558	5.14404e-18	2.45392e-16	0.00361143	0.72959	0.7403	NA	NA	NA	NA	NA	NA	1.49512	0.221424	-1	11.5407	0.398456	-1	0.317251	BRD-K66808046-065-03-7	oxyquinoline	0.1742	0.35753	NA	NA	NA	NA
131	YEATS2	FZD7	ENSG00000163872	ENSG00000155760	0 / NA / 1 / 0	NA / NA	0	0	NA	NA	NA	10934	0.0146919	0.150819	2.16752	0.0845771	6839	0.0164925	0.574994	1.68709	0.00995025	0.000151804	0.0295793	0.996008	1	0.197167	0	0	NA	NA	NA	NA	NA	NA	9.13267	0.00251085	1	9.88389	-1.20538	1	0.0264874	NA	NA	NA	NA	NA	NA	NA	NA
132	HDAC4	AKT1	ENSG00000068024	ENSG00000142208	1 / NA / 0 / 0	1 / 1	0	0	NA	NA	NA	14060	0.192241	0.422974	1.29333	0.189055	9950	0.00113186	0.554473	1.52165	0.00497512	0.000152256	0.0296019	0.0078841	0.0251606	0.0625253	2.09176e-09	2.77069e-09	NA	NA	NA	NA	NA	NA	1.57355	0.209692	-1	12.4941	0.619662	-1	0.307258	BRD-K80431395-001-07-3	triciribine	0.029	0.219235	2106	Uprosertib	3.755e-06	0.00549774
133	ZBTB20	BCL2A1	ENSG00000181722	ENSG00000140379	1 / NA / 0 / 0	NA / 0	NA	0	NA	NA	NA	14860	0.155324	0.370374	1.2131	0.189055	5134	0.00140663	0.570392	2.33063	0.00497512	0.000152768	0.0296699	3.1648e-07	2.57717e-06	-0.0323792	0.00193514	0.00222202	NA	NA	NA	NA	NA	NA	0.222755	0.636949	1	6.74343	-0.206917	1	0.654432	NA	NA	NA	NA	182	Obatoclax Mesylate	0.06391	0.246384
134	ATF7IP	PIK3CA	ENSG00000171681	ENSG00000121879	0 / NA / 1 / 1	0 / 0	0	0	NA	NA	NA	15195	0.0305686	0.453921	1.52507	0.00497512	13680	0.0566427	0.525895	1.33377	0.0248756	0.000158093	0.0301893	0.99714	1	0.403561	0	0	NA	NA	NA	NA	NA	NA	9.33038	0.00225386	1	10.3372	-1.07286	1	0.024994	BRD-K28352084-001-02-3	CH5132799	0.06301	0.255296	1560	Alpelisib	0.1586	0.357755
135	DOCK7	KIF11	ENSG00000116641	ENSG00000138160	1 / NA / 0 / 0	0 / 0	1	0	NA	NA	NA	13874	0.071639	0.256006	2.04834	0.0149254	9902	0.0202972	0.371718	1.8951	0.00995025	0.000159093	0.030312	7.47527e-12	1.39551e-10	0.207777	0	0	NA	NA	NA	NA	NA	NA	14.0507	0.000177946	-1	9.72002	1.61244	-1	0.00626093	BRD-K68532323-003-02-8	SB-743921	0.2744	0.443805	474	ARRY-520	0.2083	0.402341
136	TP53	BIRC2	ENSG00000141510	ENSG00000110330	1 / NA / 0 / 0	0 / 0	1	0	NA	NA	NA	60520	0.0130218	0.390846	1.22433	0.00995025	43654	0.0178583	0.379474	1.13691	0.0945274	0.000160767	0.0304279	5.78088e-16	2.05047e-14	-0.0491579	2.5012e-06	3.10269e-06	NA	NA	NA	NA	NA	NA	2.92161	0.0874009	-1	11.3594	0.15337	-1	0.186063	BRD-K71221037-001-01-6	birinapant	0.4749	0.607895	1617	AZD5582	0.074	0.261147
137	ASH1L	GSK3A	ENSG00000116539	ENSG00000105723	1 / NA / 0 / 0	0 / 0	0	0	NA	NA	NA	25475	0.0968823	0.261246	1.65362	0.0845771	17937	0.00551259	0.415721	1.66113	0.00497512	0.000164364	0.03073	4.31645e-06	2.80784e-05	-0.253319	0	0	NA	NA	NA	NA	NA	NA	3.48399	0.0619652	-1	11.7872	0.510727	-1	0.153695	BRD-K42973005-001-04-0	CHIR-98014	0.06782	0.259445	1025	SB216763	0.5067	0.649209
138	FBXW7	EGFR	ENSG00000109670	ENSG00000146648	0 / NA / 1 / 0	1 / 1	0	0	NA	NA	NA	13719	0.000650796	0.526986	1.51458	0.0298507	11315	0.139606	0.542236	1.33517	0.0895522	0.000175131	0.0317879	0.999865	1	-0.235354	0	0	NA	NA	NA	NA	NA	NA	14.6446	0.000129803	1	11.7195	-0.844141	1	0.00518955	BRD-K08799216-001-05-3	pelitinib	0.01116	0.202168	1416	AZD8931	9.882e-05	0.0257852
139	REV3L	C5	ENSG00000009413	ENSG00000106804	0 / NA / 1 / 0	NA / NA	0	0	NA	NA	NA	22033	0.55253	0.166088	0.821686	0.646766	11630	0.000136848	0.45058	2.39084	0.00497512	0.000175383	0.0317879	0.999996	1	0.0447711	1.80738e-05	2.19596e-05	NA	NA	NA	NA	NA	NA	8.42329	0.00370444	1	7.06945	-0.899125	1	0.032683	NA	NA	NA	NA	NA	NA	NA	NA
140	PRKDC	ROCK1	ENSG00000253729	ENSG00000067900	0 / NA / 1 / 1	1 / 0	0	0	NA	NA	NA	16247	0.00291567	0.439082	1.49609	0.0199005	15526	0.0617219	0.104819	2.15974	0.0696517	0.000178989	0.0320188	0.998548	1	0.405434	0	0	NA	NA	NA	NA	NA	NA	12.1761	0.00048407	1	11.3295	-0.909709	1	0.0109616	BRD-K91701654-001-03-1	U-0126	0.02969	0.220419	309	Y-39983	0.185	0.382571
141	POLA1	IDH2	ENSG00000101868	ENSG00000182054	1 / NA / 0 / 0	NA / 0	0	0	NA	NA	NA	8274	0.00771898	0.571013	2.73494	0.00497512	8623	0.0690394	0.221003	2.2452	0.0945274	0.000179679	0.0320943	1.21287e-08	1.29104e-07	0.0589276	1.64985e-08	2.14623e-08	NA	NA	NA	NA	NA	NA	0.622569	0.430094	-1	12.8978	0.357912	-1	0.483952	NA	NA	NA	NA	562	AGI-6780	0.491	0.636614
142	KMT2D	UBA3	ENSG00000167548	ENSG00000144744	1 / NA / 0 / 0	0 / 1	0	0	NA	NA	NA	40044	0.0157463	0.210513	1.84517	0.00995025	26797	0.0085135	0.318423	1.13518	0.20398	0.000192138	0.0333371	0.000645131	0.00266243	0.0886535	0	0	NA	NA	NA	NA	NA	NA	4.65908	0.0308897	-1	11.1069	0.327867	-1	0.104276	BRD-K67844266-003-01-9	pevonedistat	0.4589	0.596324	1529	Pevonedistat	0.006594	0.115182
143	PRKDC	MAP3K11	ENSG00000253729	ENSG00000173327	1 / NA / 0 / 0	NA / NA	0	0	NA	NA	NA	18642	0.0953973	0.296348	1.26946	0.139303	13319	0.000835056	0.471849	1.45681	0.0248756	0.000194416	0.0336084	0.0126811	0.0383966	-0.321861	0	0	NA	NA	NA	NA	NA	NA	6.47346	0.0109497	-1	12.2852	0.655676	-1	0.0591495	NA	NA	NA	NA	NA	NA	NA	NA
144	TP53	PSMB4	ENSG00000141510	ENSG00000159377	1 / NA / 0 / 0	0 / NA	1	0	NA	NA	NA	69565	0.569794	0.0873758	1.01542	0.457711	23701	0.000214569	0.261791	1.99576	0.00497512	0.000195769	0.0336207	3.28963e-27	4.02478e-25	0.125855	0	0	NA	NA	NA	NA	NA	NA	12.8552	0.000336543	-1	13.2504	0.347211	-1	0.00898014	BRD-K15179879-001-03-2	carfilzomib	0.7112	0.786971	NA	NA	NA	NA
145	KMT2B	PDE4D	ENSG00000272333	ENSG00000113448	0 / NA / 1 / 0	0 / NA	0	0	NA	NA	NA	16887	8.95444e-05	0.41778	2.50932	0.0149254	18881	0.526305	0.0744896	1.08768	0.39801	0.000196658	0.0336781	0.999991	1	-0.129333	0	0	NA	NA	NA	NA	NA	NA	8.63451	0.00329855	1	8.51207	-1.06461	1	0.0307148	BRD-K37561857-001-15-5	zardaverine	0.424	0.567707	NA	NA	NA	NA
146	LRP2	XPNPEP1	ENSG00000081479	ENSG00000108039	1 / NA / 0 / 0	NA / NA	NA	0	NA	NA	NA	33568	0.062336	0.399989	1.3806	0.0149254	15416	0.00897372	0.391187	1.3536	0.0348259	0.000202819	0.0343398	1.28602e-08	1.36312e-07	-0.171244	0	0	NA	NA	NA	NA	NA	NA	12.029	0.000523797	-1	11.4681	0.748636	1	0.0114398	NA	NA	NA	NA	NA	NA	NA	NA
147	ASCC3	KEAP1	ENSG00000112249	ENSG00000079999	1 / NA / 0 / 0	NA / NA	0	0	NA	NA	NA	15584	0.0077788	0.416551	1.58357	0.0199005	9773	0.0165346	0.350661	1.44455	0.119403	0.000211221	0.0352301	0.000574241	0.00239582	-0.154316	0	0	NA	NA	NA	NA	NA	NA	1.75679	0.185025	-1	11.6258	0.528639	-1	0.28564	NA	NA	NA	NA	NA	NA	NA	NA
148	PTEN	CPT1B	ENSG00000171862	ENSG00000205560	1 / NA / 0 / 0	NA / NA	0	0	NA	NA	NA	28148	0.0226169	0.275573	1.33193	0.0895522	12593	0.00616261	0.413126	1.68291	0.0248756	0.000213955	0.0355024	2.47048e-09	2.97641e-08	-0.112935	0	0	NA	NA	NA	NA	NA	NA	6.07406	0.0137181	-1	6.4145	0.500006	-1	0.0668106	NA	NA	NA	NA	NA	NA	NA	NA
149	POLE	PDE4B	ENSG00000177084	ENSG00000184588	0 / NA / 1 / 0	0 / NA	0	0	NA	NA	NA	13872	0.00171362	0.402061	2.31832	0.00995025	13723	0.100042	0.373567	1.25412	0.18408	0.000215923	0.0355907	0.999902	1	-0.0856228	2.22045e-16	3.30981e-16	NA	NA	NA	NA	NA	NA	7.594	0.0058563	1	9.28176	-0.793374	1	0.0418918	BRD-K15567136-003-27-2	papaverine	0.2637	0.433922	NA	NA	NA	NA
150	RBL2	TNNI3	ENSG00000103479	ENSG00000129991	1 / NA / 0 / 0	NA / NA	0	0	NA	NA	NA	13348	0.0545661	0.483889	1.53923	0.00497512	7359	0.0397005	0.304501	2.44606	0.0298507	0.000220231	0.0359047	2.4511e-06	1.67735e-05	-0.372369	0	0	NA	NA	NA	NA	NA	NA	2.95222	0.0857598	-1	4.0365	0.84536	-1	0.18409	NA	NA	NA	NA	NA	NA	NA	NA
151	NCOR1	VKORC1	ENSG00000141027	ENSG00000167397	0 / NA / 0 / 1	1 / NA	0	0	NA	NA	NA	13650	0.00667233	0.357591	2.00995	0.039801	6657	0.122784	0.360017	2.67404	0.00995025	0.00022175	0.0360702	0.94518	1	-0.461265	0	0	NA	NA	NA	NA	NA	NA	2.77133	0.0959666	-1	10.5484	0.456595	1	0.19597	BRD-A24514565-001-09-7	warfarin	0.0389	0.22771	NA	NA	NA	NA
152	PBRM1	ITGAV	ENSG00000163939	ENSG00000138448	1 / NA / 0 / 0	NA / NA	0	0	NA	NA	NA	14704	0.0590187	0.435307	1.20465	0.0845771	11430	0.00657645	0.566259	1.57038	0.00995025	0.000222966	0.0360881	8.75114e-11	1.36184e-09	0.0025228	0.809189	0.817427	NA	NA	NA	NA	NA	NA	0.94885	0.330012	1	11.4858	-0.371757	1	0.405411	NA	NA	NA	NA	NA	NA	NA	NA
153	ARID2	MAP3K11	ENSG00000189079	ENSG00000173327	1 / NA / 0 / 0	NA / NA	0	0	NA	NA	NA	12179	0.00781088	0.387077	1.60773	0.0199005	11523	0.0554829	0.486474	1.44923	0.039801	0.000232144	0.0368813	6.39972e-05	0.000328476	-0.334088	0	0	NA	NA	NA	NA	NA	NA	3.72873	0.0534841	-1	12.2852	0.512503	-1	0.141529	NA	NA	NA	NA	NA	NA	NA	NA
154	HUWE1	PSENEN	ENSG00000086758	ENSG00000205155	1 / NA / 0 / 1	NA / NA	0	0	NA	NA	NA	21258	0.0376256	0.366429	1.15813	0.243781	10222	0.00758555	0.492121	1.89252	0.00497512	0.000233738	0.0369855	0.00686131	0.0222283	-0.440019	0	0	NA	NA	NA	NA	NA	NA	2.33996	0.126092	-1	10.7964	0.358366	-1	0.229094	NA	NA	NA	NA	NA	NA	NA	NA
155	BRIP1	DHODH	ENSG00000136492	ENSG00000102967	1 / NA / 0 / 0	0 / 0	0	0	NA	NA	NA	7564	0.000954761	0.443264	1.73973	0.00497512	5666	0.357488	0.384806	1.30758	0.20398	0.000233858	0.0369855	0.0135496	0.0406954	0.0282178	0.00690424	0.00777907	NA	NA	NA	NA	NA	NA	2.41878	0.119888	-1	8.99658	0.775906	-1	0.222598	BRD-K32572029-001-04-4	orotic-acid	0.3201	0.48214	1578	Leflunomide	0.9389	0.960587
156	NUP205	KIF11	ENSG00000155561	ENSG00000138160	1 / NA / 0 / 1	0 / 0	0	0	NA	NA	NA	14713	0.0382765	0.214481	1.60257	0.0895522	10194	0.00685205	0.311443	1.65403	0.0149254	0.000236147	0.0371485	3.15486e-14	8.62315e-13	0.646708	0	0	NA	NA	NA	NA	NA	NA	0.655524	0.418145	-1	10.3016	0.32928	1	0.474709	BRD-K83029223-001-01-3	litronesib	0.1851	0.368284	474	ARRY-520	0.3482	0.524459
157	CHD8	HNF4A	ENSG00000100888	ENSG00000101076	1 / NA / 0 / 0	NA / NA	0	0	NA	NA	NA	22886	0.111895	0.350073	2.30708	0.00497512	16361	0.0216526	0.461102	1.34555	0.0298507	0.000241203	0.0374236	0.00336596	0.0117609	-0.324308	0	0	NA	NA	NA	NA	NA	NA	6.37715	0.0115599	1	3.05357	-1.02088	1	0.0609867	NA	NA	NA	NA	NA	NA	NA	NA
158	TP53	MAP3K10	ENSG00000141510	ENSG00000130758	1 / NA / 0 / 0	NA / NA	0	0	NA	NA	NA	55904	7.48056e-05	0.304659	1.434	0.00497512	55208	0.998464	0.0560965	0.526113	0.970149	0.000241577	0.0374251	1.01384e-05	6.12794e-05	-0.0748647	7.1898e-13	1.01469e-12	NA	NA	NA	NA	NA	NA	5.17806	0.0228739	-1	8.968	0.245613	-1	0.0884756	NA	NA	NA	NA	NA	NA	NA	NA
159	PRKCA	MUC1	ENSG00000154229	ENSG00000185499	1 / NA / 0 / 0	NA / NA	0	0	NA	NA	NA	8536	0.0137519	0.595411	2.06171	0.00497512	7090	0.0427647	0.417731	1.43529	0.129353	0.000251306	0.038297	0.000853824	0.0034257	-0.171452	0	0	NA	NA	NA	NA	NA	NA	0.189767	0.663111	-1	12.198	0.246867	1	0.677599	NA	NA	NA	NA	NA	NA	NA	NA
160	BRCA2	EDNRB	ENSG00000139618	ENSG00000136160	0 / NA / 1 / 1	0 / NA	0	0	NA	NA	NA	19337	0.0339107	0.259681	2.59731	0.0248756	16389	0.0226595	0.411837	1.65636	0.0199005	0.000252339	0.0383763	1	1	-0.47295	0	0	NA	NA	NA	NA	NA	NA	15.3186	9.08182e-05	1	7.51559	-1.22619	1	0.00422382	BRD-K74763371-002-04-0	bosentan	0.4838	0.614834	NA	NA	NA	NA
161	DICER1	KCNQ4	ENSG00000100697	ENSG00000117013	1 / NA / 0 / 0	0 / NA	0	0	NA	NA	NA	10708	0.0311095	0.52586	1.57644	0.00995025	8569	0.0657535	0.516655	1.5036	0.0199005	0.000265532	0.0395245	0.000682095	0.00280039	-0.0866276	0	0	NA	NA	NA	NA	NA	NA	3.51425	0.0608433	-1	6.02721	0.596583	-1	0.152178	BRD-K16136380-001-01-7	pyrithione-zinc	0.1512	0.33457	NA	NA	NA	NA
162	YEATS2	KEAP1	ENSG00000163872	ENSG00000079999	1 / NA / 0 / 0	NA / NA	0	0	NA	NA	NA	11396	0.033175	0.364457	1.31541	0.20398	5127	0.0060473	0.53079	1.88429	0.00995025	0.000266666	0.0395883	0.0093847	0.0293668	-0.0463936	8.87165e-06	1.08638e-05	NA	NA	NA	NA	NA	NA	1.15504	0.282496	-1	11.7179	0.570384	-1	0.367772	NA	NA	NA	NA	NA	NA	NA	NA
163	SHANK2	HTR1D	ENSG00000162105	ENSG00000179546	1 / NA / 0 / 0	0 / NA	0	0	NA	NA	NA	13191	0.0434821	0.173334	3.34436	0.0248756	9970	0.00862509	0.419122	1.85115	0.0447761	0.000272249	0.0401247	8.20868e-05	0.000411419	0.0951041	0	0	NA	NA	NA	NA	NA	NA	1.83587	0.175436	-1	2.68238	0.582894	1	0.276917	BRD-K16195444-003-26-0	oxymetazoline	0.1338	0.318619	NA	NA	NA	NA
164	ARID2	PAH	ENSG00000189079	ENSG00000171759	0 / NA / 1 / 0	0 / NA	0	0	NA	NA	NA	10318	0.000101232	0.483885	3.06008	0.00497512	8823	0.899239	0.026749	0.143826	0.935323	0.000275346	0.0403593	0.999996	1	-0.191641	0	0	NA	NA	NA	NA	NA	NA	11.6337	0.000647664	1	3.05224	-0.898391	1	0.0127801	BRD-K87349682-347-03-8	norepinephrine	0.9118	0.935634	NA	NA	NA	NA
165	ATR	HSP90AA1	ENSG00000175054	ENSG00000080824	1 / NA / 0 / 0	0 / 0	0	0.4	NA	NA	NA	16315	0.00565932	0.448957	1.39057	0.0199005	12311	0.0189995	0.397719	1.17018	0.20398	0.000282105	0.0409846	1.36961e-06	9.84598e-06	0.334577	0	0	NA	NA	NA	NA	NA	NA	0.667703	0.413854	-1	14.9105	0.381264	-1	0.471324	BRD-K38852836-001-02-1	ganetespib	0.05815	0.248917	1026	Tanespimycin	0.1613	0.360124
166	CHD8	GPD2	ENSG00000100888	ENSG00000115159	1 / NA / 0 / 0	NA / NA	0	0	NA	NA	NA	19573	0.00117734	0.22954	2.80465	0.00497512	8826	0.370531	0.405551	1.2222	0.20398	0.000285363	0.0412345	0.011421	0.0349973	0.332958	0	0	NA	NA	NA	NA	NA	NA	2.51839	0.112525	1	10.9062	-0.707079	1	0.214804	NA	NA	NA	NA	NA	NA	NA	NA
167	ATM	HNF4A	ENSG00000149311	ENSG00000101076	1 / NA / 0 / 0	NA / NA	0	0	NA	NA	NA	29754	0.010958	0.296789	2.07614	0.00995025	23687	0.0511315	0.411848	1.20399	0.079602	0.000285928	0.041246	9.26344e-06	5.64422e-05	-0.0165645	0.112831	0.120806	NA	NA	NA	NA	NA	NA	0.403698	0.525186	1	3.05357	-0.167789	1	0.559785	NA	NA	NA	NA	NA	NA	NA	NA
168	RBL2	F12	ENSG00000103479	ENSG00000131187	1 / NA / 0 / 0	NA / NA	0	0	NA	NA	NA	13592	0.0760885	0.514655	1.64539	0.00497512	10849	0.0172446	0.43376	1.5057	0.0696517	0.000291596	0.0415555	0.000123956	0.000597769	-0.278792	0	0	NA	NA	NA	NA	NA	NA	0.164856	0.684724	1	7.72897	-0.194432	1	0.697226	NA	NA	NA	NA	NA	NA	NA	NA
169	TP53	P2RY2	ENSG00000141510	ENSG00000175591	1 / NA / 0 / 0	NA / NA	0	0	NA	NA	NA	64110	0.0509428	0.347829	1.1901	0.039801	43407	0.015208	0.383596	1.24455	0.0149254	0.000294472	0.041753	1.03465e-76	6.64581e-74	0.0639886	8.73298e-10	1.16532e-09	NA	NA	NA	NA	NA	NA	4.59871	0.031996	-1	3.69552	0.548904	-1	0.106283	NA	NA	NA	NA	NA	NA	NA	NA
170	STAG2	RET	ENSG00000101972	ENSG00000165731	0 / NA / 1 / 0	1 / 1	0	0	NA	NA	NA	12475	0.00757218	0.473098	1.61941	0.00497512	9086	0.14694	0.482986	1.40901	0.0845771	0.000298584	0.0420855	1	1	0.0512834	9.02154e-07	1.13081e-06	NA	NA	NA	NA	NA	NA	7.77293	0.0053035	1	6.66	-0.856051	1	0.0397266	BRD-K23984367-075-15-2	sorafenib	0.00372	0.182296	1085	Sorafenib	0.04238	0.213186
171	FBXW7	CDK12	ENSG00000109670	ENSG00000167258	1 / NA / 0 / 0	NA / NA	0	0	NA	NA	NA	18660	0.544512	0.257259	1.0789	0.363184	8441	0.00023995	0.446433	1.6234	0.00995025	0.000300633	0.0423054	0.00370233	0.0128027	0.207262	0	0	NA	NA	NA	NA	NA	NA	0.441277	0.506507	-1	10.8592	0.245107	-1	0.544887	NA	NA	NA	NA	NA	NA	NA	NA
172	RIF1	GSK3A	ENSG00000080345	ENSG00000105723	1 / NA / 0 / 0	0 / 1	0	0	NA	NA	NA	14401	0.0387322	0.350647	2.08008	0.0348259	11720	0.0353857	0.460212	1.73106	0.00995025	0.000302063	0.0424204	1.92573e-05	0.000109985	-0.19216	0	0	NA	NA	NA	NA	NA	NA	0.807919	0.368736	-1	11.6253	0.352665	-1	0.435947	BRD-K42973005-001-04-0	CHIR-98014	0.3773	0.529718	1025	SB216763	0.01612	0.15929
173	SHANK2	CDK14	ENSG00000162105	ENSG00000058091	0 / NA / 1 / 0	NA / NA	NA	0	NA	NA	NA	10828	0.000389527	0.0741177	2.13287	0.144279	10679	0.0369481	0.186524	1.35644	0.228856	0.000302207	0.0424204	0.999955	1	0.172282	0	0	NA	NA	NA	NA	NA	NA	16.3199	5.34981e-05	1	9.97348	-1.44343	1	0.00312264	NA	NA	NA	NA	NA	NA	NA	NA
174	EZH2	TNFRSF10A	ENSG00000106462	ENSG00000104689	1 / NA / 0 / 0	NA / NA	0	0	NA	NA	NA	10232	0.910944	0	NA	NA	5755	0.000716868	0.645816	1.72267	0.00497512	0.000303728	0.0425274	0.00103225	0.00406789	-0.00217157	0.835343	0.842604	NA	NA	NA	NA	NA	NA	1.08823	0.296864	-1	8.98295	0.556145	1	0.379242	NA	NA	NA	NA	NA	NA	NA	NA
175	STAG2	PDE7A	ENSG00000101972	ENSG00000205268	1 / NA / 0 / 0	NA / NA	0	0	NA	NA	NA	11718	0.00158277	0.511804	1.69151	0.00995025	9213	0.190449	0.38394	1.44659	0.164179	0.00031103	0.0431724	0.0145172	0.043278	0.256745	0	0	NA	NA	NA	NA	NA	NA	1.65146	0.19876	-1	10.3764	0.39923	-1	0.29785	NA	NA	NA	NA	NA	NA	NA	NA
176	KMT2D	RARG	ENSG00000167548	ENSG00000172819	1 / NA / 0 / 0	0 / 0	1	0	NA	NA	NA	42046	0.0917724	0.375424	1.44497	0.0248756	27009	0.00745225	0.221522	1.70619	0.0298507	0.000318873	0.043773	1.1746e-10	1.78763e-09	-0.0347466	0.000878494	0.00101943	NA	NA	NA	NA	NA	NA	2.215	0.136675	1	10.9573	-0.244455	1	0.239918	BRD-K28907958-001-04-3	CD-437	0.5446	0.662288	1009	Tretinoin	0.3054	0.488126
177	TP53	GRM2	ENSG00000141510	ENSG00000164082	1 / NA / 0 / 0	0 / NA	0	0	NA	NA	NA	62044	0.0101189	0.36871	1.2204	0.0199005	43858	0.0268846	0.295923	1.22308	0.0945274	0.000320855	0.0439107	0.0101369	0.0314576	0.0246156	0.0184502	0.0204485	NA	NA	NA	NA	NA	NA	4.40168	0.0359036	-1	4.50995	0.187768	-1	0.113393	BRD-A28329383-001-02-1	MTPG	0.9014	0.928433	NA	NA	NA	NA
178	ARID1A	MAOA	ENSG00000117713	ENSG00000189221	0 / NA / 1 / 0	0 / NA	0	0	NA	NA	NA	29205	0.0799052	0.0693934	1.63471	0.149254	21970	0.0028823	0.294885	1.82969	0.0149254	0.000321515	0.0439391	1	1	-0.242667	0	0	NA	NA	NA	NA	NA	NA	25.6652	4.0608e-07	1	11.4337	-0.839949	1	0.00011873	BRD-K88568253-011-19-9	iproniazid	0.1866	0.369554	NA	NA	NA	NA
179	ZNF451	FDPS	ENSG00000112200	ENSG00000160752	1 / NA / 0 / 0	NA / NA	NA	0	NA	NA	NA	7703	0.0273753	0.388562	1.61723	0.0298507	9753	0.0158558	0.44158	1.33242	0.039801	0.000322853	0.0439694	0.00465404	0.0157172	-0.219304	0	0	NA	NA	NA	NA	NA	NA	2.81261	0.093526	-1	11.9156	0.704622	1	0.193218	NA	NA	NA	NA	NA	NA	NA	NA
180	CREBBP	F12	ENSG00000005339	ENSG00000131187	1 / NA / 0 / 0	NA / NA	0	0	NA	NA	NA	28325	0.509418	0.293663	0.963702	0.606965	15512	0.000343535	0.472498	1.74169	0.00497512	0.000329291	0.0442436	9.22839e-08	8.3224e-07	-0.274839	0	0	NA	NA	NA	NA	NA	NA	2.20317	0.137727	-1	4.86561	0.771871	-1	0.240918	NA	NA	NA	NA	NA	NA	NA	NA
181	ASH1L	GART	ENSG00000116539	ENSG00000159131	1 / NA / 0 / 0	NA / NA	0	0	NA	NA	NA	24005	0.019388	0.431526	1.22104	0.0646766	10634	0.00941601	0.478498	1.35683	0.0447761	0.000329401	0.0442436	3.7834e-08	3.66499e-07	0.103524	0	0	NA	NA	NA	NA	NA	NA	2.69637	0.100577	-1	10.9659	0.87118	1	0.201428	NA	NA	NA	NA	NA	NA	NA	NA
182	KDM5B	NOTCH1	ENSG00000117139	ENSG00000148400	1 / NA / 0 / 0	NA / NA	0	0	NA	NA	NA	13587	0.0755905	0.446572	2.12649	0.0199005	10493	0.0243419	0.460889	1.74032	0.0149254	0.000338349	0.044927	0.000728715	0.00297128	0.20841	0	0	NA	NA	NA	NA	NA	NA	3.38572	0.0657636	1	11.317	-0.725913	1	0.158844	NA	NA	NA	NA	NA	NA	NA	NA
183	DICER1	EGFR	ENSG00000100697	ENSG00000146648	0 / NA / 1 / 0	1 / 1	0	0	NA	NA	NA	9615	0.0035076	0.567571	1.57354	0.00497512	9238	0.182101	0.502276	1.25738	0.174129	0.000341754	0.0450343	0.999444	1	-0.050061	1.62971e-06	2.03002e-06	NA	NA	NA	NA	NA	NA	8.79884	0.00301421	1	11.7195	-0.947833	1	0.0291705	BRD-K85402309-001-06-6	dovitinib	0.0005403	0.182296	1032	Afatinib	0.003572	0.0974755
184	TP53	PDE6A	ENSG00000141510	ENSG00000132915	1 / NA / 0 / 0	NA / NA	0	0	NA	NA	NA	63181	0.0259293	0.0617642	0.747648	0.810945	42407	0.00532906	0.383523	1.48654	0.00497512	0.000343817	0.0451512	2.7891e-29	3.92245e-27	0.0764688	2.30038e-13	3.27415e-13	NA	NA	NA	NA	NA	NA	4.47332	0.0344281	-1	2.29991	0.256206	-1	0.110683	NA	NA	NA	NA	NA	NA	NA	NA
185	BRCA2	GSK3A	ENSG00000139618	ENSG00000105723	1 / NA / 0 / 0	0 / 0	0	0	NA	NA	NA	19090	0.0244215	0.305567	1.7567	0.0497512	16555	0.0320965	0.4116	1.68766	0.0149254	0.000355983	0.0461007	1.54943e-06	1.10284e-05	0.0702999	1.61533e-11	2.22591e-11	NA	NA	NA	NA	NA	NA	0.940473	0.332156	-1	11.6769	0.32658	1	0.407036	BRD-K16189898-003-03-3	CHIR-99021	0.1419	0.326598	154	CHIR-99021	0.1036	0.299274
186	NCOR1	EDNRB	ENSG00000141027	ENSG00000136160	0 / NA / 1 / 0	0 / NA	0	0	NA	NA	NA	14665	0.0357092	0.282131	2.54002	0.0348259	11536	0.0235993	0.463291	1.7327	0.0199005	0.000356966	0.0461481	1	1	0.0476847	4.9529e-06	6.10085e-06	NA	NA	NA	NA	NA	NA	7.19256	0.00732064	1	7.1948	-0.877777	1	0.0474396	BRD-K74763371-002-04-0	bosentan	0.6229	0.721979	NA	NA	NA	NA
187	LRRK2	KCNK9	ENSG00000188906	ENSG00000169427	1 / NA / 0 / 0	0 / NA	0	0	NA	NA	NA	21319	0.00327169	0.428351	1.72257	0.0149254	19443	0.0930312	0.356741	1.34371	0.129353	0.000358733	0.0462964	1.40957e-05	8.27284e-05	-0.1849	0	0	NA	NA	NA	NA	NA	NA	0.864932	0.352362	1	1.92326	-0.382937	1	0.422952	BRD-K05638300-001-01-2	sevoflurane	0.5385	0.657409	NA	NA	NA	NA
188	NSD1	LCK	ENSG00000165671	ENSG00000182866	1 / NA / 0 / 0	0 / 0	0	0	NA	NA	NA	13614	0.0501837	0.430978	2.59144	0.0199005	8754	0.0172063	0.454338	1.44273	0.0348259	0.00036404	0.0466613	1.76281e-08	1.81989e-07	0.029686	0.00448254	0.00508435	NA	NA	NA	NA	NA	NA	4.70043	0.030155	-1	7.55935	0.734308	-1	0.102864	BRD-K06543683-066-02-1	bisindolylmaleimide-ix	0.1724	0.3563	1079	Dasatinib	0.2797	0.466473
189	KMT2E	CASP7	ENSG00000005483	ENSG00000165806	1 / NA / 0 / 0	NA / 0	0	0	NA	NA	NA	11134	0.0616955	0.484528	1.38559	0.0547264	4845	0.0356278	0.624984	1.8726	0.00497512	0.000364058	0.0466613	1.97012e-05	0.000112274	-0.0260189	0.0127443	0.0142186	NA	NA	NA	NA	NA	NA	2.77084	0.0959959	1	10.6388	-0.665971	1	0.195999	NA	NA	NA	NA	175	PAC-1	0.8614	0.906603
190	CREBBP	MMP1	ENSG00000005339	ENSG00000196611	1 / NA / 0 / 0	1 / NA	0	0	NA	NA	NA	28325	0.509418	0.0518955	2.50521	0.0746269	8771	0.00319282	0.323563	2.85343	0.00497512	0.000366707	0.0468134	1.82737e-14	5.17325e-13	-0.181478	0	0	NA	NA	NA	NA	NA	NA	5.52388	0.0187586	-1	6.5182	0.693729	1	0.0791029	BRD-K51662849-001-08-8	ilomastat	0.0389	0.22771	NA	NA	NA	NA
191	PRKDC	DHODH	ENSG00000253729	ENSG00000102967	1 / NA / 0 / 0	0 / 1	0	0	NA	NA	NA	17299	0.0169737	0.314621	1.36622	0.0597015	8176	0.015147	0.41383	1.55139	0.039801	0.000370147	0.04699	0.0065265	0.0212484	-0.159687	0	0	NA	NA	NA	NA	NA	NA	6.32177	0.0119264	-1	8.55931	0.93794	-1	0.0619977	BRD-A42699921-001-03-6	teriflunomide	0.168	0.351719	1578	Leflunomide	0.004573	0.105285
192	AUTS2	UMPS	ENSG00000158321	ENSG00000114491	1 / NA / 0 / 0	NA / NA	0	0	NA	NA	NA	12537	0.0085133	0.442202	1.45605	0.00995025	7886	0.0824497	0.170736	1.90095	0.0895522	0.000377229	0.0477219	0.000746535	0.00303695	-0.0116347	0.265424	0.278265	NA	NA	NA	NA	NA	NA	2.34196	0.125931	-1	10.3246	0.829303	-1	0.228952	NA	NA	NA	NA	NA	NA	NA	NA
193	RB1	NAE1	ENSG00000139687	ENSG00000159593	1 / NA / 0 / 0	0 / 1	0	0.611	NA	NA	NA	19291	0.00333472	0.242432	1.72937	0.0149254	13538	0.148826	0.364546	1.26743	0.0845771	0.000377732	0.0477585	0.000715753	0.00292437	-0.0311926	0.00282332	0.00322411	NA	NA	NA	NA	NA	NA	1.40202	0.236386	1	10.8241	-0.25839	1	0.329594	BRD-K67844266-003-01-9	pevonedistat	0.3575	0.514628	1529	Pevonedistat	0.03335	0.198879
194	TPR	TFRC	ENSG00000047410	ENSG00000072274	1 / NA / 0 / 0	NA / NA	0	0	NA	NA	NA	25322	0.110874	0.220951	1.09346	0.318408	18304	0.00361586	0.461442	1.5113	0.00497512	0.000381898	0.0481223	8.03253e-20	4.79809e-18	0.198571	0	0	NA	NA	NA	NA	NA	NA	0.142358	0.705948	-1	12.3657	0.141545	1	0.716512	NA	NA	NA	NA	NA	NA	NA	NA
195	NIPBL	POLA2	ENSG00000164190	ENSG00000014138	1 / NA / 0 / 0	0 / NA	1	0	NA	NA	NA	22887	0.00257022	0.279223	2.29078	0.00995025	21559	0.0719332	0.293838	1.08574	0.348259	0.000384603	0.0482732	3.95764e-18	1.91809e-16	0.0634881	1.17992e-09	1.57053e-09	NA	NA	NA	NA	NA	NA	2.78276	0.0952836	-1	9.59194	0.742222	1	0.195192	BRD-K35520305-001-16-9	dacarbazine	0.518	0.641192	NA	NA	NA	NA
196	PRDM9	F12	ENSG00000164256	ENSG00000131187	1 / NA / 0 / NA	NA / NA	0	0	NA	NA	NA	11914	0.00243158	0.464574	1.45326	0.0447761	12312	0.0572358	0.394315	1.37641	0.104478	0.000389618	0.0487008	0.00559966	0.0185463	NA	NA	NA	NA	NA	NA	NA	NA	NA	1.14367	0.284878	-1	7.44799	0.307813	1	0.369717	NA	NA	NA	NA	NA	NA	NA	NA
197	KMT2A	UMPS	ENSG00000118058	ENSG00000114491	1 / NA / 0 / 0	NA / NA	0	0	NA	NA	NA	21870	0.000440816	0.434161	1.54554	0.00497512	13571	0.841926	0.095705	1.12947	0.358209	0.000394593	0.0489982	6.27344e-05	0.000322598	-0.392565	0	0	NA	NA	NA	NA	NA	NA	8.8324	0.00295929	-1	10.4868	0.808775	-1	0.0289113	NA	NA	NA	NA	NA	NA	NA	NA
198	PTEN	FZD8	ENSG00000171862	ENSG00000177283	1 / NA / 0 / 0	NA / NA	0	0	NA	NA	NA	26830	0.0041126	0.308586	1.88023	0.0149254	21923	0.0762494	0.335385	1.25111	0.144279	0.000401234	0.0495015	7.4131e-31	1.13928e-28	-0.110305	0	0	NA	NA	NA	NA	NA	NA	6.17331	0.0129692	-1	9.09185	0.494665	-1	0.0648717	NA	NA	NA	NA	NA	NA	NA	NA
199	SMAD4	ACE2	ENSG00000141646	ENSG00000130234	1 / NA / 0 / 0	NA / NA	0	0	NA	NA	NA	11473	0.00136613	0.0506107	1.5464	0.208955	5870	0.0596396	0.347702	2.23325	0.039801	0.000402347	0.0496115	8.2774e-10	1.08527e-08	-0.170643	0	0	NA	NA	NA	NA	NA	NA	6.61659	0.0101033	1	4.95838	-1.04519	1	0.0565495	NA	NA	NA	NA	NA	NA	NA	NA
200	NCOR1	UMPS	ENSG00000141027	ENSG00000114491	1 / NA / 0 / 0	NA / NA	0	0	NA	NA	NA	13400	0.00414699	0.440428	1.48911	0.00995025	7292	0.196727	0.206334	2.17891	0.0845771	0.000406624	0.0499022	1.26941e-05	7.51736e-05	-0.271888	0	0	NA	NA	NA	NA	NA	NA	5.89779	0.0151599	-1	10.3246	0.909344	-1	0.0705251	NA	NA	NA	NA	NA	NA	NA	NA
[truncated: 2 more columns]
